# Supplementary material for: A Unified Probabilistic Framework for Dose–Response Assessment of Human Health Effects
Source: Environ Health Perspect. 2015 May 22;123(12):1241–54. doi: 10.1289/ehp.1409385 (PMC4671238; doi:10.1289/ehp.1409385)
Supplement: (219 KB) ZIP [file ehp.1409385.s002.acco.zip]

Archive with 26 entries (25 files):
- SupplementalDataAndRCodeFiles/
- SupplementalDataAndRCodeFiles/atra.E2.bootstrap.samples.dat
- SupplementalDataAndRCodeFiles/atra.H2.bootstrap.samples.dat
- SupplementalDataAndRCodeFiles/atra.txt
- SupplementalDataAndRCodeFiles/example.calculations.A-D.R
- SupplementalDataAndRCodeFiles/example.calculations.A-D.results.txt
- SupplementalDataAndRCodeFiles/example.calculations.A-D.R~
- SupplementalDataAndRCodeFiles/example.calculations.popincidence.R
- SupplementalDataAndRCodeFiles/example.calculations.popincidence.results.txt
- SupplementalDataAndRCodeFiles/example.calculations.popincidence.R~
- SupplementalDataAndRCodeFiles/meth.g.bmr.01.bootstrap.samples.dat
- SupplementalDataAndRCodeFiles/meth.g.bmr.10.bootstrap.samples.dat
- SupplementalDataAndRCodeFiles/meth.g.bmr.50.bootstrap.samples.dat
- SupplementalDataAndRCodeFiles/meth.l.bmr.01.bootstrap.samples.dat
- SupplementalDataAndRCodeFiles/meth.l.bmr.10.bootstrap.samples.dat
- SupplementalDataAndRCodeFiles/meth.l.bmr.50.bootstrap.samples.dat
- SupplementalDataAndRCodeFiles/meth.ll.bmr.01.bootstrap.samples.dat
- SupplementalDataAndRCodeFiles/meth.ll.bmr.10.bootstrap.samples.dat
- SupplementalDataAndRCodeFiles/meth.ll.bmr.50.bootstrap.samples.dat
- SupplementalDataAndRCodeFiles/meth.lp.bmr.01.bootstrap.samples.dat
- SupplementalDataAndRCodeFiles/meth.lp.bmr.10.bootstrap.samples.dat
- SupplementalDataAndRCodeFiles/meth.lp.bmr.50.bootstrap.samples.dat
- SupplementalDataAndRCodeFiles/meth.w.bmr.01.bootstrap.samples.dat
- SupplementalDataAndRCodeFiles/meth.w.bmr.10.bootstrap.samples.dat
- SupplementalDataAndRCodeFiles/meth.w.bmr.50.bootstrap.samples.dat
- SupplementalDataAndRCodeFiles/methyleug.m.txt
