# Supplementary material for: A Unified Probabilistic Framework for Dose–Response Assessment of Human Health Effects
Source: Environ Health Perspect. 2015 May 22;123(12):1241–54. doi: 10.1289/ehp.1409385 (PMC4671238; doi:10.1289/ehp.1409385)
Supplement: (219 KB) ZIP [file ehp.1409385.s002.acco.zip › SupplementalDataAndRCodeFiles/atra.E2.bootstrap.samples.dat]

"ADM" "a" "b" "c"
8.76751682470987 0.0530863071488675 481.340111490785 8.76751682470987
10.0738900607713 0.0527056348922844 465.511022681929 10.0738900607713
8.72535363390814 0.0542806714459087 469.83398270835 8.72535363390814
6.73410948919721 0.0663692918103405 482.723302128029 6.73410948919721
8.47672508407724 0.0453245596235259 483.140474105245 8.47672508407724
6.95168029840181 0.0481967839064743 482.503298112011 6.95168029840181
7.69842740638495 0.0486636304978801 470.588288559562 7.69842740638495
9.1510356701961 0.0500082418580613 461.2633971206 9.1510356701961
7.51938197906543 0.0417281432478668 471.649471699296 7.51938197906543
9.13611724409365 0.0454320276060134 462.543832082861 9.13611724409365
10.5172384814488 0.051445429299865 443.143257385855 10.5172384814488
7.92507321128778 0.0560052378756426 473.192262363558 7.92507321128778
10.4998039630991 0.0516358881572153 464.25501497123 10.4998039630991
12.9909410029803 0.0531631325538769 464.716088385919 12.9909410029803
7.49690059547482 0.0548223779163901 470.652900863572 7.49690059547482
5.64856850771176 0.0700372747704871 483.212341795643 5.64856850771176
9.2881335748253 0.0536797823177627 458.065321089049 9.2881335748253
6.07985536238776 0.0490846783507495 468.496760663401 6.07985536238776
7.27550033675143 0.0612231774608499 482.278793988725 7.27550033675143
9.08294102757493 0.0514182666951153 478.699659111721 9.08294102757493
5.26920392475397 0.0600464897366665 481.37780468601 5.26920392475397
7.30974343689052 0.0677116787396118 466.703869433159 7.30974343689052
6.73814796324711 0.0490291101604611 477.515603532101 6.73814796324711
11.7948740755653 0.0476510251253904 458.54480589457 11.7948740755653
5.93559237134012 0.0544575400840973 482.714455892917 5.93559237134012
6.67759746292583 0.0492109078397654 493.737039070171 6.67759746292583
6.03506876746014 0.0705365986543345 495.817598160765 6.03506876746014
7.66688156595623 0.0542315011765905 457.151503022443 7.66688156595623
7.68124151327291 0.0736408436973749 488.304221344507 7.68124151327291
11.0985181695386 0.0624336971625223 461.844086817865 11.0985181695386
7.80006554700156 0.0594373667623144 472.13803016126 7.80006554700156
7.11810214058944 0.0463556009528024 468.683225749655 7.11810214058944
5.11270006896392 0.0561523859913477 486.253986378278 5.11270006896392
6.52688749390319 0.0690686135801249 485.872646640423 6.52688749390319
7.25077746467069 0.051609890105867 481.41515161145 7.25077746467069
9.95876099512501 0.054518403027205 469.785701905015 9.95876099512501
10.0121615130829 0.0591006010846457 465.378257126267 10.0121615130829
8.37372585674412 0.0612768908324369 464.151343198985 8.37372585674412
8.04447396974792 0.0455442293229742 473.062264808033 8.04447396974792
10.1193021806765 0.0496962773646502 467.387476945048 10.1193021806765
14.1128909723946 0.0678152371930553 445.83500624246 14.1128909723946
6.89943444013509 0.0446970099010216 474.391575697338 6.89943444013509
7.28443710247413 0.0672257799044308 466.26843035135 7.28443710247413
6.39768966955807 0.0583732046578895 477.114346435856 6.39768966955807
7.19168592427799 0.0622920083774992 469.495122476929 7.19168592427799
7.84667906320049 0.0684777250534719 469.415007504502 7.84667906320049
7.37155697849116 0.0536180966868643 470.984714346873 7.37155697849116
10.1756049512562 0.0486649817989525 478.609716125878 10.1756049512562
8.54724788349285 0.0752022911536852 468.015120108236 8.54724788349285
11.0197580327821 0.0442225480666148 448.354774609367 11.0197580327821
13.9974356528349 0.0459495577837595 451.459419962451 13.9974356528349
10.7046601995021 0.057498592747505 463.012391488477 10.7046601995021
8.21707789679131 0.0628432943181571 492.317742814593 8.21707789679131
9.03068688307951 0.0465358636181723 482.882805471838 9.03068688307951
8.33308828244759 0.0475181897698145 469.856097355501 8.33308828244759
6.74555697764962 0.048289337291446 472.453027464611 6.74555697764962
7.97001940580121 0.043102608789987 485.12127213847 7.97001940580121
7.88130999426099 0.0561992185824614 473.26984671376 7.88130999426099
9.05199124874763 0.0583700904083225 474.20885200406 9.05199124874763
7.31336893039224 0.0399810394591211 474.424229041853 7.31336893039224
10.0432984997304 0.0869400034810702 463.611000751053 10.0432984997304
8.48545570866803 0.0501117470902294 479.694794688255 8.48545570866803
6.50130700135651 0.0595910430341216 492.163919051259 6.50130700135651
7.72676541294806 0.0504701459587181 484.320037988459 7.72676541294806
7.95726711229358 0.0659133397406564 499.332322632685 7.95726711229358
7.35503171275124 0.0489573003904587 485.787660283479 7.35503171275124
8.39860935853026 0.0680597655764532 463.980045928139 8.39860935853026
8.9478817241951 0.0500685637755204 473.324806061778 8.9478817241951
7.03006084792754 0.0582759719858692 476.374431412447 7.03006084792754
7.51004996254306 0.0584272336998202 478.442199787388 7.51004996254306
6.89502123153634 0.0511123313280558 478.482436370585 6.89502123153634
7.7429175082212 0.0416234385943486 463.253582845198 7.7429175082212
10.5786018362617 0.0382630926433308 467.786877905348 10.5786018362617
8.0079945610608 0.0452485364870588 473.14877862017 8.0079945610608
6.75388031316254 0.055468001278993 460.508456820918 6.75388031316254
11.0881900432412 0.049319669096464 468.728368073005 11.0881900432412
7.10709380500606 0.0535490254012402 467.406424723138 7.10709380500606
8.41796926091246 0.049504688336625 477.331039099787 8.41796926091246
8.06845127506437 0.0580479164985421 473.843926927221 8.06845127506437
9.29459904968362 0.0644990360858299 468.35613672829 9.29459904968362
7.78602067810562 0.0551888406592632 470.602767502373 7.78602067810562
5.21331110173215 0.060460863966396 467.307274060818 5.21331110173215
7.76991042316024 0.0413346847961405 477.2778478271 7.76991042316024
6.54052837721208 0.0447150016964243 498.144470336884 6.54052837721208
5.88450693928053 0.0534888739726002 453.675004644499 5.88450693928053
8.901891071588 0.0674003075336227 462.148558075174 8.901891071588
10.0383081571464 0.0519640165055415 442.085423939239 10.0383081571464
6.68487603934195 0.0684881335026647 474.734196116726 6.68487603934195
9.21957695017948 0.0483169204896816 464.600244449239 9.21957695017948
7.73367273872559 0.0526120653021365 475.942834495936 7.73367273872559
7.70208970550431 0.0654306729750141 473.493965302027 7.70208970550431
7.93407491574572 0.0479854869530913 476.744765919005 7.93407491574572
7.31139471332171 0.0723845905307809 478.408265864341 7.31139471332171
10.7780832442707 0.0633234200549588 452.085481724001 10.7780832442707
7.02585026946968 0.0484584114904142 469.405502742877 7.02585026946968
6.31561055788089 0.0646703364797258 502.214880825014 6.31561055788089
10.2237164789604 0.0455485348125422 480.206130333134 10.2237164789604
7.42643817893152 0.0740388085334464 480.763940899229 7.42643817893152
7.07178686874218 0.0645674771156195 478.304752590274 7.07178686874218
9.31909727049484 0.0606824070293126 466.703355587056 9.31909727049484
10.8289933128347 0.0688298931391323 452.971545711585 10.8289933128347
10.5875359170116 0.0694440635676567 460.622631043539 10.5875359170116
7.6420879588974 0.0589797163332382 457.716583848464 7.6420879588974
10.0596996148702 0.0456371302525043 476.854488808631 10.0596996148702
7.8791683591298 0.0517106313762822 485.558528790747 7.8791683591298
7.9491441828111 0.0597901755560208 472.634341482295 7.9491441828111
8.35898330354516 0.0518481417307105 480.079869093634 8.35898330354516
7.02089606261205 0.0547996033231223 469.268472836048 7.02089606261205
11.0671401945731 0.0661107145417732 467.492176628661 11.0671401945731
8.50835246628754 0.0606151293337452 461.040645607213 8.50835246628754
10.4240163368572 0.0511566294986374 463.867330296172 10.4240163368572
8.94674878668843 0.0581652816293239 457.473657264925 8.94674878668843
8.85426079780096 0.0672066972339027 465.842806596747 8.85426079780096
10.3200623489203 0.0760117955452759 491.396554605624 10.3200623489203
7.12486320185408 0.0557448556784883 467.53826907569 7.12486320185408
5.95202684183545 0.05785818720615 472.593754595233 5.95202684183545
7.54713452054953 0.0604614737156578 457.147520022037 7.54713452054953
11.7671845308802 0.0529179638497248 469.344565619548 11.7671845308802
6.32320097442535 0.071433277804732 472.378429686425 6.32320097442535
6.973883245909 0.0597713613397262 477.175248762079 6.973883245909
8.65352338463946 0.0479691050259163 472.800586108241 8.65352338463946
8.45602122435943 0.0680021228664576 474.624487777731 8.45602122435943
7.91792902621238 0.0519046334133793 474.41703616106 7.91792902621238
8.2333234314992 0.0716874784403025 482.753966268442 8.2333234314992
8.43261705601087 0.0592974292889426 487.13312275004 8.43261705601087
12.418288211498 0.0537062013522593 467.809606677662 12.418288211498
6.9716846698325 0.0615760101158545 488.318614021255 6.9716846698325
10.3148067729766 0.054548305559188 479.239619734372 10.3148067729766
8.16057899882437 0.0532069686639278 472.159898340725 8.16057899882437
11.1120398424866 0.0697089972126077 472.278023791298 11.1120398424866
7.54705958068581 0.0475393162491795 488.846187559107 7.54705958068581
6.77818357853347 0.0533363801674403 485.18112271144 6.77818357853347
8.25387415579303 0.0431992747560445 474.957792735834 8.25387415579303
10.8361821868254 0.0530760845512132 459.76601228308 10.8361821868254
7.7732274548257 0.0444877681311647 469.420883160849 7.7732274548257
9.94511501051874 0.0508404379241584 473.366463604765 9.94511501051874
9.1055215820753 0.0567045110168998 457.158755363951 9.1055215820753
7.7808247082426 0.0465500160811681 474.028344805661 7.7808247082426
11.6858436660221 0.0673925829920511 453.899245110576 11.6858436660221
7.88753320869303 0.0630927974423961 464.844835475631 7.88753320869303
10.1288282441235 0.0587011292766453 477.312961500782 10.1288282441235
7.65827365129952 0.0490592938690356 468.171386642893 7.65827365129952
10.3481005362959 0.0607430564628005 469.19960453389 10.3481005362959
9.90079129681146 0.0780032875973093 482.150585848777 9.90079129681146
9.04371875745283 0.0556044976736895 465.538991461571 9.04371875745283
8.53193963305034 0.0541904614092343 469.867237278939 8.53193963305034
10.0686281456698 0.0593796154121441 469.16663775854 10.0686281456698
8.49724628859187 0.0447139894901182 457.548205677948 8.49724628859187
7.83813954596227 0.0588972189908651 475.251470439053 7.83813954596227
6.22342347492103 0.0548568032008769 472.759504635327 6.22342347492103
7.03784690766228 0.0893713506963193 475.870281243336 7.03784690766228
7.22832980696411 0.0494070095989075 489.705240681532 7.22832980696411
7.38082353404593 0.0591574598685977 461.277959879833 7.38082353404593
8.80156139679207 0.0597258278020197 472.076845159376 8.80156139679207
7.01005119483105 0.0534749537580336 481.608454509934 7.01005119483105
7.21477109826452 0.0628157365544001 475.46993778633 7.21477109826452
11.6140383016238 0.0605249474079087 459.25269161489 11.6140383016238
10.8487673453157 0.0534305289904432 482.701421605101 10.8487673453157
8.05941328182409 0.0462827873756028 466.388145135501 8.05941328182409
8.47149311634115 0.0697650824350097 480.869957253012 8.47149311634115
6.32093196610071 0.0464887567365538 487.387537422384 6.32093196610071
9.37250327029382 0.0369118171557765 465.461982986939 9.37250327029382
5.67508439481114 0.0574441963155247 491.005286947 5.67508439481114
6.7341446655671 0.0588461670277554 485.450863589437 6.7341446655671
8.68292934127865 0.0616842376373342 473.510002642734 8.68292934127865
7.58968645269512 0.0426961038954024 467.155493561204 7.58968645269512
10.6084923201984 0.0577265002136213 448.749907872236 10.6084923201984
10.4939346700434 0.0738430707795382 456.910137399678 10.4939346700434
8.71567237299862 0.054939405487124 476.312098531334 8.71567237299862
8.45554985213506 0.0700178054429816 455.066811312657 8.45554985213506
8.7529768330701 0.0541319743569231 475.15780610794 8.7529768330701
7.66606652564332 0.0564726269214885 483.149675146747 7.66606652564332
6.65985697585747 0.052242633592463 474.220743709211 6.65985697585747
11.7460488102832 0.0574135812189452 455.988048157202 11.7460488102832
8.0622781590377 0.0552602746645129 460.877678528969 8.0622781590377
9.04213285822351 0.0557658670580615 479.447670785272 9.04213285822351
6.55142548018103 0.0484244359000864 476.823300857512 6.55142548018103
8.53940064421669 0.0522797595661673 478.914659242561 8.53940064421669
8.13663046585626 0.0699863886374225 479.202297636606 8.13663046585626
8.0065471843588 0.0535029462070439 477.44150230742 8.0065471843588
7.50775587173144 0.0532536272460537 466.08235754239 7.50775587173144
8.20484028834991 0.0529456895406329 451.011719481672 8.20484028834991
12.127166024453 0.0592437963493842 465.186571760864 12.127166024453
8.70147923880072 0.0422697991322204 459.324922077103 8.70147923880072
10.4489037648111 0.0650225364252678 466.21473663598 10.4489037648111
8.71822028035093 0.0637583805991118 462.565951315659 8.71822028035093
7.10102709917377 0.0565427226831071 487.909946701114 7.10102709917377
6.26997751942214 0.0565983508344154 473.16576833592 6.26997751942214
6.72826892703108 0.0502756443633055 478.628578493724 6.72826892703108
6.96562671347768 0.05509314804551 483.039595376525 6.96562671347768
9.58110882861768 0.0515913684074599 465.975206434121 9.58110882861768
9.93736433331537 0.0479057917948203 469.76927955625 9.93736433331537
7.42854089880053 0.0421327200650182 463.402253161049 7.42854089880053
9.51227578247648 0.0532401174749521 469.018805654887 9.51227578247648
6.63346867850659 0.0452343822820202 483.25544655846 6.63346867850659
7.00967115574238 0.0447195843845936 477.84655069548 7.00967115574238
6.10057671526567 0.054715895128803 478.42998497995 6.10057671526567
7.93212778319253 0.0532201115490274 485.545242804878 7.93212778319253
8.1255601227855 0.0433420554349654 468.539926726617 8.1255601227855
6.81405522239494 0.0380853410755346 471.623404012309 6.81405522239494
6.70674558074753 0.0637151009358662 463.326637283724 6.70674558074753
8.29167487052492 0.0539872987396829 465.760936865952 8.29167487052492
8.64389238302354 0.0623347402668973 479.575887538739 8.64389238302354
7.02374886530767 0.0756987229331533 487.643464639424 7.02374886530767
8.57224201088288 0.0548819889787634 475.512272502869 8.57224201088288
8.17818318481773 0.0542345999075048 480.772050140216 8.17818318481773
8.92906465494597 0.0600964677510223 484.991240504907 8.92906465494597
9.30085945977869 0.0554286398235576 473.750590137035 9.30085945977869
7.24477653332452 0.047706031116611 493.6467496616 7.24477653332452
8.66718159697345 0.0503784785347952 489.217189496713 8.66718159697345
9.52305460088627 0.0694720891811341 464.017182616286 9.52305460088627
8.56336529067058 0.0527225228188932 475.157746928906 8.56336529067058
7.61767664223145 0.0547773118674077 470.732692413485 7.61767664223145
6.59734966502224 0.0419360974135737 493.732619714276 6.59734966502224
8.0762708629259 0.0561321198343018 460.933972802359 8.0762708629259
8.0253883338181 0.0494752804284235 478.812130027217 8.0253883338181
9.1326998227825 0.0611695815520645 460.174793315774 9.1326998227825
6.47017278262909 0.0410000835594111 487.660143091255 6.47017278262909
6.64542050402318 0.0912135516464309 478.319757348718 6.64542050402318
7.68415407747894 0.0652037828483146 460.551687274156 7.68415407747894
11.5670114185543 0.0580671163589879 465.60887681789 11.5670114185543
6.72782497181666 0.0520906540328934 469.13882796238 6.72782497181666
8.74279378624382 0.0530049036426055 465.415384421477 8.74279378624382
7.91385968209656 0.0623261457788741 480.429074091411 7.91385968209656
8.3013801184146 0.0658632013437072 477.567470500318 8.3013801184146
6.45695838214815 0.0751118552140174 486.735513337453 6.45695838214815
6.67287672781146 0.0731921371557623 499.359322964449 6.67287672781146
7.92159116055303 0.0447705518541852 473.104899866755 7.92159116055303
8.2799513471283 0.0600376847777714 478.929710715602 8.2799513471283
7.11691628262317 0.056828115495342 468.120410405451 7.11691628262317
8.92766415944525 0.067715928515552 466.878841719704 8.92766415944525
10.4499628783151 0.0634283237550652 453.743921013876 10.4499628783151
7.7941673900184 0.0640766620057599 477.535626109882 7.7941673900184
7.72196207551488 0.0404098997124733 465.650587499836 7.72196207551488
7.47310443879352 0.0474218141575108 488.050122022624 7.47310443879352
11.3674167446943 0.0722185672537539 457.379976234057 11.3674167446943
9.29125329101349 0.0472074099706804 458.994939633311 9.29125329101349
10.0471792812228 0.048018206189556 463.944475988496 10.0471792812228
7.02625354965468 0.0482288690559474 474.673369564627 7.02625354965468
6.9996819880507 0.0390345192783279 479.038846588444 6.9996819880507
10.1691156963391 0.0739400482918022 465.707680028091 10.1691156963391
6.11721844226619 0.0497830300018002 480.68535688649 6.11721844226619
12.0494895925873 0.0446023894691277 450.406482895578 12.0494895925873
8.01457709415672 0.0504536497026187 471.050915104455 8.01457709415672
7.61110642317948 0.0475518132970849 484.13378280555 7.61110642317948
5.64101089634595 0.0715673516414615 489.255643608082 5.64101089634595
6.93223665686192 0.0508706622501935 479.287115633425 6.93223665686192
8.28413883218705 0.0708907268741901 469.693952369788 8.28413883218705
6.92807976361543 0.0638009909289074 488.245740193332 6.92807976361543
8.93185036621557 0.0482367636215771 465.737625246558 8.93185036621557
5.87372994973626 0.0536315419672201 465.464852598706 5.87372994973626
7.38187927393624 0.0444007845083254 487.042382053385 7.38187927393624
8.35830492426116 0.0409221655363189 463.949694785623 8.35830492426116
8.15562979486596 0.0345671092327168 478.982577764214 8.15562979486596
11.1296593183902 0.0685009081974757 460.860977240141 11.1296593183902
6.2347304103454 0.0730894994406833 471.672591309844 6.2347304103454
7.77933081421013 0.0565818729332188 469.968184703827 7.77933081421013
7.46305642674072 0.0627370640909936 479.591278556627 7.46305642674072
5.99116953880879 0.0558301330237208 501.819716749527 5.99116953880879
7.22131547771184 0.052104021767868 462.782207549391 7.22131547771184
7.57471016288488 0.0727587594207368 490.054125682442 7.57471016288488
7.69550881239108 0.0577186868752534 467.267064420327 7.69550881239108
8.96366310270787 0.0497716269608395 465.186722418109 8.96366310270787
5.96004539381843 0.0546539971186283 485.759149248526 5.96004539381843
8.96036006928612 0.0578820622810078 474.110113044726 8.96036006928612
6.95538828949577 0.0583421790327851 480.856367545557 6.95538828949577
10.8782381308157 0.0428858298200607 455.215747265019 10.8782381308157
9.94337802971981 0.0567937357553912 469.530332959396 9.94337802971981
9.21491976296807 0.0501758366593448 475.528031872796 9.21491976296807
6.14778601111044 0.0489828047690295 484.657509005442 6.14778601111044
7.86062159977501 0.0515697774349077 485.791946094271 7.86062159977501
7.77037511565688 0.0490565133837475 478.201227291937 7.77037511565688
7.73275767042748 0.0581600078410641 453.617411306882 7.73275767042748
10.8745247201623 0.0587304980253144 463.449733892086 10.8745247201623
7.1666222917454 0.046926016191957 489.241641496043 7.1666222917454
8.49674995491453 0.0424188417746333 462.971695931644 8.49674995491453
9.80431407308757 0.0587115335301218 477.01099386528 9.80431407308757
9.47707977830231 0.0757934272415942 459.70945341407 9.47707977830231
6.65265891507027 0.0497596881327874 488.716688223083 6.65265891507027
6.58663032665984 0.0509043851000136 474.188813905692 6.58663032665984
8.3935474744284 0.0516981089682683 475.557363325782 8.3935474744284
8.15025709514653 0.0594076505890432 479.410027113582 8.15025709514653
8.99021801434157 0.0755122582929164 465.889967371169 8.99021801434157
7.17227769115974 0.0680881517554071 483.49315292888 7.17227769115974
8.52418493679495 0.0678566526488108 460.498943668272 8.52418493679495
7.90568949103105 0.070087484568439 475.555012587267 7.90568949103105
7.60147761262039 0.0630281574618094 479.914825199541 7.60147761262039
5.4918915777984 0.0708483940507923 482.563905751075 5.4918915777984
8.97609332486393 0.0477912560448721 476.875730973324 8.97609332486393
8.0513714110289 0.0533315324301707 467.08264552664 8.0513714110289
8.46816281824194 0.0560058128151022 467.598731124464 8.46816281824194
11.4679038189373 0.0705340176572882 471.509592770792 11.4679038189373
6.77434862109674 0.0480755113230954 468.687556105474 6.77434862109674
5.72549135823696 0.0670655896547488 507.046309449604 5.72549135823696
6.64511782883613 0.0593837639153478 478.991104313069 6.64511782883613
6.34843655986618 0.0683918556814752 486.765860248754 6.34843655986618
8.48893362837104 0.0518849431481282 472.836322995597 8.48893362837104
8.25696953635397 0.055174833857907 473.15076184412 8.25696953635397
11.9355835079407 0.0521419853497984 448.426181919798 11.9355835079407
8.19069129267929 0.0608114277567173 475.086311008531 8.19069129267929
7.10671952684275 0.0535805895330081 481.406232746456 7.10671952684275
6.95569401552411 0.0594270661400523 493.188092337226 6.95569401552411
7.33840231658431 0.0706730125983106 472.329993978927 7.33840231658431
7.32341757505694 0.0451030884720169 477.299610765979 7.32341757505694
7.3045406461998 0.0513745095169859 479.241549746575 7.3045406461998
8.66639164578876 0.0489972465642192 471.90072503688 8.66639164578876
9.46933490190954 0.0479807582277026 450.479891016743 9.46933490190954
8.07127671341793 0.0630636912290897 471.627967311882 8.07127671341793
7.25362966256519 0.0566731078829546 477.989751728422 7.25362966256519
15.35632724215 0.0543514966970799 467.116403353684 15.35632724215
8.11719499129648 0.0510081855262693 475.742516520553 8.11719499129648
5.32076594239843 0.0486938836457965 478.847832301576 5.32076594239843
7.88936525655719 0.0636847700901421 470.443405866833 7.88936525655719
8.75164692787471 0.0557393300391629 483.478932621987 8.75164692787471
9.52607954392977 0.04106846882696 476.400950766932 9.52607954392977
10.5795075794327 0.0518299177774025 456.272293194465 10.5795075794327
8.63719100235588 0.0420544820297556 461.813774769848 8.63719100235588
10.1708384110026 0.0614407792083222 467.988517258347 10.1708384110026
7.63281081249255 0.0486563502697571 468.973808913179 7.63281081249255
7.7964095822934 0.0712678708702214 480.844409505806 7.7964095822934
7.72066903118587 0.0491340550403439 488.26403357393 7.72066903118587
6.27399727380207 0.0534331821225415 475.047396993277 6.27399727380207
8.09259694539129 0.0567271833273158 474.141505048103 8.09259694539129
6.49106678653909 0.0607887712821164 477.356229971322 6.49106678653909
6.07168011206132 0.0659975469531491 484.650891924174 6.07168011206132
9.78499392579506 0.0627546827380795 462.500657592772 9.78499392579506
8.85615932710902 0.0611220010383671 474.207100349308 8.85615932710902
11.0247266606081 0.0432401955057303 462.472260058266 11.0247266606081
8.3666304964081 0.0621977466198141 469.268960450769 8.3666304964081
6.77294396756993 0.0582586997995295 476.255379108961 6.77294396756993
7.57204729948763 0.0634810244444838 480.560396306375 7.57204729948763
6.39252070514273 0.046503858690805 471.321524032431 6.39252070514273
8.98648887067065 0.0574972376482638 473.246011944968 8.98648887067065
7.28887298494925 0.0669791266457389 471.037357979619 7.28887298494925
8.88226130409227 0.0492464767549527 465.743911739063 8.88226130409227
8.68460191274286 0.0612778116129258 469.30515603007 8.68460191274286
10.6629857326762 0.0855923877593064 462.323507219288 10.6629857326762
11.82740168059 0.0570874903427897 441.326958758007 11.82740168059
8.62318836240418 0.0481347912507511 474.224694030915 8.62318836240418
10.8889406562168 0.0527532919422759 448.167273796412 10.8889406562168
7.67809978265991 0.0623202875967408 463.750826904039 7.67809978265991
8.45375070047634 0.0559547847076885 489.258976359804 8.45375070047634
7.14868416798134 0.0543300804709343 490.606109586181 7.14868416798134
7.47975429135562 0.0632986932007333 473.261646646954 7.47975429135562
10.3854353646517 0.0564888039816558 465.886267504751 10.3854353646517
6.46952854893457 0.0512745309462338 477.639212261752 6.46952854893457
6.50097114377916 0.0457927692043791 472.759609638671 6.50097114377916
7.33530829780589 0.0479684053837023 487.38022372191 7.33530829780589
8.90350299840091 0.0613795684819891 472.908818609937 8.90350299840091
7.67246525171006 0.0602795500953514 459.587334336873 7.67246525171006
7.8106315032818 0.0841782118663728 450.258271455865 7.8106315032818
10.1561548894533 0.0522929631725544 477.21192059146 10.1561548894533
6.19004526802668 0.0588509076108579 478.04427215781 6.19004526802668
7.05892205568436 0.0501995842483878 470.559822035506 7.05892205568436
7.53513508062154 0.0567306200306235 464.899862778936 7.53513508062154
10.1566347934168 0.0626376606155901 483.07003736032 10.1566347934168
7.09054982905474 0.0573541925216293 480.239143727743 7.09054982905474
6.49939858184743 0.0582537784873067 479.558897300322 6.49939858184743
8.3691489556911 0.0710380353868566 475.907545885946 8.3691489556911
6.43702421642594 0.0646164368043092 504.353312937488 6.43702421642594
8.57340865425358 0.0531683236039883 486.854831223337 8.57340865425358
8.07725139917638 0.0508726413220914 456.35060381274 8.07725139917638
7.21677850715302 0.0607216162741493 472.208567440066 7.21677850715302
10.3473735924863 0.0547793479106509 456.30343247156 10.3473735924863
8.11283733223962 0.0559442563057741 471.505789479498 8.11283733223962
7.4844477045008 0.0477963342733273 467.747487261573 7.4844477045008
6.37965306108235 0.0617145656756228 478.887064365415 6.37965306108235
5.97573866601311 0.0750705728267885 480.713906167725 5.97573866601311
10.5228208773909 0.0438887764493179 461.423310284198 10.5228208773909
6.72173675047416 0.0561626449768952 481.951159091159 6.72173675047416
7.24145704458433 0.0533464190246829 462.275726072037 7.24145704458433
8.61524117378314 0.056136968843904 464.893803373157 8.61524117378314
7.67292607306555 0.0513545374383251 472.447220458905 7.67292607306555
7.58714511955815 0.0559849604395465 475.468848046097 7.58714511955815
9.89719280542887 0.0635000385019983 472.898100685598 9.89719280542887
8.53106503813712 0.070636734166865 493.388392390609 8.53106503813712
9.08302091005723 0.0367658486306608 468.393652081177 9.08302091005723
8.08166072204109 0.0498683724229538 479.094203859101 8.08166072204109
7.19864551060953 0.0722813684059824 478.117368532246 7.19864551060953
12.7647757063932 0.0573784435938101 455.693215778336 12.7647757063932
8.30893947823745 0.0651906645213859 452.786229278869 8.30893947823745
6.44070778789556 0.0723306191145283 482.487244698183 6.44070778789556
13.0172438559549 0.044486213287485 453.012523978774 13.0172438559549
9.34323161229933 0.0527415167235738 454.756934497582 9.34323161229933
7.16707422441242 0.0607569990898726 494.238916115549 7.16707422441242
7.32144203100051 0.0528716104336765 486.454387872752 7.32144203100051
6.30778788765935 0.0626669850938636 485.998689742535 6.30778788765935
6.10339638299782 0.0729041202398465 480.137964154458 6.10339638299782
7.4642837950129 0.0528414258388371 475.44137581802 7.4642837950129
6.89915728264639 0.0566472829170478 493.01714280004 6.89915728264639
13.8522428763184 0.0724860913729344 454.420239736132 13.8522428763184
9.72244657259354 0.0559348513955167 472.752280085898 9.72244657259354
10.0207482981302 0.0605767490696718 462.771331427247 10.0207482981302
8.77403164492735 0.0534849854432148 469.617330903482 8.77403164492735
9.1458166997995 0.0493955477093803 469.892640850106 9.1458166997995
7.33621514206613 0.056118444616614 486.965621061609 7.33621514206613
8.11606618196192 0.0523532115898047 472.060587843297 8.11606618196192
11.1690729824053 0.0605927332434654 465.4634023962 11.1690729824053
7.60955676396109 0.0651357140258881 474.986829853727 7.60955676396109
7.8554320199598 0.0452212879168547 467.093167849313 7.8554320199598
13.8105712351984 0.0542225149327797 452.569662256382 13.8105712351984
8.53996440947438 0.0463428807837495 462.916091274473 8.53996440947438
7.97952924954629 0.0530385107283881 457.158266586481 7.97952924954629
13.7084768298314 0.0521654898157288 461.60039952697 13.7084768298314
8.84045277236072 0.0483859332343164 476.2304783 8.84045277236072
11.3068470709325 0.0640268287431085 479.396873875 11.3068470709325
8.01827605432346 0.0605903385155598 477.617609977668 8.01827605432346
9.37591578581436 0.0464662149484239 466.772162053662 9.37591578581436
9.02304877061893 0.0580200231917127 477.020311374889 9.02304877061893
10.0455730078033 0.0594647898015659 476.966580715563 10.0455730078033
12.2419955282879 0.0544550628695503 460.056492124423 12.2419955282879
7.12494591946485 0.0596322077027415 473.439006362684 7.12494591946485
8.26256204427401 0.05074713177324 459.062160776283 8.26256204427401
7.59667071155522 0.0519368422128757 469.486075728407 7.59667071155522
7.43329835260986 0.072926358795522 474.029712766669 7.43329835260986
8.14187336080309 0.0652117544193171 475.325145972601 8.14187336080309
8.27184615029635 0.0416689807578128 450.793671122842 8.27184615029635
9.21219851163239 0.0531275825273497 470.129097257013 9.21219851163239
7.56072611654965 0.0596406504461588 469.899859207719 7.56072611654965
8.9836934651315 0.0452516071398795 465.67815484827 8.9836934651315
7.8780244588684 0.054813770141566 462.199760464445 7.8780244588684
5.80653099034215 0.0486691871388983 484.04246618663 5.80653099034215
7.83876125153262 0.0540369296386511 463.868317546722 7.83876125153262
9.40452854860101 0.0643606903968864 482.75364951349 9.40452854860101
12.3059297946205 0.0502241676712383 467.297495157327 12.3059297946205
6.76126651235448 0.0550592182141916 473.203130070077 6.76126651235448
7.82139075957608 0.063884591710715 461.511861640814 7.82139075957608
11.0646496803688 0.0618788650573527 448.330406808305 11.0646496803688
9.12348391415372 0.0543231330348482 477.858200361687 9.12348391415372
7.784525458344 0.0622133145256226 470.693353759285 7.784525458344
10.0993911584443 0.0543904147031657 455.530787030276 10.0993911584443
7.35935535305688 0.0559962624588747 469.544094605523 7.35935535305688
7.10413369421643 0.0651642757660369 482.682062514355 7.10413369421643
7.23272137047133 0.0719872166499996 482.398387439129 7.23272137047133
8.48093206029101 0.0506948837342113 470.873395956634 8.48093206029101
6.96835919674823 0.0573418152271942 478.659173717617 6.96835919674823
8.29088155102895 0.0438031795439269 469.476830658215 8.29088155102895
7.68361722352085 0.045755568862102 477.646719495967 7.68361722352085
10.6286116272181 0.0690713511903159 457.790145999294 10.6286116272181
7.93768647659056 0.0499746038533042 480.41601812817 7.93768647659056
8.42442486064665 0.0724874278497648 468.854067419085 8.42442486064665
8.50821421134628 0.0732106314732307 475.73776575001 8.50821421134628
7.98049486690716 0.0500019654206966 467.217904305002 7.98049486690716
7.74321367304654 0.0498097304049905 475.596272829186 7.74321367304654
9.62940267732154 0.0618366382997725 479.542692211966 9.62940267732154
7.53149340921173 0.0601036603174161 490.418874502213 7.53149340921173
7.041022170558 0.0444641837824865 479.873018841547 7.041022170558
7.83629929051172 0.0700692847123034 473.353206316633 7.83629929051172
11.1776199224816 0.0640658875786117 465.707950493626 11.1776199224816
5.59604842840821 0.0409601333453991 502.722175656553 5.59604842840821
6.40417144221392 0.0526914050940005 494.487150854487 6.40417144221392
8.85981284309103 0.044473993657828 475.872496502938 8.85981284309103
10.3754399154286 0.059998445154615 465.012609207881 10.3754399154286
6.39849519850481 0.0451528654760214 472.070957123201 6.39849519850481
7.39143574591091 0.0385321355279824 490.084312999384 7.39143574591091
6.58494185620967 0.0541885206409211 470.924493925053 6.58494185620967
9.09086800245503 0.0546633708642359 473.35025652933 9.09086800245503
6.89161351802685 0.0587429568288416 465.23283146532 6.89161351802685
12.4782093303263 0.0565679669212606 476.01538617378 12.4782093303263
6.42210563483883 0.0601676661715978 478.092452361058 6.42210563483883
7.24954688705657 0.0493995984459081 490.460321680104 7.24954688705657
6.59633937186675 0.0624137283601893 481.803961475026 6.59633937186675
8.34719770190724 0.0517599780961577 477.125230634684 8.34719770190724
14.3800899279404 0.0643368829519788 451.695963910391 14.3800899279404
8.78496901706342 0.06100845660454 465.847591618424 8.78496901706342
6.60273582658743 0.0490180563936012 478.759522337345 6.60273582658743
8.38498848967466 0.0404478135989638 469.332877691328 8.38498848967466
8.04939936455403 0.0625120086130156 460.800802691225 8.04939936455403
9.18214397415674 0.0462968659091028 468.45034697484 9.18214397415674
8.16879146445596 0.0578700106385618 484.298545949137 8.16879146445596
6.24012149718337 0.0468456136922059 496.607968550557 6.24012149718337
7.86619466233823 0.0519098292164816 477.126980163379 7.86619466233823
8.82390056673661 0.0374685121406137 463.262792915667 8.82390056673661
9.2271308323613 0.0551146383589993 488.661548303915 9.2271308323613
7.905410327604 0.039970649165395 479.193632893281 7.905410327604
6.329293203209 0.0510268990655337 484.821781878882 6.329293203209
8.07688631997254 0.0769382857542776 474.369340867488 8.07688631997254
8.06135092490547 0.0508412733933774 476.666039582404 8.06135092490547
9.68517495862254 0.0456671690077767 471.303296515334 9.68517495862254
7.49936091186369 0.0505213257681787 492.078813971388 7.49936091186369
10.2056629732054 0.0585170744854097 461.408971262714 10.2056629732054
7.77615853402645 0.0551354340246683 479.859688889603 7.77615853402645
8.97214597285481 0.0553440614714276 474.210003523975 8.97214597285481
7.7931716713731 0.0476154397106422 461.315775156011 7.7931716713731
8.28745068778132 0.0502010020770345 477.336583975714 8.28745068778132
7.82361446095107 0.0687733923818349 483.25864940422 7.82361446095107
9.23378705471466 0.071022850139075 468.581438335283 9.23378705471466
7.48043324115632 0.0613159375723723 476.400564398446 7.48043324115632
6.46080715750733 0.0618553088949248 484.270489000145 6.46080715750733
8.41803669270008 0.0521773983602263 463.32095615328 8.41803669270008
10.0850041543814 0.0627022029056854 452.816683343918 10.0850041543814
9.93100894357322 0.0580083551190971 458.181439516 9.93100894357322
6.65414026302363 0.0600154720287099 486.819269021476 6.65414026302363
7.16079335122578 0.0625720937800618 468.526573534722 7.16079335122578
8.88165236157505 0.0460837817016884 463.933151197219 8.88165236157505
8.79078925157694 0.0427414011622358 466.267074248531 8.79078925157694
9.47931230720728 0.0630563544478113 458.591403140427 9.47931230720728
6.92397195227513 0.0536935206981002 468.632937114285 6.92397195227513
9.53963291370825 0.0597693116851036 467.409782747056 9.53963291370825
10.3862451380553 0.0494895110631229 458.095112911851 10.3862451380553
6.5324114715114 0.0442596928062938 487.417047883439 6.5324114715114
9.50644329085396 0.0489448776229338 473.318512475091 9.50644329085396
8.03578944748493 0.0470257387656656 481.235429745975 8.03578944748493
9.55605905612082 0.0694147843877741 477.83973122653 9.55605905612082
10.3538512423242 0.0413274006455309 475.465840566015 10.3538512423242
9.19470554382177 0.0570332260883512 474.330518699645 9.19470554382177
8.39199243909187 0.061972730603328 466.444537309827 8.39199243909187
7.82259691410922 0.0489122839033321 471.133347269011 7.82259691410922
8.10838592934847 0.0495785540447604 477.1869438637 8.10838592934847
10.8987024761559 0.0500587284952726 451.591360065162 10.8987024761559
8.47756728999363 0.050405024215154 469.408744513472 8.47756728999363
9.48047329914911 0.0601924850353366 467.893454963358 9.48047329914911
8.23760641647349 0.0548933866004903 474.192420325067 8.23760641647349
7.5041147988362 0.0568374000890767 471.104394588743 7.5041147988362
8.04418642988781 0.0454432853506978 469.95195095392 8.04418642988781
6.70423779210439 0.0526512689445498 478.131406435935 6.70423779210439
13.0634302266234 0.0565538077224194 456.551242830659 13.0634302266234
6.59625744934405 0.0489418846129816 477.509049587357 6.59625744934405
8.7580636344847 0.0546583278752055 486.878263248185 8.7580636344847
6.9287631561354 0.0554705611218205 469.531965945985 6.9287631561354
7.47032117617205 0.0581902497142175 477.061507229025 7.47032117617205
10.1870709667257 0.0471382615298848 452.018519077384 10.1870709667257
13.5947885258076 0.0553389446653611 451.709150722771 13.5947885258076
10.2899155094439 0.0597113181436102 460.726450896045 10.2899155094439
6.46128352001373 0.0698185594577376 495.014496973683 6.46128352001373
5.44604909283455 0.0528229933995971 496.957700298614 5.44604909283455
9.76763493690604 0.0521237584412741 469.24836402233 9.76763493690604
8.24261711785999 0.0516610121487552 466.389459427609 8.24261711785999
12.0229093498112 0.0656601967777663 465.388252701881 12.0229093498112
6.63368546569225 0.0510228597510601 494.858584286034 6.63368546569225
5.78570926243996 0.0646368804648219 487.003333790115 5.78570926243996
7.3276892925909 0.0666828887535805 488.222052535469 7.3276892925909
7.21929442023113 0.0549514840431982 484.07846995724 7.21929442023113
9.06241843713724 0.0498782916318302 490.090675029967 9.06241843713724
7.20081763143408 0.0439093432801153 471.84115383437 7.20081763143408
12.3541213133016 0.061654804322252 465.52946960178 12.3541213133016
8.81534042116406 0.0515345267986338 472.559953984074 8.81534042116406
7.90481366387228 0.0577844445865112 476.938089578147 7.90481366387228
6.37591231058457 0.0726910929135628 491.254427464339 6.37591231058457
7.67184184202947 0.0532588719133008 476.875436588037 7.67184184202947
12.9433303124229 0.0594724831260199 453.813188637811 12.9433303124229
6.28398568926793 0.0644507171178852 504.778898112298 6.28398568926793
7.03964530282471 0.0785645881851698 470.149611562752 7.03964530282471
8.39283494452206 0.0359902249560394 464.624113468205 8.39283494452206
6.98441802489997 0.0561531508914242 482.1660083685 6.98441802489997
6.85362758255325 0.0685874741963733 465.685123367349 6.85362758255325
8.14667797628634 0.0510679634528259 480.458910279995 8.14667797628634
8.75642515668211 0.0431747323580595 466.553085665214 8.75642515668211
9.67685093435286 0.0578338779660956 461.707443373095 9.67685093435286
7.12658881071493 0.0489406164841825 470.952010226696 7.12658881071493
9.12434654256592 0.0617205214253911 482.383539940455 9.12434654256592
7.80611811131898 0.0506540313369802 479.489038886412 7.80611811131898
6.71605308124402 0.0530101698808218 497.755476850569 6.71605308124402
7.76944558648456 0.0584467390736037 466.818595474243 7.76944558648456
6.34554511605212 0.0579174689154811 483.244945527856 6.34554511605212
7.13300605061139 0.0482235372860309 489.044071743948 7.13300605061139
7.2329766450977 0.0513768897368716 479.816949655967 7.2329766450977
8.49853577211337 0.0546481956463078 463.918999842013 8.49853577211337
8.92170814493612 0.0503085862209443 481.044072060989 8.92170814493612
6.78356249324361 0.0542168550130265 494.447623890892 6.78356249324361
9.33427352325124 0.043722799284873 462.906674638034 9.33427352325124
7.67254418441766 0.0570182523499531 463.553216948805 7.67254418441766
7.11326463078798 0.0394511224825021 492.182175170652 7.11326463078798
7.41317934749391 0.0438073250380729 469.355639047615 7.41317934749391
7.19384541613714 0.0594025286622378 456.541670938694 7.19384541613714
9.4554032222022 0.0470402365020923 465.058616650836 9.4554032222022
7.67485760818726 0.0454626016318512 478.13342842814 7.67485760818726
8.46089693298644 0.058582091994539 455.820250698451 8.46089693298644
8.62671574825479 0.0547083980797562 472.359271024429 8.62671574825479
7.57450195295721 0.0582718252237205 483.036956318323 7.57450195295721
7.45007898810892 0.0564628459761748 476.337153754376 7.45007898810892
7.25422078741479 0.0741890955773655 464.161691866401 7.25422078741479
8.40428959615537 0.0458203476532606 476.889443146564 8.40428959615537
7.53520970057249 0.0613322319756407 474.559408702991 7.53520970057249
9.15737419555582 0.0461338764244571 464.454456173351 9.15737419555582
10.9515446675114 0.0463350901715898 476.455703540304 10.9515446675114
8.43504669625947 0.0469650964351283 476.973756910405 8.43504669625947
10.661140144301 0.0524170966011965 474.078017177485 10.661140144301
9.47410044543809 0.0615642967160384 486.291951308343 9.47410044543809
9.80444528537104 0.0635878437701683 478.496434991049 9.80444528537104
7.38879639490523 0.0625743755818604 458.248270312736 7.38879639490523
7.44949508699625 0.0503786373521748 474.477886018683 7.44949508699625
7.59279004133692 0.0469335809858884 490.028782476834 7.59279004133692
9.63086740039971 0.0547954160395727 460.121727837452 9.63086740039971
7.79168669929087 0.0464601274333848 474.042044852953 7.79168669929087
6.15992870380803 0.0518880249189346 507.106129768134 6.15992870380803
6.82158617114007 0.0537625065135108 489.508867891511 6.82158617114007
7.52177058146475 0.0502138417250899 489.30211371406 7.52177058146475
6.99856787948278 0.0387007172063275 475.991207849177 6.99856787948278
6.0145715598669 0.0551011210148634 494.232441034229 6.0145715598669
7.19457412313537 0.0498983753579244 485.017978813108 7.19457412313537
9.0352180672153 0.0442700141245772 467.310382578687 9.0352180672153
7.34627516927828 0.0548125523583867 460.545097847431 7.34627516927828
9.18519838699308 0.0458679409445169 452.110992780877 9.18519838699308
7.22991071906759 0.0592696854254157 481.859443333427 7.22991071906759
10.8737399045308 0.0709271010879434 479.06085772911 10.8737399045308
7.44423189520029 0.0477857351203608 482.413029265459 7.44423189520029
7.07884154797243 0.0548171772937044 471.211617221117 7.07884154797243
6.56477765772271 0.0490102492659689 485.282660861198 6.56477765772271
8.59932057028213 0.0592590720525236 473.59033865427 8.59932057028213
5.69439350438587 0.0592921209032325 507.298197205868 5.69439350438587
9.04931325644492 0.0821155231997647 464.644405990249 9.04931325644492
7.78127306123235 0.0567258831593441 477.709820557682 7.78127306123235
9.77536762574637 0.0564995311632031 474.994778054449 9.77536762574637
9.00116852224662 0.064831646101468 468.636459342758 9.00116852224662
7.88705969129139 0.0654360510126171 464.118339273878 7.88705969129139
9.53167612397233 0.0643858818457534 476.153807085908 9.53167612397233
7.88235212329617 0.0496565554072482 454.533328162072 7.88235212329617
8.09505674747639 0.0429721456781051 476.638921780229 8.09505674747639
6.86202469177007 0.0576852261664633 485.365628833838 6.86202469177007
8.26356661434146 0.0585942563821394 479.680020629024 8.26356661434146
7.96266134722587 0.0638568636927734 478.351820421293 7.96266134722587
7.64197561316152 0.0598142831934913 480.992729703818 7.64197561316152
8.53869849223536 0.0668637732197639 486.94040862988 8.53869849223536
6.28980942667486 0.0523660700424218 472.7357963653 6.28980942667486
6.45507996262532 0.0473736352531706 484.428800454731 6.45507996262532
8.56960703260238 0.0526432612519751 478.130733301132 8.56960703260238
10.9697790422488 0.0464108165799026 477.641230950985 10.9697790422488
9.03261880600903 0.0526386183348211 468.667208086416 9.03261880600903
6.74002711350341 0.0512980591823314 492.899554507823 6.74002711350341
9.11478464917738 0.0714730718670124 462.306835911058 9.11478464917738
6.87141966444323 0.0510240259686208 477.563874528987 6.87141966444323
8.96860408239248 0.0541405265798236 452.509079043896 8.96860408239248
7.34736988560886 0.0411436388278703 475.508277196334 7.34736988560886
6.96824115756022 0.0670284237762061 473.258063052477 6.96824115756022
9.68527640027344 0.0495073368830509 475.404161563514 9.68527640027344
7.34022012137961 0.0579208040535054 478.700998762808 7.34022012137961
6.58279765944497 0.0443609098250271 475.83123692614 6.58279765944497
8.25205621381066 0.0492246241973964 461.93730214797 8.25205621381066
9.82376974750539 0.0426055440660738 461.823263972122 9.82376974750539
7.7041165538817 0.0523887349103207 472.955033265209 7.7041165538817
8.99323131424821 0.0622902065226837 471.742315402562 8.99323131424821
6.7321535632565 0.0625962522627695 466.903583380709 6.7321535632565
8.11630471315284 0.0511205328484649 476.325326244761 8.11630471315284
5.86972244206547 0.0581132711193731 483.611244447244 5.86972244206547
6.01827386614553 0.0755544600288439 477.644221326972 6.01827386614553
11.4105436440754 0.0605569588669379 464.273948635535 11.4105436440754
6.31309839893574 0.0614580035594848 476.611109966045 6.31309839893574
6.76725390664818 0.0475214095898007 491.915191338953 6.76725390664818
9.25811288181942 0.0643395176912905 464.593510725323 9.25811288181942
8.21563159031488 0.0645265829883696 477.575593972224 8.21563159031488
8.13629856024705 0.0488179675953972 474.773928790259 8.13629856024705
6.60436721483929 0.0474347210665134 481.781334393862 6.60436721483929
9.57279931287006 0.0798278626885951 464.674799810121 9.57279931287006
8.29449463641612 0.049236480282699 458.024744145951 8.29449463641612
8.75678811779412 0.0469095418926665 480.906024601264 8.75678811779412
6.44928201978217 0.0721549066792638 484.040291428092 6.44928201978217
8.25311821561042 0.0645307270578279 478.743519722487 8.25311821561042
8.97622340756697 0.0492799928798615 467.258428559918 8.97622340756697
7.00938589435613 0.0675515641850316 474.761861305272 7.00938589435613
8.55003638011187 0.0643588404545174 485.316883753415 8.55003638011187
6.39965341315787 0.0588023396826602 472.660821539661 6.39965341315787
6.98841214876811 0.0518072258104698 485.498487411115 6.98841214876811
7.66699895511975 0.0494076399591073 483.21663910915 7.66699895511975
8.33605885007784 0.0604435386785633 462.42552188082 8.33605885007784
7.65575452099168 0.045044685969859 489.889741053537 7.65575452099168
7.4680569381411 0.0810975053809141 486.400526980355 7.4680569381411
8.74411351859969 0.0502480878220753 469.853188453572 8.74411351859969
6.269059169513 0.0549260769087843 479.630357020786 6.269059169513
10.4084733129708 0.0483220584329365 458.26613761284 10.4084733129708
9.5540849676696 0.040934812635168 464.793399564974 9.5540849676696
6.75426402670359 0.0586890823238554 482.413853905876 6.75426402670359
9.73262287952702 0.0700052390167285 466.431933645413 9.73262287952702
8.14768029414521 0.0697648212764568 487.6374846014 8.14768029414521
7.58429787435238 0.0560716463782336 464.986355231579 7.58429787435238
14.4643607685971 0.0710476605484144 453.4404251188 14.4643607685971
7.59620071572913 0.0581928370848567 473.752355892577 7.59620071572913
8.58758120719079 0.061031427451619 479.328555847213 8.58758120719079
7.34919645343617 0.0700257912670135 476.118412589092 7.34919645343617
6.92476274735179 0.0644156018422662 483.863293333494 6.92476274735179
7.89961013076596 0.049601007156646 474.014416315367 7.89961013076596
9.08678829330019 0.0604853526861377 483.773827083584 9.08678829330019
8.6325730404339 0.0658660551520454 473.276905186645 8.6325730404339
9.09476775673232 0.0461699541152028 469.112393876163 9.09476775673232
7.53864326754377 0.0534230559618292 471.673752258841 7.53864326754377
7.88556555396175 0.0546041989975416 460.627287019219 7.88556555396175
7.80080828903998 0.0519243221677539 467.624241411933 7.80080828903998
8.69740751208995 0.0458341289282629 467.721571844117 8.69740751208995
9.4996063478039 0.048096599481613 476.915832213059 9.4996063478039
9.9573004321881 0.0614060126736766 474.055865223999 9.9573004321881
10.9912900713165 0.0752787116262423 451.796469499527 10.9912900713165
6.71917905872844 0.0687838127213529 472.962026058343 6.71917905872844
6.64135215520196 0.0465340114036615 477.865700584382 6.64135215520196
6.49657440344918 0.0435682715217243 478.661798197837 6.49657440344918
7.04162013118479 0.0499740568137737 486.119514673363 7.04162013118479
7.69289238436056 0.047040079470442 471.994421010933 7.69289238436056
7.28920231320126 0.0577607674832488 484.298978166812 7.28920231320126
9.19709821201734 0.0464110598153893 469.955370995745 9.19709821201734
7.03050859013764 0.0534040885388266 477.338233410987 7.03050859013764
6.51238230215093 0.0450157074155419 473.643381943334 6.51238230215093
6.15503582557969 0.0552379764221421 481.248349610482 6.15503582557969
9.45075178269367 0.0667623422027959 473.083338155568 9.45075178269367
8.3488964937353 0.0629946261046303 469.554170715962 8.3488964937353
10.5076867496922 0.0405173590500533 457.788161789218 10.5076867496922
7.90834410142702 0.061591115856029 480.526021338744 7.90834410142702
8.82065830475197 0.0449375216923367 478.05313981895 8.82065830475197
8.67022067152066 0.0529046712463914 458.372859980315 8.67022067152066
8.66926477815585 0.0572623244493515 470.562289762285 8.66926477815585
10.6454489750123 0.0526311309304211 468.82201317055 10.6454489750123
8.9979766311178 0.0569267299607537 459.369070026667 8.9979766311178
13.5009216350441 0.054872664857809 450.819556727232 13.5009216350441
6.09186849362563 0.0470744205944791 499.998222940902 6.09186849362563
6.1956086016904 0.0537400009892601 482.827204481238 6.1956086016904
8.50511297186496 0.0457064274193101 478.201140946018 8.50511297186496
6.87121243121973 0.0599837640503008 500.175023818374 6.87121243121973
11.1481073139474 0.0529697173983013 460.11196899451 11.1481073139474
5.57153902534684 0.0631759289199144 476.452748502838 5.57153902534684
6.40453991162869 0.0561978950654689 497.962330833274 6.40453991162869
8.84311462972671 0.0562105717910978 487.841805599138 8.84311462972671
11.7330530437952 0.0663418400836363 465.719205854476 11.7330530437952
8.58236188287701 0.050561637741551 472.021863854749 8.58236188287701
7.65050167025639 0.0675371637774657 490.376353703845 7.65050167025639
7.77247599406276 0.0564186638222405 484.871428865414 7.77247599406276
8.66656050535157 0.0449768468359015 471.190683070604 8.66656050535157
6.51273591569028 0.0486204425023252 480.724241506258 6.51273591569028
8.97301448182852 0.0590045150957671 462.47387276143 8.97301448182852
7.89726093154118 0.0500695342902463 475.506447783912 7.89726093154118
10.4346822117462 0.0497565847812037 463.772488997416 10.4346822117462
6.82978703165494 0.0358944433880873 480.046849864203 6.82978703165494
8.77921492756364 0.0621187658811816 473.923659683893 8.77921492756364
6.50563696348215 0.062612845035805 484.894857957407 6.50563696348215
7.57648597174654 0.0530584069547764 465.386972433909 7.57648597174654
7.18513734571669 0.0484659229213784 473.166361500719 7.18513734571669
8.7610522128458 0.0497781440585901 463.860210415117 8.7610522128458
7.81678622629788 0.0848071646869626 461.363104116305 7.81678622629788
9.51703702638271 0.0440478165066795 472.691056324242 9.51703702638271
9.98441457837147 0.0523803671765623 474.778973088584 9.98441457837147
8.02638796165669 0.0508604218606768 472.697072567975 8.02638796165669
6.79360923012828 0.058569780829009 489.339947781 6.79360923012828
8.71345177082696 0.0506042496983583 452.551167470815 8.71345177082696
7.10191246182241 0.0401837629607007 471.476710573024 7.10191246182241
8.44297460444542 0.052895077884344 462.375857775513 8.44297460444542
6.75388570118848 0.0547018734701899 474.228197005383 6.75388570118848
6.80902774973404 0.0506682969105732 475.187111443615 6.80902774973404
5.71439047011192 0.0471240905543348 471.491648384404 5.71439047011192
6.62786614079672 0.0507971176612543 469.569318208829 6.62786614079672
8.67273639401389 0.075676742145371 474.647316025884 8.67273639401389
9.23725598513386 0.0639642278684738 463.956074832134 9.23725598513386
8.43779409453664 0.066586541785559 479.655484475637 8.43779409453664
5.79393063792906 0.0499893612131356 490.017216138214 5.79393063792906
11.7044624219332 0.0653828416674126 473.761920040178 11.7044624219332
10.4187441223645 0.0599671092107704 468.095385441662 10.4187441223645
6.68552054732893 0.0521380498365971 490.120143878002 6.68552054732893
8.1455459091268 0.0626841329719062 458.741606569569 8.1455459091268
7.66572644166992 0.0435976455161317 469.372754600075 7.66572644166992
6.63766903778354 0.0692681018904439 491.208463846355 6.63766903778354
9.62462081691383 0.0654384999068855 466.711864079487 9.62462081691383
8.86334005401397 0.0727087129670473 476.040705708993 8.86334005401397
7.73200616334259 0.0384893454910181 474.601353642032 7.73200616334259
10.6141842791475 0.051629656128 457.745334709778 10.6141842791475
10.2918197047204 0.0529026507360454 470.757680051435 10.2918197047204
7.69939195718488 0.0616627450768471 472.108764525827 7.69939195718488
7.44301002436009 0.0377182990374444 473.951666372146 7.44301002436009
7.40009638896497 0.0504444692186574 483.452686468327 7.40009638896497
10.4639136875102 0.0568478281147066 462.837664113799 10.4639136875102
9.2279771705927 0.0519700100985117 485.67614649424 9.2279771705927
8.17446508427975 0.048003798223351 485.606625885758 8.17446508427975
6.04425167214159 0.0466109583530339 473.267516044445 6.04425167214159
8.13474985269794 0.0543596210904131 470.141048430476 8.13474985269794
8.25028948557611 0.0408084591061592 467.703233374695 8.25028948557611
7.89924108356599 0.0514490208736 483.743886384666 7.89924108356599
7.1068100666363 0.0617490876699454 471.05567897705 7.1068100666363
11.9815199707841 0.0609171893726295 483.306529761679 11.9815199707841
7.42859682927308 0.0609219802391389 471.496032870282 7.42859682927308
10.8926199504173 0.0501984893567614 448.845698669585 10.8926199504173
6.76536323625662 0.0537391180853834 481.888753319245 6.76536323625662
6.65436100267088 0.0449152869527223 470.134171385151 6.65436100267088
7.46550835635612 0.0491725204323998 470.497434303129 7.46550835635612
7.80877967317118 0.0503959762937578 477.022601158071 7.80877967317118
7.55413342633338 0.0695261373223713 480.534862456194 7.55413342633338
9.092557384409 0.0499083537196881 470.59253295945 9.092557384409
6.38460206702609 0.0620844591923461 488.09619412284 6.38460206702609
6.84069267413597 0.0405274071012729 494.334127874529 6.84069267413597
7.43244893639465 0.0520881557800482 451.293907436007 7.43244893639465
9.02289741893739 0.0581904278256964 487.155425607606 9.02289741893739
8.09737745334145 0.0453892905917313 473.952518639325 8.09737745334145
9.89790739933194 0.0415354477848274 461.718835553425 9.89790739933194
5.80822304413721 0.0642557373947736 491.229113822407 5.80822304413721
6.59493271737579 0.0557519885835197 470.785835251036 6.59493271737579
6.76370663791864 0.0749079759017478 483.359635125549 6.76370663791864
7.00163294098676 0.0695567519092428 461.443444068526 7.00163294098676
7.77548101984067 0.0583927340827687 479.555495018087 7.77548101984067
7.73334102516461 0.045102630169821 483.835439724682 7.73334102516461
9.62345494593858 0.0509817073413294 473.346155987948 9.62345494593858
6.94258270341744 0.0653469772708001 483.57507442377 6.94258270341744
5.56624799541281 0.0467709426823602 488.60434731095 5.56624799541281
9.09932016408712 0.0542923311683245 484.548099531202 9.09932016408712
9.27224616266779 0.0546104974900669 468.351313257192 9.27224616266779
8.54955880554847 0.0458226519362192 472.644370131426 8.54955880554847
8.99166480625397 0.0518315571235237 464.955059554833 8.99166480625397
9.53264468499706 0.0479719574895353 463.548824124184 9.53264468499706
7.50801309159522 0.0590541987530755 478.442684143408 7.50801309159522
8.26149609510401 0.0536927373777752 467.667179367675 8.26149609510401
7.46769040392354 0.0533443041153021 473.723438412126 7.46769040392354
13.9873919625383 0.0496644602487417 438.460353241078 13.9873919625383
5.88194467886421 0.0604296235736645 491.526603081246 5.88194467886421
7.37083903610503 0.0791684204533164 461.028602290265 7.37083903610503
10.7060596600885 0.0674207958303261 459.623999522331 10.7060596600885
13.2617676014569 0.060196348877697 446.44029917276 13.2617676014569
8.51108107711892 0.0377960239871135 471.128602928136 8.51108107711892
10.3069198960119 0.063870817600313 459.920594419099 10.3069198960119
6.33078193250682 0.0546826513110891 478.469547821293 6.33078193250682
9.42959526898963 0.0613958544390515 481.080043407463 9.42959526898963
6.2536371952831 0.0671568401852175 477.429816589968 6.2536371952831
7.32269221264958 0.0626368666805846 485.228714066524 7.32269221264958
10.3298669819256 0.0488850204757266 456.227700760707 10.3298669819256
7.29902350558842 0.051775120457476 473.683784079371 7.29902350558842
9.77444775628074 0.0593143635969742 477.251452873488 9.77444775628074
9.95079633972407 0.0550808286630155 475.089571220111 9.95079633972407
6.60480666045992 0.0492908662891968 478.005674262325 6.60480666045992
7.32378121447351 0.053098341914687 457.298029398242 7.32378121447351
5.78923080658738 0.0574089485894035 491.225182890073 5.78923080658738
9.32038214956044 0.0627746132209502 469.11005161822 9.32038214956044
9.92958517447994 0.0533586642212443 456.263437335935 9.92958517447994
10.6325175893327 0.055662184535605 476.84907935466 10.6325175893327
5.43078304132671 0.0600941398665683 490.715110175778 5.43078304132671
7.06170597147682 0.0518284868861719 474.703516090806 7.06170597147682
6.88873481132609 0.0429612578250665 470.148640910065 6.88873481132609
6.42919831986837 0.0398718885878468 475.99578004011 6.42919831986837
8.51896736022571 0.0443760770219013 478.381975683941 8.51896736022571
9.38901680439328 0.0497250134672175 459.43405733271 9.38901680439328
7.37049558835111 0.055596271774905 469.404436907823 7.37049558835111
7.2102970662008 0.0420291659985504 472.108333032236 7.2102970662008
6.73977270744158 0.0862865335501749 482.891480211305 6.73977270744158
8.47772389158779 0.0501760237029746 474.710446975076 8.47772389158779
10.8468133327656 0.0518482937282485 470.877453805909 10.8468133327656
8.31650407705128 0.0470371744331931 478.346527485395 8.31650407705128
8.23533111494531 0.0577880646472247 466.521703601625 8.23533111494531
6.66704815451118 0.0728814450411271 475.742494949569 6.66704815451118
6.2036340654479 0.0555360002733518 485.193936154909 6.2036340654479
7.24945509851463 0.0546564009140274 472.968894333251 7.24945509851463
6.75896642916262 0.0594242983821144 492.977934984185 6.75896642916262
10.3740237283953 0.0494821580951077 461.981955104461 10.3740237283953
8.70277956887755 0.0550326588945852 483.567849445627 8.70277956887755
6.61727658177886 0.0656600627921889 476.905888882905 6.61727658177886
7.59643478988504 0.062911910356682 475.126203967751 7.59643478988504
9.31363231695906 0.0432486726714024 459.393231719115 9.31363231695906
7.55467935044797 0.0722689906530953 461.3207328542 7.55467935044797
8.43969075824749 0.0576367049775856 479.779817777499 8.43969075824749
7.28807846493914 0.0481880422780883 488.575980259749 7.28807846493914
10.0417404433709 0.0388361660384105 465.93042639656 10.0417404433709
9.73291508604028 0.0395924064087611 456.746349057438 9.73291508604028
8.82989649673373 0.0553400623871476 465.713628186757 8.82989649673373
9.5843888896873 0.0483121814606942 459.302453376672 9.5843888896873
7.65661935110994 0.0539512588276784 468.292320077254 7.65661935110994
18.2202173845011 0.0624125646135986 448.704670369854 18.2202173845011
8.8756475328166 0.0560132025711688 469.357183837272 8.8756475328166
12.7757850373039 0.0521725140213455 457.819121227735 12.7757850373039
10.180429224274 0.0481816085910881 450.78389464577 10.180429224274
8.66249532733227 0.0652967501929167 480.555353733217 8.66249532733227
8.13453479796839 0.0502684349566578 447.069383838677 8.13453479796839
13.1925024343867 0.0600165897833712 460.299555536379 13.1925024343867
8.10153450657307 0.0570304056380195 464.902033394014 8.10153450657307
7.26128394923634 0.0608718841991131 468.909917200167 7.26128394923634
8.67098422017455 0.0564552701988428 473.49611812515 8.67098422017455
14.3348685009835 0.0604100025493788 452.804263740248 14.3348685009835
6.08324269638115 0.0525016917904298 489.444854055927 6.08324269638115
7.81061974986683 0.0602169751797379 494.61002594237 7.81061974986683
7.68683374843201 0.056617838826071 476.067646997619 7.68683374843201
8.20858025524447 0.0690336078204955 458.747550847571 8.20858025524447
9.0847830471543 0.047886544751576 475.762687792311 9.0847830471543
8.47774891566607 0.0499892801278634 481.369484446462 8.47774891566607
9.78875069216968 0.0567971799123234 471.796018805298 9.78875069216968
9.01550759305775 0.0466234884542033 459.757699839548 9.01550759305775
10.4969213718386 0.048817361643914 454.469539171359 10.4969213718386
9.42640017538956 0.0537721570906889 463.151340739466 9.42640017538956
8.03255895054766 0.0712955376944583 468.143671434322 8.03255895054766
6.5602949325459 0.0418038563776499 463.24582690075 6.5602949325459
5.71612612589956 0.0537753694224113 491.140077536869 5.71612612589956
8.73994076904886 0.0612002544435431 469.043706309804 8.73994076904886
6.6488210956106 0.0624067701424537 474.82982770125 6.6488210956106
7.00852962107334 0.0431370319888199 481.060416009315 7.00852962107334
6.4816901602444 0.0606303115943222 491.244776634722 6.4816901602444
6.71315689523296 0.0464853721228783 459.598577846817 6.71315689523296
6.93511186883673 0.0526054255549753 488.29210533828 6.93511186883673
10.3775916146509 0.0808371768263221 474.919919680926 10.3775916146509
6.97357476850394 0.0556745235665905 473.541242427729 6.97357476850394
12.1976471479449 0.0446579763591089 468.597175028335 12.1976471479449
6.99328337409286 0.0605837299019812 488.479674635944 6.99328337409286
7.28515180940882 0.0563057342984005 483.412895363002 7.28515180940882
9.85201123933222 0.0598714994527922 473.20043612422 9.85201123933222
8.52844171027063 0.0621071303900261 469.124407480725 8.52844171027063
6.64311511786445 0.0517400435258301 486.898977350135 6.64311511786445
5.50563767063501 0.0768436820238996 477.750276711135 5.50563767063501
6.41287272450441 0.0481303457624673 486.533334117613 6.41287272450441
11.5126352476568 0.0627420136331997 462.240215302226 11.5126352476568
9.14759233910473 0.0646821937463043 475.370374142394 9.14759233910473
7.89518300019152 0.0428371211440363 455.782118389369 7.89518300019152
8.58981342274284 0.052315297832779 474.788468993069 8.58981342274284
8.79966388496901 0.0425902838826485 466.557089764287 8.79966388496901
7.54404248182022 0.0564567574689387 470.815065194658 7.54404248182022
8.31589117076651 0.0408123242637441 468.22442615376 8.31589117076651
10.8030983609838 0.0753318935318896 461.310653513674 10.8030983609838
7.2755478259093 0.0596315026815264 475.863916385801 7.2755478259093
6.88445475290255 0.0554237480850508 494.394729890557 6.88445475290255
7.50981671438355 0.0442676128852811 488.484742479394 7.50981671438355
6.07447059312537 0.054848932451004 502.525349827521 6.07447059312537
8.80843285301098 0.0613693818640948 472.958601854395 8.80843285301098
7.53761801097019 0.0721651397473868 468.739680787966 7.53761801097019
8.44761151743243 0.0482523031477139 457.803385045458 8.44761151743243
9.37031772469671 0.0628897693815881 475.981984089311 9.37031772469671
8.26879340888859 0.0500724773417294 469.003999883191 8.26879340888859
7.49533520717558 0.0504198471769561 484.207433724487 7.49533520717558
10.0190675694806 0.0446530619481302 464.884717955976 10.0190675694806
6.28722591261789 0.0500695609131923 499.117044963205 6.28722591261789
8.7574616609215 0.0597453757154374 469.51025696855 8.7574616609215
8.38425392332147 0.0583589556573213 464.246242800985 8.38425392332147
6.50607583278339 0.0390627333420701 480.618093659104 6.50607583278339
7.58167418682464 0.065981897561847 483.86704829665 7.58167418682464
6.55660220430456 0.0443683426600896 473.629906297433 6.55660220430456
7.49026475546825 0.0528510058665867 483.717934780299 7.49026475546825
8.13059413397077 0.0573336581508269 474.799093646976 8.13059413397077
11.6421089304129 0.0607588273908548 470.932421926236 11.6421089304129
6.5660305114544 0.0559091469264406 485.836173519807 6.5660305114544
7.43496067313708 0.0631534421482211 462.053003187349 7.43496067313708
8.47890088139902 0.0626773956815689 469.596428926637 8.47890088139902
5.87897218797151 0.059508096625586 489.534970031744 5.87897218797151
8.06388061915221 0.0522983339015252 469.91548948871 8.06388061915221
7.44228516776055 0.0383632089810454 476.483491323142 7.44228516776055
8.94941535052149 0.0578374479338534 447.780365611861 8.94941535052149
8.26308124199136 0.0423448210186349 459.688389538354 8.26308124199136
8.87276697666191 0.0587131821302539 482.666556267958 8.87276697666191
6.73957598331802 0.0639499346078683 479.225798928963 6.73957598331802
8.39252132728326 0.0321608095897814 471.468993875033 8.39252132728326
8.85548924827158 0.065219167935032 479.301213204205 8.85548924827158
7.55799916396479 0.0660998096076352 467.945674728535 7.55799916396479
8.3147587836119 0.0565862152665551 482.832400565854 8.3147587836119
7.94711867109102 0.0610048666119796 471.140650864937 7.94711867109102
7.44238588347162 0.0466418953777523 475.017641268247 7.44238588347162
6.15077390651483 0.0576525263004573 477.237100316164 6.15077390651483
14.4108652619318 0.0500380261581153 451.463926895397 14.4108652619318
8.90798793463591 0.0503848756016059 461.263220434288 8.90798793463591
9.10672104315158 0.0490059025667853 476.743895332802 9.10672104315158
8.38342886497609 0.0683109242358323 481.677926180518 8.38342886497609
9.26514682856519 0.0698594923293143 462.925874706563 9.26514682856519
11.450616483312 0.0489929368641351 461.851848617486 11.450616483312
6.65003880999347 0.0676984583030124 499.556969432665 6.65003880999347
8.32353986390194 0.0465542122769102 461.625223547836 8.32353986390194
7.56426340885953 0.050336656837925 477.290636721283 7.56426340885953
6.99195428133939 0.0602469210863257 476.810939640673 6.99195428133939
7.30982519699117 0.0579930678028077 472.073730456854 7.30982519699117
7.69809664732695 0.0516098090178533 484.299910509305 7.69809664732695
7.79298254836868 0.0544043358527899 475.343289898629 7.79298254836868
9.93130010811331 0.0443854027516126 462.19495727392 9.93130010811331
7.44148747063024 0.0594925844309556 478.646035649904 7.44148747063024
6.26832873300203 0.0424572306593271 486.309010786303 6.26832873300203
5.69134809725544 0.0585623037970479 483.073198336427 5.69134809725544
6.6679855178134 0.0617226564600189 480.016007227004 6.6679855178134
8.01306331116518 0.0500343778063891 479.244698612427 8.01306331116518
7.28415019011314 0.0533978626226021 457.612941888546 7.28415019011314
9.81844042123771 0.068212575276086 465.538811163644 9.81844042123771
8.02762753422105 0.0394896646275191 486.238884496411 8.02762753422105
6.99029376468043 0.0627855476915571 477.525482838662 6.99029376468043
8.1703294414643 0.0627895416571502 454.525437621373 8.1703294414643
10.4650764017285 0.0632134563763019 485.932179469233 10.4650764017285
8.86333892870609 0.0572603808521265 461.340672003819 8.86333892870609
7.35187055234693 0.0506641219044857 474.292528234669 7.35187055234693
7.03019140154234 0.0546750612075415 474.127718758016 7.03019140154234
7.99202919468273 0.0737125902706929 474.8109304922 7.99202919468273
11.8601286943065 0.0449081561750245 467.936175839561 11.8601286943065
6.66493118943501 0.0408705872938276 477.349590842353 6.66493118943501
10.110921588192 0.0655200798277527 456.704935211068 10.110921588192
7.35378898883506 0.0589005673093255 466.089383938415 7.35378898883506
10.0482914099895 0.0500524659079908 476.007997721787 10.0482914099895
9.46794861410689 0.0381612382792235 474.061584315622 9.46794861410689
11.6117155550811 0.0567299077484684 470.670324878478 11.6117155550811
9.4281816552144 0.0537792097613265 463.811486338395 9.4281816552144
10.9731971797972 0.0638345600099477 469.672793504519 10.9731971797972
11.3263693439087 0.0473744439980054 455.274846924041 11.3263693439087
8.82210902475396 0.0552412134801491 453.558265064891 8.82210902475396
6.4216680130895 0.0443083586496857 479.167433880319 6.4216680130895
7.7045756693749 0.0639328629331607 461.878277388733 7.7045756693749
8.43936325112863 0.0553180182990371 475.812350664138 8.43936325112863
7.7552236496314 0.0513084558754406 455.194290817827 7.7552236496314
8.91247484619494 0.0483763460988802 489.211628758773 8.91247484619494
7.25942638512211 0.0597863707514563 487.015492047164 7.25942638512211
8.78171274159663 0.044471786153037 475.374776357152 8.78171274159663
8.38458031394416 0.0753757893764257 484.57729801921 8.38458031394416
7.07174251090432 0.0526585328589959 490.479223370205 7.07174251090432
8.22095216305041 0.0586335560155747 477.916021405633 8.22095216305041
8.58779052252668 0.0554488130858526 473.425965610143 8.58779052252668
7.26296187727634 0.0388721820520387 465.290549162582 7.26296187727634
6.74646897507927 0.0454568183683648 480.020013451423 6.74646897507927
8.00444530827439 0.0491495604379326 476.256321051572 8.00444530827439
7.88254080471244 0.0527301918072635 478.507564333761 7.88254080471244
8.77462109309939 0.0635097988637814 473.136973635782 8.77462109309939
7.19849661396789 0.0531089180863307 464.181017922916 7.19849661396789
10.3677178792813 0.0679009290452685 473.015476676048 10.3677178792813
8.47793866752418 0.0458962821081799 478.359388224031 8.47793866752418
8.08072267781966 0.0555841561832264 464.110328410622 8.08072267781966
8.74769975772311 0.0601141649566953 459.942320240642 8.74769975772311
8.42884070213863 0.0668067087420333 464.072625976428 8.42884070213863
8.07149642430395 0.0433528329509938 473.748612653485 8.07149642430395
7.99180300481789 0.0571940838052945 478.376314913451 7.99180300481789
8.26357769345868 0.0426114300513281 469.592987057427 8.26357769345868
8.19286148103863 0.0554105667879476 483.448731363266 8.19286148103863
7.03411568446999 0.0640831084130623 459.385954984517 7.03411568446999
9.04392947447006 0.0513779899271153 478.624296278158 9.04392947447006
6.58650949533263 0.0645832583342386 489.700508475591 6.58650949533263
9.93437539898861 0.0571786972502662 461.620469865075 9.93437539898861
