# Supplementary material for: A Unified Probabilistic Framework for Dose–Response Assessment of Human Health Effects
Source: Environ Health Perspect. 2015 May 22;123(12):1241–54. doi: 10.1289/ehp.1409385 (PMC4671238; doi:10.1289/ehp.1409385)
Supplement: (219 KB) ZIP [file ehp.1409385.s002.acco.zip › SupplementalDataAndRCodeFiles/atra.H2.bootstrap.samples.dat]

"ADM" "a" "b" "c"
7.75642454739662 0.0467062820918996 454.368000632722 7.75642454739662
6.04957661956371 0.0565583057069171 481.509146774264 6.04957661956371
5.22771141203374 0.0390593959195059 495.809224883004 5.22771141203374
10.4818263497942 0.0567331497121636 461.459241003758 10.4818263497942
8.64963812872695 0.0732984361927218 470.149760058919 8.64963812872695
6.32057496796552 0.0440550470023674 475.506498342556 6.32057496796552
6.18666372966193 0.0566008019053121 474.944358882015 6.18666372966193
6.23937413675216 0.0484477361074962 485.042544586907 6.23937413675216
8.03500045465324 0.0511496389749077 469.761484756566 8.03500045465324
9.72577707223363 0.0404683128192284 465.825973031873 9.72577707223363
10.2564187020143 0.0535519138222486 471.346361363187 10.2564187020143
5.80358711463636 0.0469739462348519 499.976283148073 5.80358711463636
7.70268880274983 0.0644707716659978 466.704705473222 7.70268880274983
8.4414596408776 0.0897430300379299 457.383360271764 8.4414596408776
6.04986155262488 0.0476889589959019 485.629423823372 6.04986155262488
5.2801260031429 0.0611691404811284 480.602189852279 5.2801260031429
6.69597185103047 0.0477400921468157 475.755158443082 6.69597185103047
6.22241615359345 0.0441765703167417 495.832254367502 6.22241615359345
6.25769983224466 0.0460191908123775 477.916791081913 6.25769983224466
7.63248973308519 0.039736016766138 473.488931802837 7.63248973308519
11.5804277442735 0.0451159666498224 449.245412891033 11.5804277442735
6.90622209139975 0.0581737010811103 458.499025488277 6.90622209139975
8.62623963185508 0.0714334185580574 454.682118253525 8.62623963185508
7.29548533236281 0.0459833459681663 476.117578984346 7.29548533236281
6.60556605325838 0.0630045953740401 480.052890306375 6.60556605325838
8.66846785857188 0.0436254061917912 460.648000130229 8.66846785857188
6.11287957518753 0.047736132801453 493.425289774487 6.11287957518753
8.8479813749954 0.0558451430184032 464.777485098245 8.8479813749954
6.56077158193402 0.0620439765497671 466.735473669035 6.56077158193402
6.45721409448865 0.0592259482082718 477.870404148421 6.45721409448865
8.20430390312999 0.0620738621819184 465.420330333557 8.20430390312999
6.0452717603737 0.0666939738626733 470.411137575084 6.0452717603737
7.17644049760304 0.0579462379794173 465.516848846907 7.17644049760304
7.93436062242837 0.0489201723656466 472.976216435739 7.93436062242837
6.50503931784031 0.0522997315741439 469.233344541846 6.50503931784031
5.5724617409693 0.0565788770135771 477.781158730615 5.5724617409693
9.36293441271105 0.0403679810044728 465.979953348824 9.36293441271105
6.21239505700785 0.0442922319879784 482.371309683252 6.21239505700785
6.81707949195446 0.0484350979747885 474.107967875988 6.81707949195446
8.5783067360497 0.0552222005177836 481.001263476319 8.5783067360497
5.66002091878294 0.0564339526556966 483.314815848806 5.66002091878294
5.92073448438896 0.0623303591942159 482.728479856599 5.92073448438896
7.12524358872834 0.0583479138729754 469.295678882648 7.12524358872834
4.71157023693255 0.0521886180575543 497.111364323471 4.71157023693255
7.89729390462624 0.0560680208140353 475.414541614174 7.89729390462624
8.24243294762307 0.0524969463724938 462.358377216699 8.24243294762307
7.41536821486524 0.0390193571376549 476.136590149398 7.41536821486524
4.71878660571849 0.0469898446248202 506.097930702404 4.71878660571849
7.48493989459121 0.0629455687698374 466.323347648915 7.48493989459121
5.30976423202831 0.062298556232805 477.992507113823 5.30976423202831
7.582092895675 0.0515214199245216 464.468235702093 7.582092895675
6.39505253553053 0.0564132099315785 499.686604132448 6.39505253553053
8.52204333383253 0.0728613845352677 471.976883765199 8.52204333383253
5.95126396745052 0.0430651046462529 500.371464088943 5.95126396745052
8.17319796318182 0.0588273239476011 473.256037054373 8.17319796318182
9.00623932131088 0.0513887717250784 482.223147355292 9.00623932131088
7.92795764513178 0.0550568086798415 460.696010878118 7.92795764513178
6.31111245445481 0.0499296011034131 489.327227078249 6.31111245445481
10.1375125548097 0.0710217656995595 454.758095104284 10.1375125548097
8.84691734803477 0.0730308843125838 467.758740325365 8.84691734803477
6.58472612290756 0.0504121054105086 468.373755956778 6.58472612290756
6.41688032694929 0.0414815136975858 485.428329457745 6.41688032694929
6.23723701788632 0.0568494164923434 478.792328883507 6.23723701788632
5.65839991376039 0.0675688224520057 488.316648032506 5.65839991376039
8.55203816624445 0.0509820165414758 474.458407200199 8.55203816624445
6.247122956709 0.0650119834389092 489.887570287572 6.247122956709
6.72888127953062 0.0447845701055269 470.697701011454 6.72888127953062
5.79247773814605 0.0588341919129369 486.863043023832 5.79247773814605
5.79084089105947 0.0631788968950952 477.028796891375 5.79084089105947
7.20183976626179 0.0486155535729856 482.288851867356 7.20183976626179
10.0768456763125 0.0508527991539977 476.941906818088 10.0768456763125
6.59155440378675 0.0653243169452194 477.710134054502 6.59155440378675
7.89426943445485 0.0453165038169224 468.815963467824 7.89426943445485
6.95246360813181 0.0478182807729647 479.61572351265 6.95246360813181
8.61340772839595 0.0537615334657505 471.478995842051 8.61340772839595
6.22272007740291 0.0522352943367438 476.153358856887 6.22272007740291
6.49089989157349 0.0572920124942184 486.573090920532 6.49089989157349
8.02749118226765 0.0482151179849248 474.627499294181 8.02749118226765
11.0623429880929 0.0549601917358333 464.22083641599 11.0623429880929
5.33046848995906 0.0512444562532042 479.393500152071 5.33046848995906
6.5387314428138 0.0577974442722679 472.149061589459 6.5387314428138
9.85923542688716 0.0567181121266033 459.259018768122 9.85923542688716
8.92297446036884 0.0571842900127684 481.290702425701 8.92297446036884
8.51584649319404 0.0509969125317832 452.676427470861 8.51584649319404
7.02271277290747 0.0582905261652675 476.983308887215 7.02271277290747
9.86287128225708 0.0672919940373584 444.579305872585 9.86287128225708
5.53958604203835 0.0551356516286654 468.442029346672 5.53958604203835
5.89288720396317 0.0485349151446832 473.02000615598 5.89288720396317
6.46568419180387 0.0620021678783166 475.015554183409 6.46568419180387
13.9405797572705 0.088156917716727 456.299240594441 13.9405797572705
8.62467369334998 0.0622679279533473 478.39068120324 8.62467369334998
8.40657282813493 0.0529840973466961 469.094439941912 8.40657282813493
5.75408008714267 0.0721905200121796 477.332786306907 5.75408008714267
11.8265505985794 0.064885492732117 464.434730355627 11.8265505985794
7.9364814532268 0.0565874892371647 465.328637921265 7.9364814532268
5.89827921033184 0.0758782504767503 476.447914496208 5.89827921033184
8.84157797176042 0.052355014642923 460.347850615748 8.84157797176042
6.70975443722806 0.0560108949003461 473.599257159078 6.70975443722806
6.15767888773046 0.0595784318132522 483.875713764129 6.15767888773046
6.45170642661621 0.0689629747888663 463.198018897938 6.45170642661621
10.0032344605819 0.0562272683434232 474.201477427921 10.0032344605819
6.31851671404828 0.0662020807435484 493.271501313166 6.31851671404828
8.93982710544649 0.0570369122733771 471.888945543612 8.93982710544649
6.19738680440808 0.0632825243318499 498.14258638777 6.19738680440808
7.97037881990215 0.0556760717991848 479.03184307995 7.97037881990215
10.1935517074516 0.0425035617476958 463.055019196061 10.1935517074516
7.75291736800047 0.0509482202689445 476.524838679399 7.75291736800047
8.24162285043277 0.0563487059450485 471.175406233777 8.24162285043277
6.29838366784406 0.0620150882107487 475.400068763531 6.29838366784406
7.86453039367605 0.0617623225195881 476.932926050186 7.86453039367605
5.88618968103318 0.0615577526901052 484.729239804445 5.88618968103318
11.5320772744488 0.0674134044624812 452.768910431446 11.5320772744488
6.33602862200517 0.0532391853407583 480.884562300041 6.33602862200517
6.40022312146291 0.0453031028700832 487.390554914036 6.40022312146291
7.67970603410981 0.038840659511268 471.621806163065 7.67970603410981
11.5466433683964 0.0560741237992562 461.968505807503 11.5466433683964
6.07405034341478 0.0697814873417109 482.168751688846 6.07405034341478
6.49173937694963 0.0605165229300121 477.490420364749 6.49173937694963
5.07967952116047 0.0474040959051932 484.622012586114 5.07967952116047
7.03180390565129 0.0715107037254111 468.691910129187 7.03180390565129
7.39612531459644 0.0540852255299521 473.095902633934 7.39612531459644
9.65774905663321 0.0705584602110299 478.000618289096 9.65774905663321
5.59627008862617 0.061100210136008 465.453851462967 5.59627008862617
7.16375838713205 0.0487857671948111 471.825915220379 7.16375838713205
9.94489355474179 0.0530880279532637 449.773939477093 9.94489355474179
9.81734774880082 0.0446503364179401 466.388982959504 9.81734774880082
6.7291721953328 0.0517433561955093 473.576776312471 6.7291721953328
5.29164004852796 0.0523109302829717 489.020755693734 5.29164004852796
12.7281014067068 0.0521040241369222 457.796849133649 12.7281014067068
5.56672716636251 0.0663266949335381 488.71297193072 5.56672716636251
7.53274698438793 0.0488826007489279 483.544845341115 7.53274698438793
7.87385365785594 0.0392673456254186 473.328297548456 7.87385365785594
6.90418214996849 0.0468789303846799 479.587567940165 6.90418214996849
6.99236347934642 0.0478768375521699 472.584656370889 6.99236347934642
7.44698538154989 0.0413139486198964 471.629218204923 7.44698538154989
8.5195918413666 0.066114919837077 476.542095651035 8.5195918413666
7.32114884724439 0.0567700110214248 476.673806855475 7.32114884724439
8.38409666081594 0.0486985996841542 465.707021568183 8.38409666081594
6.45600129205085 0.0623623854282073 495.403412060341 6.45600129205085
5.09452486554459 0.0612192993029563 478.993193237242 5.09452486554459
8.32505237502462 0.044651809871567 458.155922878541 8.32505237502462
8.50380735779937 0.0703608039786845 461.685084966824 8.50380735779937
6.58291132687809 0.0432058898534747 456.85811495508 6.58291132687809
6.61416933337949 0.0712237219517848 486.660500719213 6.61416933337949
5.27164402441795 0.0565978200802017 503.436191658932 5.27164402441795
9.9237238152097 0.0574952186709266 460.600809137822 9.9237238152097
6.15520937444279 0.0603371630230308 494.356737725855 6.15520937444279
6.67260015971658 0.0630877918966339 476.75955368173 6.67260015971658
5.75578972364033 0.0787737054127891 463.438756596801 5.75578972364033
5.90433128080009 0.0561091304139317 488.589027019368 5.90433128080009
7.55853371642874 0.0525103855059233 460.058170460247 7.55853371642874
5.85254411158673 0.0469859417180943 474.209121010475 5.85254411158673
7.05517779776469 0.0508873990446655 476.895296134529 7.05517779776469
9.00810593272843 0.0610810044912475 455.099048326179 9.00810593272843
9.97112488679512 0.0577626063560827 460.577288871675 9.97112488679512
6.20096545861605 0.0377761261374797 478.834401583725 6.20096545861605
6.17397758153562 0.0521344488435479 466.512847709471 6.17397758153562
7.95176808212588 0.0493578225800653 466.140115614416 7.95176808212588
6.26737930750469 0.0438598764124766 489.893295436918 6.26737930750469
6.59103495985477 0.0458677076611787 474.525625948389 6.59103495985477
7.14618348474875 0.0465332281179399 473.195500408702 7.14618348474875
5.30921535567166 0.0467453407841113 472.559856907301 5.30921535567166
9.88089814615694 0.0683117306021888 468.069108678275 9.88089814615694
6.64058581832768 0.0408235584357171 485.534936683691 6.64058581832768
7.48419903525173 0.0607157532691569 468.968135163059 7.48419903525173
8.48210880411774 0.0426379771958452 461.169064335225 8.48210880411774
6.39821407257389 0.0472539098567323 465.57262475337 6.39821407257389
5.81056445891561 0.0491727456580789 474.448144288001 5.81056445891561
5.58159693977462 0.0618660287546589 494.235050602811 5.58159693977462
7.02328733373822 0.0729186655204803 462.432055178855 7.02328733373822
8.21064947370855 0.0437121470125026 456.774922432922 8.21064947370855
9.20901526973593 0.0757546318769271 465.753284098656 9.20901526973593
7.16454251104284 0.0611420096709045 481.692824158412 7.16454251104284
6.18272940628402 0.0584350935665518 483.380001237478 6.18272940628402
7.27442921921691 0.0675940661683331 469.351897785475 7.27442921921691
6.9347005633332 0.0536149871766628 469.837477670009 6.9347005633332
7.07558423971707 0.0416316045321169 468.122490177254 7.07558423971707
7.4372486763792 0.0671654165282612 471.953459362797 7.4372486763792
6.8155682347214 0.054245347703227 479.413267770963 6.8155682347214
8.27857986906829 0.0600656351646084 475.128297246262 8.27857986906829
8.65460997448109 0.0486755785611117 458.906037050447 8.65460997448109
9.60884776689772 0.0604678999489853 482.840084401647 9.60884776689772
7.47890440794144 0.0509168449732469 471.521444988257 7.47890440794144
6.50933911634322 0.0540862128371208 470.358963660018 6.50933911634322
8.11366802738332 0.0482158265212145 471.078143886405 8.11366802738332
7.84657229060347 0.0482598681614747 483.101610346476 7.84657229060347
6.17078737216778 0.0430329955710583 469.11373932976 6.17078737216778
6.74132138123282 0.0638123386610648 464.188184273037 6.74132138123282
5.73705825924713 0.0597811944845596 483.24526368847 5.73705825924713
10.8094967963763 0.0402795512335144 469.836508537832 10.8094967963763
5.84251345612224 0.063224252514625 479.745657555074 5.84251345612224
7.80836585056917 0.0504893112755471 469.764307637312 7.80836585056917
6.22414451302362 0.0477083969273673 492.735630310361 6.22414451302362
5.72206565771625 0.0487624044068738 467.64725087823 5.72206565771625
7.60576354326352 0.0449581041817485 472.952377416783 7.60576354326352
7.5794355228415 0.0575403236987657 460.430174807902 7.5794355228415
5.20492742662757 0.0601083675410803 495.662854641792 5.20492742662757
5.51310436709396 0.0482231979091834 489.803633961253 5.51310436709396
6.13804400919493 0.0485998839249474 485.708049325582 6.13804400919493
9.25477569983846 0.0639430551989143 471.84261677878 9.25477569983846
6.81845569329984 0.0525053548343368 465.797597855552 6.81845569329984
8.57091247791228 0.0457577808682518 479.761627164238 8.57091247791228
7.7521651076777 0.0458099456812001 468.04213746125 7.7521651076777
5.97082022850974 0.0521697630732961 480.086231224714 5.97082022850974
6.00616108090915 0.0541578255173329 488.031965816496 6.00616108090915
6.12059227288064 0.0766601650725835 479.203592762709 6.12059227288064
7.43461635133332 0.0584824175363113 475.177948623272 7.43461635133332
6.01977820800224 0.04031428161023 472.018704384287 6.01977820800224
5.45609368903726 0.0562740911906152 471.303865209134 5.45609368903726
5.00486282409181 0.0609126496868294 466.736453062748 5.00486282409181
7.72802016272117 0.0425921676280603 458.788375428511 7.72802016272117
7.05133883391084 0.0477376490445208 475.698429653705 7.05133883391084
6.39532639234514 0.0662572805022825 465.365515522944 6.39532639234514
7.94225640631356 0.0459505968180555 472.508041479337 7.94225640631356
6.26333202867627 0.0622733780068744 471.084477192736 6.26333202867627
9.89585776907526 0.0571163124435388 465.29734269341 9.89585776907526
5.38342173363697 0.0639412061105437 495.468048750275 5.38342173363697
6.60567730024752 0.0538035400973256 483.442390288785 6.60567730024752
7.60506221893128 0.0569933933749877 469.043200527489 7.60506221893128
9.17758185326912 0.0614911923057052 464.595269295272 9.17758185326912
6.94385055815962 0.0477452392514697 490.552298767118 6.94385055815962
9.59468442666306 0.0634690709864996 462.161005668227 9.59468442666306
5.27836829191953 0.0573298321024636 482.127213238884 5.27836829191953
7.35606294677431 0.0456258274890433 478.959908372913 7.35606294677431
7.73390923958135 0.0454037140963834 457.524645928887 7.73390923958135
5.40407471881116 0.0556165018236348 493.42882667669 5.40407471881116
8.57486765631184 0.0513951988918889 465.006045078587 8.57486765631184
5.95711480087939 0.0824595147531329 489.066998104884 5.95711480087939
5.94251385041533 0.048946134091749 471.381706299088 5.94251385041533
6.83516529280403 0.0622657461429027 461.89950573905 6.83516529280403
6.32766176803333 0.0482344211225074 490.548301687019 6.32766176803333
7.08436939173272 0.0730927967253681 494.310259822319 7.08436939173272
8.06714818492547 0.0564501567001447 461.334310063099 8.06714818492547
8.79738406878981 0.0617535970162002 488.503506971404 8.79738406878981
5.44574251280021 0.060765908169956 459.631109776874 5.44574251280021
6.73740743632983 0.044576116219573 477.17356426473 6.73740743632983
6.29476003998224 0.0531452325352037 480.229118297636 6.29476003998224
6.73813756148963 0.052254064694356 485.748502679973 6.73813756148963
6.76712891109407 0.0492584125159111 481.551049453054 6.76712891109407
10.8331782893026 0.0515591206235013 463.914616729473 10.8331782893026
6.01806547158061 0.0487044269112065 486.172203438066 6.01806547158061
6.67191609287394 0.0555124546167237 488.469977752427 6.67191609287394
6.61319458296561 0.0579198887822433 470.558981188669 6.61319458296561
5.81868144194909 0.0504880299741274 493.971695992816 5.81868144194909
8.64162794847281 0.0607982391524318 469.516983594881 8.64162794847281
5.33204846033693 0.0470525618612147 494.955288394148 5.33204846033693
6.74825278756402 0.0495323642387491 471.109733526002 6.74825278756402
10.2950431758469 0.0460092958108764 467.078560807708 10.2950431758469
9.35903338843616 0.0451803387665644 464.705986806429 9.35903338843616
9.16076442421832 0.054523084962307 467.218666721416 9.16076442421832
6.57743495897199 0.0651487684034735 481.143175473306 6.57743495897199
6.25087650780946 0.052239153796222 482.783630418673 6.25087650780946
7.84504090554862 0.0560624099740524 466.374223135192 7.84504090554862
8.55747676955711 0.0563295354713619 465.39678191552 8.55747676955711
8.01662126742354 0.0502346188285816 467.324949865014 8.01662126742354
4.2860158744932 0.0529620511121606 490.932667971353 4.2860158744932
8.81680447906996 0.0553094568634795 463.44871318653 8.81680447906996
8.31907778205789 0.0471984164688184 466.357972543234 8.31907778205789
6.00423032865905 0.0488654446601232 493.468708048322 6.00423032865905
7.30862251667134 0.0651435373477239 486.964428770815 7.30862251667134
7.06584862459121 0.0574027297542803 476.212797072624 7.06584862459121
5.00799743981726 0.0630946729805929 487.454381995022 5.00799743981726
8.68520010744734 0.0589131304512532 468.927171355661 8.68520010744734
6.90782048723571 0.0600125231389421 480.431763916931 6.90782048723571
9.33098139597752 0.0503281134276393 466.701049614642 9.33098139597752
6.30624378802989 0.048384438236706 479.463678169502 6.30624378802989
8.47881280634017 0.0555650070340634 459.694931496756 8.47881280634017
7.26692734534191 0.0439004386773552 473.220384824624 7.26692734534191
7.33841783905061 0.0463462561371874 457.857413669003 7.33841783905061
8.589104279443 0.0563070932107484 465.753563101053 8.589104279443
6.49095937988382 0.056553273735584 493.258872153846 6.49095937988382
7.09860889357725 0.053928486628458 474.540462473165 7.09860889357725
6.40477539536775 0.0759234209782568 460.661253146026 6.40477539536775
5.09663124925066 0.0501526973147547 485.595833495644 5.09663124925066
6.36707163415515 0.0619160567753888 476.567540013269 6.36707163415515
8.90262725124873 0.0600181188995404 451.290834962131 8.90262725124873
10.5180466541481 0.0490990558277085 451.070653254737 10.5180466541481
5.46838442170995 0.0397682038945666 477.695954471237 5.46838442170995
12.3053431440639 0.0723689448042483 461.548163199598 12.3053431440639
7.63904976112 0.0501850908236694 469.317634649087 7.63904976112
6.73710241601978 0.0509255791472747 484.590437706409 6.73710241601978
6.01800473368348 0.0647623964406216 507.83241431409 6.01800473368348
8.94221605141369 0.0582759587039762 472.887447481675 8.94221605141369
7.4491673117342 0.0524723334360044 483.047236367327 7.4491673117342
8.30436294947385 0.058318403166876 465.876619329434 8.30436294947385
9.59105954151592 0.0463950473309714 466.584809934759 9.59105954151592
6.78231369731259 0.0561130229822204 473.785350190891 6.78231369731259
5.2310090404463 0.0522778344766351 475.794486769199 5.2310090404463
5.0746766305196 0.0520910840819598 485.339038516989 5.0746766305196
7.58978297731292 0.03963598139022 482.32815606967 7.58978297731292
8.37716479054156 0.0503806453049979 460.382515732154 8.37716479054156
8.52421610358548 0.0458389046731848 461.441747302315 8.52421610358548
8.21198410527595 0.0360337265217018 470.853146455348 8.21198410527595
7.84909911602859 0.0500929395096948 473.300793938492 7.84909911602859
5.23692272204986 0.0545011327187466 491.514936625614 5.23692272204986
6.07991067069079 0.0567241137465184 485.510728838157 6.07991067069079
7.79408983973993 0.0567583148868092 466.727963578889 7.79408983973993
8.18727085167219 0.0491858853513012 458.028196832993 8.18727085167219
5.85627081865268 0.0678253472218609 464.772429867451 5.85627081865268
6.99816323938568 0.0748553764395084 473.752263140776 6.99816323938568
7.13232627741764 0.059543347536482 475.940025515628 7.13232627741764
8.21199793386223 0.0526618593358676 465.178005017766 8.21199793386223
7.45693808943906 0.0455158657083966 483.175738352959 7.45693808943906
7.12146958250537 0.0556638948360139 466.388447720357 7.12146958250537
9.76303541610724 0.0685513920789663 470.017947001325 9.76303541610724
9.43794328656061 0.0528203085370344 473.730290726638 9.43794328656061
7.07651594387475 0.072834349804571 467.699761430839 7.07651594387475
5.94043468456297 0.0475230663493036 487.246640936688 5.94043468456297
8.5368610581489 0.0682760153164246 462.67771551294 8.5368610581489
8.60221189380423 0.0575378617406348 469.395825172709 8.60221189380423
6.0365802498093 0.0481031770908519 489.39869525186 6.0365802498093
9.51923625546525 0.0465157379497408 460.039565298779 9.51923625546525
6.23297335809405 0.0547321483395298 474.185378472508 6.23297335809405
8.51747349805783 0.0675007098250939 461.186100082022 8.51747349805783
5.6880188294996 0.0584135609246077 455.79407307292 5.6880188294996
6.01908049341218 0.0694748585343274 492.376319345501 6.01908049341218
7.52325482484696 0.0728502930371062 445.329301336351 7.52325482484696
5.36410118426717 0.0633108009841353 482.099245475722 5.36410118426717
5.80037245600686 0.0583634825032655 477.589444177083 5.80037245600686
6.84281131848047 0.044242303196178 470.923329762935 6.84281131848047
5.714421318503 0.0600337828049321 481.166477619933 5.714421318503
11.6709371559088 0.0705352760953167 468.554371745184 11.6709371559088
6.1737958269338 0.0554734473809386 482.166290594502 6.1737958269338
8.17655028678267 0.0456162721676142 457.257352363675 8.17655028678267
7.54035956725383 0.0474283046966299 475.147390159641 7.54035956725383
4.44252503942578 0.0669921267812026 494.594291289615 4.44252503942578
4.96413939930175 0.0506430446065694 496.271428860832 4.96413939930175
6.93693840863326 0.0806924504396985 473.781467995573 6.93693840863326
4.83235740008962 0.0330874435901001 480.410969292666 4.83235740008962
5.67148147246207 0.0595414805839341 470.064751148572 5.67148147246207
7.00216352158933 0.0525896028354189 479.197617790554 7.00216352158933
8.53979003857608 0.0484902523660259 461.777286177732 8.53979003857608
5.33736177233946 0.0509750769118152 490.479911156913 5.33736177233946
6.35911435489351 0.0498113360590914 467.827678957116 6.35911435489351
7.87582538286301 0.0662921891319969 482.237706901347 7.87582538286301
6.5598239881108 0.0496375779683197 461.637655446672 6.5598239881108
7.0382914319719 0.0616567757838379 471.949381056945 7.0382914319719
8.82370600190346 0.0619307415928062 466.716318448623 8.82370600190346
5.21427158376214 0.0509138453622652 487.566190298331 5.21427158376214
6.19041528174471 0.0584267949925862 484.022873511833 6.19041528174471
9.30171378138403 0.0585026765851176 444.791868143938 9.30171378138403
7.36378031430241 0.0525276779945627 471.620438615328 7.36378031430241
6.54268740515822 0.0701193021238098 475.406025622555 6.54268740515822
9.25629930813029 0.0562133945992351 466.705129372606 9.25629930813029
6.92931062921546 0.0516015864504068 493.204598215282 6.92931062921546
5.82850007620597 0.0436595030217356 493.48889001855 5.82850007620597
7.19921487401788 0.0489058750480141 469.69251278085 7.19921487401788
10.0424682863542 0.0498379309656367 477.64226457998 10.0424682863542
6.91979107882324 0.0556389261561935 467.705165864985 6.91979107882324
7.04942019046399 0.0579541448398427 464.038918820291 7.04942019046399
5.71307903160598 0.0615555978241435 495.905757574613 5.71307903160598
9.83105286917376 0.0527711835877294 466.212880627144 9.83105286917376
8.16031818761811 0.0581230095553846 466.55685857666 8.16031818761811
6.99025595747393 0.0557454137352359 477.050846907809 6.99025595747393
9.8405745866751 0.0494555366854946 478.275981959977 9.8405745866751
6.46327987485941 0.0561066712594145 485.367150923409 6.46327987485941
12.9143745536872 0.0887492619080955 467.020142349621 12.9143745536872
5.34436433523953 0.0618645829919793 491.349983364558 5.34436433523953
9.1924522470414 0.0737921614623347 469.867324541269 9.1924522470414
6.21519642582965 0.0633457500374262 487.174937457065 6.21519642582965
9.20997264510413 0.0428966449833497 475.6518124281 9.20997264510413
6.73033527143964 0.0522487641200283 480.771686687453 6.73033527143964
9.15016759114749 0.0609292223909024 464.03410104932 9.15016759114749
7.26233866746643 0.0602262596180245 475.591419403135 7.26233866746643
10.1310876764471 0.0655806563427854 458.973629075401 10.1310876764471
10.3189697024521 0.056486460138263 463.148176479755 10.3189697024521
5.33896494868318 0.0492734649000394 479.66890463848 5.33896494868318
6.8012215063939 0.0482652770638391 489.25752381192 6.8012215063939
9.30187013219983 0.075523213529875 462.842014259727 9.30187013219983
6.05212932788435 0.0436689566023921 475.177222297187 6.05212932788435
4.87065716844284 0.0650584550804262 485.623200596244 4.87065716844284
8.02629192842343 0.0500816187176351 467.603598775656 8.02629192842343
6.10558313896752 0.055945666890714 478.667508756484 6.10558313896752
6.7564865407083 0.0494935078357715 475.830897901061 6.7564865407083
7.35569983287032 0.0448697473321638 473.320646035336 7.35569983287032
5.64852005608694 0.070497504736767 486.040418024827 5.64852005608694
10.6306359197001 0.0570382743225879 472.541183796484 10.6306359197001
7.22483235003312 0.0632194602586775 471.500292059654 7.22483235003312
7.18957937144885 0.0450567249636236 480.670824972046 7.18957937144885
6.32460313934769 0.0522462942654597 458.487258959943 6.32460313934769
7.9757214197838 0.051673639020507 461.41978178637 7.9757214197838
8.10847786609917 0.0690731416468691 480.659916141745 8.10847786609917
7.63775117736956 0.0494205444799618 466.373082005641 7.63775117736956
6.59649122631973 0.0482822984235132 470.227763221712 6.59649122631973
5.83032661529478 0.0502201101447374 473.36519557401 5.83032661529478
10.1406822086169 0.0543428530991561 471.929019372354 10.1406822086169
7.48411751634717 0.0459049873963334 469.222044165564 7.48411751634717
7.99678358696354 0.0499355221142544 465.817032237948 7.99678358696354
8.00303753983291 0.0501788917686332 471.602047674816 8.00303753983291
5.69744368748913 0.0636923929986201 472.342430212133 5.69744368748913
5.55322740881632 0.0673527800943257 503.234798120478 5.55322740881632
6.30571066821913 0.0637305636217912 457.348375394253 6.30571066821913
7.68936582802753 0.0594286134722071 474.343554373674 7.68936582802753
6.35000254183241 0.0526479859185059 462.427011456362 6.35000254183241
5.49118953938446 0.0491110591927035 489.736275318913 5.49118953938446
5.88591408030579 0.0638909106702619 484.785351380167 5.88591408030579
5.81630793175847 0.0550489301768463 484.156735377135 5.81630793175847
5.06001719714672 0.0429295411478983 477.279179305168 5.06001719714672
4.5858663491455 0.0549264969585268 483.247391342783 4.5858663491455
5.22186284544247 0.0306340455134106 479.831849190361 5.22186284544247
8.33967317394285 0.0771939547591403 454.811896168578 8.33967317394285
6.77650620808046 0.0446839046798021 475.339127724154 6.77650620808046
8.46623422064331 0.0602899152917351 463.673686482413 8.46623422064331
7.16904932385752 0.0633451951983856 481.105849867267 7.16904932385752
11.1721994329795 0.0487760838427638 459.7359856077 11.1721994329795
5.68243701263712 0.0689137776299611 453.494392853901 5.68243701263712
8.1748222846401 0.0455246665237914 483.654391848198 8.1748222846401
6.26009887194916 0.0553550781273424 468.08480371787 6.26009887194916
7.39815119870026 0.0704130878420236 467.754762484743 7.39815119870026
8.88803326986273 0.0408131853365078 464.655964859514 8.88803326986273
8.34984362837171 0.0454345077581201 467.388669403105 8.34984362837171
6.75437210718453 0.0451293437977923 486.915095896994 6.75437210718453
5.90068903159732 0.0360964412781526 482.850743706694 5.90068903159732
5.96979425986739 0.0513247542336252 474.19372148207 5.96979425986739
6.82814222693026 0.0504160661614634 481.150512705656 6.82814222693026
6.3312305147672 0.0568766030355851 482.78173277226 6.3312305147672
6.44094294759703 0.0641345169281669 470.219665378681 6.44094294759703
6.53802034398732 0.0541608664944048 470.684267704574 6.53802034398732
4.55490414292427 0.070076658548377 484.586831238712 4.55490414292427
7.28694885137433 0.0508917556600114 479.962681943411 7.28694885137433
7.39426412939077 0.0394843973408849 461.430158898646 7.39426412939077
5.75440060652221 0.0642762826255757 465.735226583327 5.75440060652221
11.8508186283896 0.0558331452372855 465.83850002964 11.8508186283896
5.67750581727855 0.0613674379874275 486.809438635229 5.67750581727855
7.18761664526507 0.0541881814610563 479.891325148949 7.18761664526507
5.41970201330087 0.059088734997137 476.502704271618 5.41970201330087
6.72312620558308 0.0597007575602531 468.949263206492 6.72312620558308
9.150263490732 0.0545734179801588 469.881425052536 9.150263490732
7.54929098692094 0.0515763742459677 473.801516428911 7.54929098692094
11.103051075087 0.061674980505217 485.887525977725 11.103051075087
7.37384612821547 0.0612989396400914 470.979653939482 7.37384612821547
7.79441786507853 0.0467762917103597 465.422050490526 7.79441786507853
7.00438915658032 0.0719340912059481 477.181756015841 7.00438915658032
6.07938541797296 0.0673679409373008 469.61784525708 6.07938541797296
5.86361548195911 0.0511317337705749 484.397569316019 5.86361548195911
7.57524820589228 0.0659494561709839 455.57663611115 7.57524820589228
6.00045781323708 0.0547355680630875 480.6908864941 6.00045781323708
6.46845710438105 0.0626100778096935 470.467114838605 6.46845710438105
7.91512573664276 0.0600012132035257 479.656245985589 7.91512573664276
6.03585008199118 0.0360247155234588 481.909758372358 6.03585008199118
9.02682018222584 0.0668465707281795 454.764835327358 9.02682018222584
8.24403850348667 0.0549622472515195 485.565519573258 8.24403850348667
6.53528613498148 0.0340784403560932 467.592273654689 6.53528613498148
6.29510471171525 0.0409905329668482 502.417423867897 6.29510471171525
6.08173360941276 0.0551846480323322 476.966576725937 6.08173360941276
6.51256528228885 0.0432080943510697 483.064553891138 6.51256528228885
6.34518667886466 0.0674100454244651 483.241793179182 6.34518667886466
9.89826416473011 0.0540627151033205 481.847280764108 9.89826416473011
8.32832593024564 0.0486974250041497 468.21413027583 8.32832593024564
6.19048811455574 0.0502737481072098 502.019535498368 6.19048811455574
5.65598870751234 0.0522656629943242 483.240514573818 5.65598870751234
7.28653662160116 0.0800570280240527 488.228851713784 7.28653662160116
6.56825405880899 0.0545045600670234 467.441270516534 6.56825405880899
7.40808923692497 0.0615657730940559 456.410324346601 7.40808923692497
6.7533691155319 0.0674400283410973 485.334847232528 6.7533691155319
4.5144568824485 0.0598333636751968 498.639380968541 4.5144568824485
6.33228228236962 0.0699075951565176 478.820723110707 6.33228228236962
7.37626735726081 0.0535941140080476 467.965895842509 7.37626735726081
6.37853676054166 0.0644359705945741 498.089004602957 6.37853676054166
5.42342367378313 0.0666387401873586 480.511404345965 5.42342367378313
7.92173866766497 0.0416837550891227 459.196886643434 7.92173866766497
6.68045116224464 0.0621778427534015 472.038029169623 6.68045116224464
6.30805087525709 0.0568824860048583 482.375975905455 6.30805087525709
5.45276769699064 0.0504928993183305 476.138446565889 5.45276769699064
5.81644128820013 0.066532695974135 482.526673701752 5.81644128820013
5.82100074477164 0.0583831978992223 473.967784554314 5.82100074477164
7.38599054332032 0.064652337535392 471.54591826723 7.38599054332032
6.31323971681443 0.0623135535990078 480.820686633449 6.31323971681443
7.07735695461292 0.0519737071240076 473.672057767872 7.07735695461292
8.82918245487635 0.0629229256727894 468.465728813258 8.82918245487635
6.75776999496591 0.0521251937778103 471.450668340654 6.75776999496591
6.4482168252683 0.0606703721184203 466.455318518252 6.4482168252683
7.77304121271478 0.0612414202705951 492.198324044784 7.77304121271478
6.92804687499119 0.0474177659706697 479.53013935627 6.92804687499119
6.14932238035276 0.0598395911313664 497.892160671149 6.14932238035276
6.69015192694938 0.0469623167480044 481.798019938024 6.69015192694938
7.65375525467762 0.044471093394029 469.333769812376 7.65375525467762
7.384532140849 0.0486054780034775 486.497422977213 7.384532140849
6.78206689755937 0.0608763973279551 479.632159332743 6.78206689755937
7.07628547145612 0.0473273172527007 487.16204621316 7.07628547145612
7.73315362611636 0.049547217487939 483.509233893628 7.73315362611636
6.04921694636584 0.0649948835392243 482.469921053581 6.04921694636584
7.73705014870604 0.0625106759988218 466.044593144297 7.73705014870604
11.990121672657 0.0617825059274632 452.261766523835 11.990121672657
9.32109485153223 0.0624319505983329 462.607794143301 9.32109485153223
6.40326913054771 0.0524553945770349 480.699292614924 6.40326913054771
7.50493745419234 0.0599005379387953 474.188448574928 7.50493745419234
8.15995372809772 0.045161372030239 473.702498371926 8.15995372809772
7.43611812221654 0.0560897540660041 468.442739528917 7.43611812221654
10.220591953055 0.0559728596170317 460.196489126344 10.220591953055
10.3316390122575 0.0599649742872939 450.595590148875 10.3316390122575
11.939727876646 0.0681018419654056 462.700041425202 11.939727876646
6.41230885316119 0.0621419096772944 462.103472659357 6.41230885316119
6.89492576409191 0.0532333626596977 475.413878726125 6.89492576409191
8.43916879374637 0.0711581890941623 476.750554935774 8.43916879374637
8.64944239191679 0.0442497950846413 464.192890633115 8.64944239191679
6.7630713663058 0.0568707051280186 471.138999874703 6.7630713663058
9.37465526481508 0.071369707781174 475.987835428523 9.37465526481508
5.59446274627181 0.0532293866248498 473.777869531021 5.59446274627181
7.15244736166804 0.0577292758229106 475.223775438272 7.15244736166804
8.52337271350433 0.0607917113683923 452.753096326077 8.52337271350433
6.47837669389578 0.0659252049550668 476.928466278122 6.47837669389578
8.79000906443621 0.0499137207335432 467.696733789157 8.79000906443621
4.63779764615715 0.0514437784799589 475.879949424748 4.63779764615715
7.41358628195038 0.0592065734536586 458.919656789451 7.41358628195038
8.8764725209741 0.0620973299976967 471.890867808383 8.8764725209741
9.83520457336439 0.0661449675129921 470.989067054617 9.83520457336439
6.00700916837711 0.0500506860343416 474.185815256459 6.00700916837711
7.20879024625593 0.0444188865967422 483.332325168543 7.20879024625593
7.21738885268229 0.0697418973973713 477.157841550659 7.21738885268229
5.34501620178704 0.0711906275161305 497.098388331293 5.34501620178704
8.62371761951873 0.06723931550298 454.938160864877 8.62371761951873
6.86982278471967 0.0579374277040322 486.920904061086 6.86982278471967
6.73887887534742 0.0535203437417397 491.611018617507 6.73887887534742
7.96456206889124 0.0675084691357655 471.229106284718 7.96456206889124
7.18923703464696 0.0559381611547516 481.613486975145 7.18923703464696
4.78449843345149 0.0545644884757185 478.817992496936 4.78449843345149
5.73706073698456 0.0524461658054454 472.670869628599 5.73706073698456
5.73239762314267 0.0523834946748914 492.165321865765 5.73239762314267
10.4626352191063 0.0523791093797341 463.130600551971 10.4626352191063
5.79572394380381 0.0634696703160262 482.195116058676 5.79572394380381
10.8148899779175 0.0672227419842999 453.584605824271 10.8148899779175
8.21996206716356 0.0511939719923904 459.079322921786 8.21996206716356
7.15095679049523 0.0559745180738076 465.202636704617 7.15095679049523
7.58758250252169 0.0635563213783196 475.986863618586 7.58758250252169
5.89407223669592 0.0396441301760509 479.137629500648 5.89407223669592
7.19135940203151 0.0374070703317072 476.122029580458 7.19135940203151
6.09592345478597 0.0418921118974872 484.825223313351 6.09592345478597
6.56521023743646 0.0516591853663494 479.619427460907 6.56521023743646
11.7094512006529 0.0519946988817799 448.500442392211 11.7094512006529
4.84446199505376 0.0584244942369899 503.26564988994 4.84446199505376
7.15616260038509 0.0525390558602714 491.008868364394 7.15616260038509
11.3786969109525 0.0664322329608586 461.561721636303 11.3786969109525
6.92655889381691 0.0650332484373106 458.926330112073 6.92655889381691
7.78327948896775 0.063172022775887 484.858689688987 7.78327948896775
6.94203588527086 0.0618629549124515 477.17412758487 6.94203588527086
6.46268903690542 0.0500969834215878 476.400877102911 6.46268903690542
8.50798450450491 0.06102777604592 468.803213949459 8.50798450450491
5.7572195653326 0.0738107409981019 476.421581579382 5.7572195653326
8.48257482517856 0.0541060369122791 472.026397058643 8.48257482517856
5.64972611223615 0.0549473723781759 494.185486511307 5.64972611223615
7.15517651327737 0.0600627433138629 469.32125109621 7.15517651327737
6.32009362743583 0.0492114700434907 460.168389849315 6.32009362743583
6.8139085990583 0.0648424934988145 484.715726420865 6.8139085990583
6.45016956383542 0.0539399327726332 476.319053186622 6.45016956383542
6.73024562667215 0.0522304645826393 468.92986417645 6.73024562667215
8.794141324909 0.065144469997479 452.195861290191 8.794141324909
11.327078271788 0.0611356978896592 456.994584193439 11.327078271788
6.25297293698959 0.0414305870627032 475.72064809288 6.25297293698959
4.94305132187272 0.0515860213873388 489.335949790408 4.94305132187272
7.43572275797248 0.056298173266006 486.134335907987 7.43572275797248
6.4670807931846 0.0795693341400294 461.886356635994 6.4670807931846
8.89916859466644 0.0630782065980287 473.795388688348 8.89916859466644
7.13986956846404 0.0497400352997885 473.684168064157 7.13986956846404
9.18462303406038 0.0585737491880291 467.665951990948 9.18462303406038
6.65362013147027 0.0521312169167813 476.165199288267 6.65362013147027
7.36919636672796 0.0574736093213956 462.47541975921 7.36919636672796
6.73326500126127 0.0596670437392446 470.317058837592 6.73326500126127
7.17109730690583 0.0465498787948116 472.585093547219 7.17109730690583
5.57222661659307 0.0571928472444383 489.40999991376 5.57222661659307
5.31534533208665 0.0565921917596644 486.975897620612 5.31534533208665
5.46955852927313 0.0564067575460383 466.745489160563 5.46955852927313
8.12883556976664 0.0655254778831341 479.01459600879 8.12883556976664
4.64628277754497 0.0523927475141846 481.747346272271 4.64628277754497
5.87595841329328 0.0545883396512144 473.325315807211 5.87595841329328
9.01183318992203 0.0507260041356608 470.15260113826 9.01183318992203
7.35193331109875 0.0500448339087268 457.215212553665 7.35193331109875
6.30003350587003 0.0481341522569777 481.984153338342 6.30003350587003
7.78122247465026 0.0511139155999592 481.130051181825 7.78122247465026
6.01335613018497 0.0513731045025809 486.204839413827 6.01335613018497
8.78104557905654 0.0452992754544416 466.762793694497 8.78104557905654
5.95767491971428 0.0550323130736719 484.279801205049 5.95767491971428
9.85060511326347 0.0594431897407051 457.604046774429 9.85060511326347
6.82843245926577 0.0456830953457008 490.494992184419 6.82843245926577
10.2635121968268 0.0657403858198576 461.955688318074 10.2635121968268
8.29088965133914 0.0672306774288911 484.463909416251 8.29088965133914
5.30761589898945 0.0448110073684576 491.308013501874 5.30761589898945
6.20559736420195 0.0597384170209797 483.581986547868 6.20559736420195
8.54601593283035 0.0485668432261093 451.929975923352 8.54601593283035
8.27214050174685 0.0448949339925593 469.542731411377 8.27214050174685
5.56892282344603 0.0643585847023372 480.694764915877 5.56892282344603
7.63874282600409 0.0642143128510086 477.326816930651 7.63874282600409
7.07156678463296 0.0576060766710837 469.381909771141 7.07156678463296
8.51637857798761 0.0571991069054966 452.333914813063 8.51637857798761
7.2473526530292 0.0539187441914951 460.549483354388 7.2473526530292
6.90613774237703 0.05089404888462 480.736649903147 6.90613774237703
9.54808099531986 0.063951313132091 473.272180130538 9.54808099531986
6.28482342748256 0.0497299416857834 486.688278007096 6.28482342748256
9.97925688594791 0.0551558236873397 466.096738835171 9.97925688594791
7.89731925560463 0.0684664414144514 462.623033684329 7.89731925560463
6.95209839650354 0.0707491991441604 472.447058051063 6.95209839650354
7.20695293974777 0.061430812619817 485.768770490804 7.20695293974777
8.49574635407326 0.0518573881659924 469.194756584877 8.49574635407326
8.8007920623942 0.0610995097479114 458.575665427321 8.8007920623942
6.74067599251511 0.0531848367375168 469.698687490237 6.74067599251511
11.2024661715227 0.067603814094742 445.819381302795 11.2024661715227
6.20214257607392 0.054443188784168 473.389874052686 6.20214257607392
7.37532197746926 0.0519206161043435 483.225367805384 7.37532197746926
6.55815984156459 0.0447776414001477 467.200121109671 6.55815984156459
9.44043009061058 0.0516402736008704 465.188151415127 9.44043009061058
7.06715354846617 0.0401855638322615 471.711477706958 7.06715354846617
6.72017461591957 0.0442434687100617 480.360333111009 6.72017461591957
7.38304869377444 0.0561037575301711 459.657242072902 7.38304869377444
5.98074438535999 0.0514627772353531 490.888444689231 5.98074438535999
7.01318395157014 0.0497581950868213 483.136266078972 7.01318395157014
5.72685766660387 0.0439720802607309 467.134985178334 5.72685766660387
6.75646227244195 0.0525918834684881 487.100956198351 6.75646227244195
7.61916701554773 0.0542645557375314 466.050629684292 7.61916701554773
6.32923833124202 0.064500167748096 464.932217518779 6.32923833124202
6.99759911445871 0.060509257390098 472.941447589084 6.99759911445871
5.95815301441103 0.0516053030410669 470.661391416791 5.95815301441103
6.05044312936254 0.0604365813235536 496.38399598989 6.05044312936254
6.50558904580334 0.0612378078230722 486.982863582161 6.50558904580334
4.71320938185007 0.052504074463507 488.014904935661 4.71320938185007
5.53607073107933 0.0639276618294133 471.762919099052 5.53607073107933
4.84692132530279 0.0572107516520099 495.272785280831 4.84692132530279
4.90354708541046 0.0613994107643585 491.235642298917 4.90354708541046
7.25957551856092 0.0549528679207486 467.821657432866 7.25957551856092
5.84123568581853 0.040569550616307 486.131524949639 5.84123568581853
11.3742092783175 0.0430205673577084 448.713017239647 11.3742092783175
5.58394108065902 0.0582892916702807 483.787547058083 5.58394108065902
8.06741493505176 0.0410029085337465 493.880165208874 8.06741493505176
6.10339873956119 0.0600904008418346 479.348114100919 6.10339873956119
6.3702841732474 0.0431176773451675 490.663266920863 6.3702841732474
6.39232946010883 0.0544244912163006 479.56792833296 6.39232946010883
7.98423021481195 0.0578537287180728 465.010160964523 7.98423021481195
5.93969852378417 0.0503343175075263 472.996773829091 5.93969852378417
11.3743160334188 0.0551562502530033 459.739106180393 11.3743160334188
7.26030598448771 0.0478236076643435 468.318254344589 7.26030598448771
5.46893639844517 0.049874778078448 485.672912901025 5.46893639844517
7.23159697925507 0.0573832635071921 488.598083710266 7.23159697925507
5.80676153532205 0.0356708019582087 486.932188259587 5.80676153532205
7.26464996520199 0.0474906555205602 478.489516115813 7.26464996520199
8.02626966650036 0.0556949907118753 462.435344343894 8.02626966650036
13.182719236102 0.0520411438579903 456.296189714265 13.182719236102
5.51030964828368 0.045307002467304 477.584400990036 5.51030964828368
7.40351236212929 0.0467380792002596 485.094020150457 7.40351236212929
6.00558972273264 0.067611870234235 467.087732414625 6.00558972273264
8.60333738801905 0.0733356710131895 453.84980159446 8.60333738801905
7.49591726326169 0.0642381958445873 487.426968485275 7.49591726326169
7.1292710616038 0.059706651694177 467.511620941235 7.1292710616038
5.96452916915683 0.0391980305252136 489.410361150522 5.96452916915683
6.73569640991289 0.0576007437698006 483.981891780038 6.73569640991289
7.30754349599397 0.0538981237624214 467.089087215293 7.30754349599397
8.27286683719231 0.0599430395810846 460.520083373502 8.27286683719231
5.15951874600154 0.0480593723611236 477.355667439741 5.15951874600154
6.02279574259259 0.0636311293540172 467.648174187176 6.02279574259259
7.34745486428922 0.0467992186336253 468.827199607015 7.34745486428922
7.44628825187791 0.046931170018918 482.470740818162 7.44628825187791
6.97274583566595 0.044371835976701 474.135365412807 6.97274583566595
7.35186788099221 0.0482136799925804 467.849826844442 7.35186788099221
7.18428947556289 0.0507958677044897 476.657992030887 7.18428947556289
5.49413160196719 0.0683480380123691 465.408478160836 5.49413160196719
7.68435498341797 0.0631037761804755 471.550306546949 7.68435498341797
7.66177621104868 0.04427890534304 471.836799471444 7.66177621104868
6.4252802347741 0.0565031071227538 475.481253138984 6.4252802347741
6.10693739692983 0.0438950167234564 473.345251931623 6.10693739692983
7.140625078735 0.0541263207019284 493.440463225984 7.140625078735
9.38685260573295 0.0443800211741972 472.365956738879 9.38685260573295
6.2238146561319 0.0527107965759109 464.264883606666 6.2238146561319
6.36470254285141 0.0600001694480201 479.803216649753 6.36470254285141
8.53092870099943 0.0654558915277674 468.665920962392 8.53092870099943
11.7518268925954 0.0526941635150724 461.943331970796 11.7518268925954
6.84838919884056 0.0590856286548811 479.929517883655 6.84838919884056
6.72547922282554 0.0700472148971658 484.641004331439 6.72547922282554
7.04113072343306 0.0607456370324013 469.633999943952 7.04113072343306
5.85368558004713 0.0560516256082172 482.029951633233 5.85368558004713
6.56167430462048 0.0723517799258744 493.126706102101 6.56167430462048
6.08992859980478 0.0454368894016361 487.440007822863 6.08992859980478
6.53355125095621 0.0498292764896147 474.243037371157 6.53355125095621
7.32139381135962 0.0660174277757975 471.302656704209 7.32139381135962
6.87242861620658 0.0589741290256829 480.41560982559 6.87242861620658
6.0115623163884 0.0565095877656863 490.003430335655 6.0115623163884
7.56772703043745 0.0474385401894205 481.358078375525 7.56772703043745
7.75707605604566 0.0525111849904628 484.443002084942 7.75707605604566
7.94663451146991 0.0704253406181154 476.011609143668 7.94663451146991
8.02598076770389 0.0648434550233201 455.002630900942 8.02598076770389
9.41800862003216 0.0569237063095953 470.902146306054 9.41800862003216
11.082442886943 0.0545051960817958 465.36191779392 11.082442886943
10.3254088060969 0.059267621118611 466.608852992588 10.3254088060969
6.08070749979882 0.0805490411012503 480.685225438827 6.08070749979882
6.20724136498014 0.0522764178462525 474.733301599836 6.20724136498014
7.15906528801895 0.0476378994076989 482.083519156919 7.15906528801895
5.96462719889341 0.0537922287864337 490.93416557716 5.96462719889341
10.115871701036 0.0841614413242349 452.753241721682 10.115871701036
5.93128730250302 0.0597995455139931 484.903545612779 5.93128730250302
6.76244769313392 0.0475925825418626 457.961017292241 6.76244769313392
5.74995945224068 0.0489719975962355 491.611242891743 5.74995945224068
7.27161133770585 0.0572488522730205 485.623993197115 7.27161133770585
7.07047432168528 0.0596252326625615 469.775860699688 7.07047432168528
7.16545967330499 0.0565542502582542 474.77876559386 7.16545967330499
7.36685188549373 0.0606573643945731 467.225338043695 7.36685188549373
7.10102761565924 0.0471379866189617 502.586597211559 7.10102761565924
7.18718923344197 0.045927692723645 466.386966453299 7.18718923344197
6.59647531847228 0.0494579341435597 485.267050995236 6.59647531847228
17.4693113935249 0.0881178465452707 463.835400592565 17.4693113935249
9.36430729192799 0.044504115292114 470.999497946856 9.36430729192799
7.27112725654005 0.0515450096297199 476.523407066909 7.27112725654005
5.47223848082004 0.0674942137689699 479.751980094339 5.47223848082004
5.13474098700176 0.0506619213646613 493.350485387699 5.13474098700176
7.95413484168088 0.0471866226237386 464.987228911696 7.95413484168088
5.42863140064741 0.0538960317360816 485.35673980275 5.42863140064741
6.74914970822283 0.0597826755760518 480.080787428734 6.74914970822283
6.0183736010416 0.0651532033743435 472.005578852518 6.0183736010416
5.77700357236256 0.0573539626311102 482.945703316161 5.77700357236256
6.15864266017896 0.0681625607450357 483.785868362101 6.15864266017896
6.31968147165028 0.0568669143765886 476.153480504386 6.31968147165028
8.23257837192593 0.0519229654572925 477.069636596505 8.23257837192593
6.36484433197088 0.049576395207837 472.432454954117 6.36484433197088
7.03340599350456 0.0564930580126476 475.896783617092 7.03340599350456
4.74467273627058 0.0376969165395485 509.389679410815 4.74467273627058
5.84313560431588 0.0459963908039301 477.727717474634 5.84313560431588
8.08729045572812 0.0521507337516836 464.983808971988 8.08729045572812
6.65547484685254 0.0546087626172654 467.786734797134 6.65547484685254
9.65060371257439 0.0575330746142681 469.55267114029 9.65060371257439
6.1315810616205 0.0369925677400378 492.454713053392 6.1315810616205
8.47529336237852 0.0388577304250093 460.761927166026 8.47529336237852
6.43251284975783 0.0675109860161028 481.178725212049 6.43251284975783
6.80148194988341 0.0409101874643461 485.15219575027 6.80148194988341
9.68948500217434 0.0673166832410406 462.488124942834 9.68948500217434
7.11189182426579 0.0501074604708627 467.68625479354 7.11189182426579
5.82323658120497 0.053139365159796 486.053758292562 5.82323658120497
5.82009355290842 0.0555050837972666 481.70672877927 5.82009355290842
6.31687925284385 0.0564906802068511 461.665519473743 6.31687925284385
10.2914126061385 0.0444825665721714 464.30511978712 10.2914126061385
6.68767862428491 0.0710071213621344 476.422736120833 6.68767862428491
6.11869511729065 0.0455389857194582 497.67642456681 6.11869511729065
7.21797862562026 0.0592488171277019 484.032644580512 7.21797862562026
6.22320624375265 0.0579712073668939 485.556928699514 6.22320624375265
8.84896303451547 0.0494842959492575 480.215781496202 8.84896303451547
7.00014748221064 0.0608058517491879 469.975956629123 7.00014748221064
7.69428104512809 0.0561785115005031 483.1223037224 7.69428104512809
9.61455699781208 0.0465609051178584 451.142256338759 9.61455699781208
7.4497318857812 0.0714022715610355 507.745690448834 7.4497318857812
4.76267917646843 0.0756405533598055 488.838126745171 4.76267917646843
10.3958641886422 0.0733392881936138 476.109248794483 10.3958641886422
7.87531743931816 0.0575908026367583 461.879639099739 7.87531743931816
7.64206926171037 0.068101921530461 473.595062158342 7.64206926171037
7.03619485223001 0.0617238601124877 489.025820026642 7.03619485223001
5.9602146651333 0.0547702130253831 479.297775502159 5.9602146651333
5.75867946588679 0.0547759119148687 479.693125980823 5.75867946588679
6.11781450740377 0.0515506315140556 493.49405320319 6.11781450740377
6.3099247858014 0.0630798506485453 454.437136912115 6.3099247858014
7.72548489624246 0.0588734963669495 462.724439875447 7.72548489624246
8.80723468829667 0.0524760469476697 465.815638549731 8.80723468829667
5.42628139001544 0.0500426706712112 496.236414610111 5.42628139001544
7.75607081852137 0.0690248942949487 467.280930743651 7.75607081852137
8.80783346017702 0.0421642608321199 480.894822206612 8.80783346017702
6.55095563468459 0.0537451819290317 473.207630668527 6.55095563468459
5.02540814109838 0.0499645794545604 511.534919607014 5.02540814109838
6.69712801882376 0.0624718942364493 495.100757082539 6.69712801882376
8.02493917119899 0.0710018392755312 469.932244040269 8.02493917119899
11.2950151626241 0.0574162225380933 465.272565092326 11.2950151626241
7.5021953583574 0.0606798499039869 476.969544778627 7.5021953583574
6.48234876628464 0.055924311808512 485.19030055175 6.48234876628464
10.2445922984065 0.042336970532347 461.375260368854 10.2445922984065
8.8318900726295 0.0562426831416328 483.737163560793 8.8318900726295
8.22288765636568 0.0606964250745081 476.63153205035 8.22288765636568
8.55711694114796 0.0597360771661688 459.097347931262 8.55711694114796
6.60999204070434 0.0500973498392925 460.460308208267 6.60999204070434
7.41930949381657 0.0595745588060306 475.369138843062 7.41930949381657
6.83513857792973 0.0463446985656123 469.598594253635 6.83513857792973
9.59648999129126 0.0461162282525408 461.796065139262 9.59648999129126
5.88193475484413 0.0635338773728618 473.531445502131 5.88193475484413
5.70513334280367 0.0758562305851214 493.598960614588 5.70513334280367
7.48199992605876 0.0482041617102204 481.491800418776 7.48199992605876
6.3153145501983 0.0448035794395052 489.720009871752 6.3153145501983
6.32816335963971 0.0512812848347259 497.779568790305 6.32816335963971
8.69066704974143 0.0566732491359392 461.930565874828 8.69066704974143
5.5328719373623 0.0554665510017987 497.142319562225 5.5328719373623
5.68118669515946 0.0447913160829421 479.398504904205 5.68118669515946
8.20709382418713 0.0554184636802314 471.42790251737 8.20709382418713
9.20440435233441 0.0883448252094088 452.107918642661 9.20440435233441
6.22774438754301 0.0527604640274893 477.021157253606 6.22774438754301
6.35628733812587 0.0570467898829069 481.773628363441 6.35628733812587
6.59658891985958 0.0442028518699302 489.343428027378 6.59658891985958
7.97410682506683 0.0569033806963954 479.175113114649 7.97410682506683
5.77014491508095 0.0488564846065637 480.055025638624 5.77014491508095
12.4526190512912 0.073445950595459 450.02710685018 12.4526190512912
8.62309265259759 0.0381451626450496 452.531093090354 8.62309265259759
7.07056589913853 0.0507154734223707 455.167390658334 7.07056589913853
7.07592631610636 0.0615452594151481 480.092636862326 7.07592631610636
4.94135806101132 0.0520599049574128 487.752306408934 4.94135806101132
8.93012501446439 0.0475278902115529 462.643352575437 8.93012501446439
5.66105007763293 0.0538838529664833 473.253200589798 5.66105007763293
7.82117149204272 0.0560400168469337 475.586583229885 7.82117149204272
6.55559034967583 0.0680043266699901 486.771122212788 6.55559034967583
6.81503273104651 0.0712747483345932 474.854143786446 6.81503273104651
7.85354330837275 0.0593490241922598 472.893585261977 7.85354330837275
6.70373713581867 0.0572482762760655 474.035945359298 6.70373713581867
9.5877913940521 0.0633775776967607 476.809840821334 9.5877913940521
5.84987270029095 0.04944634022052 472.219142832032 5.84987270029095
7.90410966721584 0.0486531922313979 472.974474699716 7.90410966721584
7.80863962971461 0.0441129046174689 485.78016867474 7.80863962971461
6.70762390599404 0.0540957304928144 475.461593523423 6.70762390599404
9.39837144420434 0.0606134622463959 461.576588558946 9.39837144420434
6.91360547447268 0.0638759813245093 468.1493571098 6.91360547447268
7.83266279587418 0.0620574251053097 464.617019062436 7.83266279587418
5.41636991542765 0.0700426414496687 477.78586734647 5.41636991542765
10.2496448472705 0.0529195592067048 455.100776886039 10.2496448472705
9.07203217834235 0.0584182659080427 473.685378948682 9.07203217834235
6.43993216077426 0.0550298693939306 485.423512231248 6.43993216077426
5.36106668689574 0.0649292458812654 482.608014721278 5.36106668689574
9.40547713549364 0.043945966132132 467.378668318948 9.40547713549364
5.31883882591695 0.0529181242029527 487.434447446915 5.31883882591695
5.93613820274442 0.0528509664016709 488.477150131039 5.93613820274442
7.28578016360556 0.0540587580600917 469.652369490314 7.28578016360556
6.79502760858871 0.0606536993058614 466.140673762854 6.79502760858871
6.11354672657616 0.0578971303012474 487.111689333633 6.11354672657616
5.67421247223047 0.0517280369822637 488.770926420032 5.67421247223047
6.39343998224292 0.052606575780981 463.045158796959 6.39343998224292
6.27453740309136 0.0579821059246085 495.17781189977 6.27453740309136
9.26516832250377 0.062592092616758 454.946834021625 9.26516832250377
6.96489670650956 0.0455246531750003 477.044564189422 6.96489670650956
8.84257475727492 0.0676955396897662 468.371840396558 8.84257475727492
6.30133467418642 0.0529050404759383 478.071132532569 6.30133467418642
7.2863561845289 0.0723364700287816 479.366243830133 7.2863561845289
6.57834013210556 0.0610990520925238 478.536216725667 6.57834013210556
7.49521588530785 0.0551717513054081 474.247870545305 7.49521588530785
6.5164115681646 0.0712440437719256 474.479126819391 6.5164115681646
8.80824645086528 0.0593575264000658 454.423086999107 8.80824645086528
7.92971742529119 0.0713847164032935 468.060280531097 7.92971742529119
5.94009894931534 0.0573284510510436 475.672198632833 5.94009894931534
12.3883674501503 0.0466723966016377 449.882332140323 12.3883674501503
8.168277917097 0.0589374024594061 472.988482626366 8.168277917097
5.84319699099974 0.0445908062249276 477.921348188392 5.84319699099974
5.68545989073092 0.0616679418696143 493.647951068328 5.68545989073092
5.61047031084679 0.0529239877100358 493.694115010549 5.61047031084679
6.23356184973769 0.0603167016669644 490.591693526722 6.23356184973769
6.80940011274142 0.0533552669856101 470.071702329402 6.80940011274142
10.9184389309771 0.0612490219316855 476.162368411517 10.9184389309771
7.03171648431632 0.0665709819782811 462.499818794766 7.03171648431632
5.79595254184428 0.0648454950445849 476.507427425134 5.79595254184428
7.09838492946227 0.0643291663840215 466.135765071937 7.09838492946227
6.55129505441775 0.0459386919675127 485.662129568116 6.55129505441775
5.68347095707671 0.0426559874787417 470.050964776004 5.68347095707671
6.56320954654605 0.0466115064611087 481.516062515376 6.56320954654605
7.6607567256243 0.057349512564035 474.732021401995 7.6607567256243
6.94469408610033 0.0493377515175217 475.441232929476 6.94469408610033
6.06387830606696 0.0527649126676593 488.282689808639 6.06387830606696
8.39122701926949 0.0592420264678173 470.648222081488 8.39122701926949
6.51388858171049 0.0492567957466031 482.284588961798 6.51388858171049
8.5529862540054 0.0458004934116721 458.433266941852 8.5529862540054
6.04652961348658 0.0759504334119796 466.388083512124 6.04652961348658
7.48487278921347 0.049586830306526 477.488773082606 7.48487278921347
6.17154982879321 0.0666382720680745 482.355648347202 6.17154982879321
9.84482161112798 0.0526276808070054 461.715641268066 9.84482161112798
7.40635468009444 0.0553541928849572 479.116369536077 7.40635468009444
5.30345686558789 0.0515392932856895 488.92739991526 5.30345686558789
6.00729150183203 0.067479255266416 490.73730317592 6.00729150183203
5.02311015898783 0.0422565540739785 507.056137928364 5.02311015898783
6.94032932559956 0.052482859820054 440.917527941167 6.94032932559956
9.9810038595632 0.0654835433912092 463.494711623549 9.9810038595632
5.86385451941079 0.065639820480983 475.638563661905 5.86385451941079
6.96664832065235 0.0587921058597754 493.138608959776 6.96664832065235
8.58995838988948 0.0751922641947247 468.211000621118 8.58995838988948
7.49196758918736 0.0475537973355517 471.918319722517 7.49196758918736
7.85679017642759 0.0550657620063295 457.878006478599 7.85679017642759
7.25483643857627 0.0543420300889883 468.727284620392 7.25483643857627
6.61478801008823 0.0540986066400916 474.581868755252 6.61478801008823
7.57996089534736 0.0710636172686602 472.815840540639 7.57996089534736
9.11605036014025 0.0505668229868135 456.612084496513 9.11605036014025
7.25465773812523 0.0626122912959344 482.265687280316 7.25465773812523
6.34320628601879 0.0532119652672881 488.146245598262 6.34320628601879
7.28967213978562 0.0578473995927851 474.701477051753 7.28967213978562
7.19767062903515 0.0506580214755505 483.123238480445 7.19767062903515
8.49915938413453 0.0568580843877433 465.206709882363 8.49915938413453
6.21099310875784 0.0490523655954262 477.158799172752 6.21099310875784
6.98372006299256 0.0669337934817262 473.192066514037 6.98372006299256
8.95388381603406 0.0431829518861379 473.793318439181 8.95388381603406
7.07368116711973 0.0515600896509046 458.60401552257 7.07368116711973
6.13049275727619 0.0553885785601409 492.789103980324 6.13049275727619
6.23912871316702 0.0459005405653886 466.843968429117 6.23912871316702
6.20150569731102 0.0506642953395479 475.295085910619 6.20150569731102
7.73849037061617 0.057563078201173 476.099064634793 7.73849037061617
5.04092368228467 0.0516266457057853 487.58159652353 5.04092368228467
5.14132137809337 0.0467286289680266 483.859742082695 5.14132137809337
6.16959686264978 0.0697507014100051 484.513691003712 6.16959686264978
6.47477638778243 0.0539061983222768 469.791963520004 6.47477638778243
7.00979029355041 0.0630254917530881 474.786741731255 7.00979029355041
7.49979629596688 0.0430447962689342 472.174565093915 7.49979629596688
7.95560944742604 0.0434390477400005 480.31526672313 7.95560944742604
6.25806370826906 0.0577551177908229 462.953191025412 6.25806370826906
5.66656283334219 0.0529186139323556 479.978527803582 5.66656283334219
5.48492682149796 0.0565477493653196 487.180895121727 5.48492682149796
8.65359751828287 0.0504715717667927 460.548666573735 8.65359751828287
8.40268503647833 0.0574362729336374 452.792739399955 8.40268503647833
7.69394237616988 0.0679946663610344 464.568201500528 7.69394237616988
6.46750357509754 0.0545132724137498 488.172426281775 6.46750357509754
8.75932091126009 0.0602777384009978 460.989978991644 8.75932091126009
6.01737538182192 0.0562564537428058 470.506794941723 6.01737538182192
7.15685491268331 0.0533157530615886 466.690483475466 7.15685491268331
6.63450396387074 0.0551715059051487 470.714376734889 6.63450396387074
7.22780110532743 0.0617843876970444 474.607918370273 7.22780110532743
8.81005939028902 0.0450623342418892 467.545882843037 8.81005939028902
8.31131258536583 0.0589729516484341 471.568495844022 8.31131258536583
5.9399208061013 0.0629996490511143 473.316265418878 5.9399208061013
8.34830544096895 0.0474116675119675 469.847131672678 8.34830544096895
6.3407701639833 0.0592093706529658 482.606832531781 6.3407701639833
14.6607256959721 0.0611225883179122 462.463249761004 14.6607256959721
7.229662831092 0.0406996371740565 477.310491459445 7.229662831092
7.95790870121171 0.0540997207254178 466.724026844064 7.95790870121171
6.96645271934693 0.0483718302270207 482.727230955255 6.96645271934693
5.8530207226232 0.0526841227358274 487.080902589125 5.8530207226232
7.83247352165851 0.0580954263016347 458.595095128206 7.83247352165851
9.32620063779081 0.0799518500343824 464.673177362137 9.32620063779081
6.69183499599744 0.0427534305190847 466.480371028955 6.69183499599744
6.02585158988636 0.0615423365719695 477.121905827087 6.02585158988636
5.63648965643537 0.0464792799552368 496.758761310556 5.63648965643537
6.3637191529014 0.0790185416548371 466.138280710496 6.3637191529014
7.72916146004145 0.0513130598748155 478.709397239533 7.72916146004145
5.48542918480379 0.048052161325914 495.252080598974 5.48542918480379
6.35314368507561 0.0416986268062326 493.923936691259 6.35314368507561
5.76578383738546 0.0506028974466864 497.345908319895 5.76578383738546
6.21944361860917 0.0467687452847296 475.869530066271 6.21944361860917
7.15876181967884 0.0636223250269262 465.856677026618 7.15876181967884
7.41922177526603 0.0455683134609245 472.154118935675 7.41922177526603
8.8216884886428 0.0689222181674483 464.677554632641 8.8216884886428
8.21647278595428 0.062287273509548 466.490216146545 8.21647278595428
6.25499866572398 0.0542212188658662 464.165926537016 6.25499866572398
6.39790773430053 0.0524282513168924 482.692830807971 6.39790773430053
6.62573343587994 0.0436607804028521 467.54816750832 6.62573343587994
7.10965322097298 0.0620770292131496 480.299211303841 7.10965322097298
8.06672696150179 0.0489418260544931 461.103355829977 8.06672696150179
5.20933212016874 0.0713582081230166 487.326152794072 5.20933212016874
6.43963501225061 0.0632634689267539 477.496579239225 6.43963501225061
7.81952868914298 0.0562100941011913 475.031136502296 7.81952868914298
6.51066029053305 0.05986825746613 490.957396900796 6.51066029053305
9.51506051001497 0.0459755996482763 455.645697631475 9.51506051001497
5.79451821839902 0.0471043299079002 475.511465621765 5.79451821839902
7.25593091946211 0.0486626716567778 465.466529727068 7.25593091946211
9.06470029092931 0.0714383982154647 456.151055478282 9.06470029092931
7.58182799678914 0.049084066619789 472.964206090905 7.58182799678914
6.17294711792366 0.0554258902088421 483.676176854175 6.17294711792366
5.35296496424144 0.0453500784187126 484.094798791827 5.35296496424144
7.93497444334681 0.059136167082015 475.763611905155 7.93497444334681
9.16364719826916 0.0470023963230589 452.772810851464 9.16364719826916
5.70640769696036 0.0399396814002003 496.522908233429 5.70640769696036
6.09056267630632 0.0481025836967718 474.675948416449 6.09056267630632
5.5100936571349 0.0596815668561531 496.779867944951 5.5100936571349
7.64418893816426 0.0596644637665405 467.645793141145 7.64418893816426
9.60041240252457 0.0619507408910736 475.547014462162 9.60041240252457
4.59354180823471 0.0619300377697498 500.858704699593 4.59354180823471
5.87079319971036 0.056766375159112 481.959103858599 5.87079319971036
7.65031618344732 0.0667886311398305 462.190010218877 7.65031618344732
6.63293554594026 0.0602645835439737 483.567172420601 6.63293554594026
5.78080646670036 0.0556972427637294 478.214721263852 5.78080646670036
6.72307296289444 0.0698328286289384 466.310201519451 6.72307296289444
5.98845398859174 0.055257048804366 484.909962617254 5.98845398859174
5.86582078334929 0.0614009389149834 488.414585146682 5.86582078334929
7.64494581530407 0.0527066831421678 464.25018773044 7.64494581530407
7.96713982374501 0.0431680403888379 466.863516142827 7.96713982374501
6.18991983241386 0.0558171540537021 483.82529302775 6.18991983241386
6.73581974610475 0.0806577989258082 468.513767605478 6.73581974610475
5.39010434699903 0.0565699057692664 491.93408807899 5.39010434699903
8.4466887230748 0.055093934956219 466.62584535591 8.4466887230748
5.74064208745124 0.0401244373362672 482.50550408284 5.74064208745124
8.85775672840099 0.058590610332076 471.942916376318 8.85775672840099
7.68931929741055 0.0559747058156756 483.677265911225 7.68931929741055
5.05853815711336 0.0626587480426663 483.286726359016 5.05853815711336
8.4788075688218 0.053413582696101 468.374776393139 8.4788075688218
8.1299309291704 0.0537119171445482 446.568710095662 8.1299309291704
5.01013203305419 0.053946909669601 494.879297782869 5.01013203305419
8.89268283265254 0.0522333312542839 458.164633010645 8.89268283265254
6.13781098406588 0.0458677632974297 485.178851791637 6.13781098406588
8.17155352647631 0.0460394703534301 471.341322532862 8.17155352647631
7.76522736722159 0.0567531624767247 465.209739144284 7.76522736722159
7.4707838631818 0.0680248612778625 464.517028199559 7.4707838631818
7.95696545993266 0.0515985739146176 467.251571338959 7.95696545993266
8.13850950887359 0.056375118128271 473.045184910671 8.13850950887359
5.32515764483082 0.0660706769987046 491.096639360813 5.32515764483082
6.92384591207488 0.0687464676887821 479.616626055239 6.92384591207488
6.67024552361809 0.0628784229364863 491.675619133703 6.67024552361809
5.62941964199979 0.0616918525974093 484.003692705964 5.62941964199979
6.55421867108885 0.0606898902314283 480.964146702525 6.55421867108885
6.2813763369972 0.049778255533867 476.633634758953 6.2813763369972
6.64240657025137 0.0664538872014256 474.322333028574 6.64240657025137
7.53877249625667 0.0380128579582017 482.42959400271 7.53877249625667
6.4997391514991 0.0571674103291293 471.618792295287 6.4997391514991
7.85961240673785 0.0498847297847507 469.927150487703 7.85961240673785
5.57289727107325 0.0400000595355539 487.20560998367 5.57289727107325
6.39259257501824 0.0594718492322884 477.054785584364 6.39259257501824
8.75385697883198 0.055044282213551 466.365328921073 8.75385697883198
6.76138077139701 0.0564723252525682 455.999199053187 6.76138077139701
5.3844907055643 0.0648090385161015 477.047849409099 5.3844907055643
8.48521113132333 0.0604198662345112 466.335879610054 8.48521113132333
6.52798245535718 0.0533620079251353 493.395345112239 6.52798245535718
7.79561945187646 0.0421946973298842 484.715275194841 7.79561945187646
5.77642453738745 0.0597345565774872 479.416452070714 5.77642453738745
6.84866553191091 0.0647150450848751 459.657279226087 6.84866553191091
8.58393889646655 0.0475743370712196 474.361054653653 8.58393889646655
6.97173924072712 0.0519677026553521 483.91891657359 6.97173924072712
7.94613121305225 0.0708874754143694 462.490603037854 7.94613121305225
7.36382004260186 0.0529883232227417 475.636968041107 7.36382004260186
7.98528669527508 0.0610830038726817 461.815557816088 7.98528669527508
10.8099036606728 0.0693094727849943 467.063426837247 10.8099036606728
6.4810117690193 0.0551516817602704 461.618185972978 6.4810117690193
8.00105385992076 0.06272270721655 463.334108817508 8.00105385992076
6.20143708781643 0.0535776863582713 492.987110390732 6.20143708781643
7.47398340290532 0.0619269235975744 472.209201178277 7.47398340290532
