# Supplementary material for: A Unified Probabilistic Framework for Dose–Response Assessment of Human Health Effects
Source: Environ Health Perspect. 2015 May 22;123(12):1241–54. doi: 10.1289/ehp.1409385 (PMC4671238; doi:10.1289/ehp.1409385)
Supplement: (219 KB) ZIP [file ehp.1409385.s002.acco.zip › SupplementalDataAndRCodeFiles/atra.txt]

atrazine
4
0	10	0	0
dose	BW_mn	sd	number
0	496	105.7	37
0.5	477	132.6	33
3.5	480	106.8	32
25	402	106.8	27
50	361	81.1	20
