# Supplementary material for: A Unified Probabilistic Framework for Dose–Response Assessment of Human Health Effects
Source: Environ Health Perspect. 2015 May 22;123(12):1241–54. doi: 10.1289/ehp.1409385 (PMC4671238; doi:10.1289/ehp.1409385)
Supplement: (219 KB) ZIP [file ehp.1409385.s002.acco.zip › SupplementalDataAndRCodeFiles/example.calculations.A-D.results.txt]

ADM
A: 5.566703 10.87877 
B: 5.058651 7.501209 
C: 1.735563 3.653702 
D: 0.3914574 1.71863 

HD50
A: 0.5374986 1.724705 5.553663 
B: 0.1883262 0.6002524 1.909782 
C (M=10% indiv. risk): 0.07569037 0.2524108 0.8331511 
D (M=1% indiv. risk): 0.02130201 0.08633028 0.3309626 

HD 5% incidence
A: 0.08160635 0.467528 1.935161 
B: 0.02855447 0.1626982 0.6683766 
C (M=10% indiv. risk): 0.0116411 0.06815729 0.2893192 
D (M=1% indiv. risk): 0.003451754 0.02313611 0.1129545 

HD 1% incidence
A: 0.03056599 0.28106 1.371436 
B: 0.01072034 0.09768881 0.4746663 
C (M=10% indiv. risk): 0.004379961 0.04086077 0.2047267 
D (M=1% indiv. risk): 0.00134307 0.01380626 0.07918274 

HD 0.1% incidence
A: 0.009621808 0.1597731 0.9616324 
B: 0.003380033 0.05555197 0.332646 
C (M=10% indiv. risk): 0.001389211 0.02319898 0.1432646 
D (M=1% indiv. risk): 0.0004363345 0.007809872 0.05481161 

HD 0.01% incidence
A: 0.003645234 0.1005346 0.7301115 
B: 0.001282232 0.03500271 0.2527094 
C (M=10% indiv. risk): 0.0005270746 0.01460354 0.1085275 
D (M=1% indiv. risk): 0.0001677855 0.004910677 0.04117292 
