# Supplementary material for: A Unified Probabilistic Framework for Dose–Response Assessment of Human Health Effects
Source: Environ Health Perspect. 2015 May 22;123(12):1241–54. doi: 10.1289/ehp.1409385 (PMC4671238; doi:10.1289/ehp.1409385)
Supplement: (219 KB) ZIP [file ehp.1409385.s002.acco.zip › SupplementalDataAndRCodeFiles/example.calculations.A-D.R~]

rm(list=ls(all=TRUE));
#####################################
# Example calculations of HDMI 
#####################################
### Generate samples of HD_M^50 (median human dose at effect size M*)
get.HD50.samples <- function( 
	 ADM.bootstrap,   # Bootstrap samples of animal dose at effect size M*
	 bw.a,            # Animal body weight for allometric scaling
	 bw.h=70,	  # Human body weight for allometric scaling
	 alpha.m=0.7,	  # allometric scaling exponent median estimate
	 alpha.sd=0.0243, # allometric scaling exponent standard deviation
	 AHU.gm=1,	  # animal-to-human uncertainty median estimate
	 AHU.gsd=1.95,	  # animal-to-human uncertainty geometric standard dev.
	 OU.gm=1,	  # other uncertainties median estimate
	 OU.gsd=1,	  # other uncertainties geometric standard dev.
	 n.samp=1e7) {	  # number of Monte Carlo samples

# AD_M* - resampled with replacement
ADM.samples <- sample(ADM.bootstrap,n.samp,replace=TRUE);
# DAF samples (oral dosing)
DAF.gm <- (bw.a/bw.h)^(1-alpha.m);
DAF.gsd <- (bw.a/bw.h)^-alpha.sd;
DAF.samples <- exp(rnorm(n.samp,m=log(DAF.gm),sd=log(DAF.gsd)));
# AHU samples
AHU.samples <- exp(rnorm(n.samp,m=log(AHU.gm),sd=log(AHU.gsd)));
# OU samples
OU.samples <- exp(rnorm(n.samp,m=log(OU.gm),sd=log(OU.gsd)));
# Combine samples
HD50.samples <- ADM.samples * DAF.samples / (AHU.samples * OU.samples);
# Returns samples
HD50.samples
}
#
### Generate samples of HD_M^I (human dose at effect size M* for incidence I*)
get.HDMI.samples <- function(
	HD50.samples,      # Samples of HD_M^50
	Istar,		   # Target incidence I*
	sigmaH.gm=0.746,   # sigma_H geometric mean estimate
	sigmaH.gsd=1.5935, # sigma_H geometric standard deviation
	prob=		   # quantiles to print
	c(0.025,0.05,0.25,0.5,0.75,0.95,0.975)) {

# number of samples
n.samp <- length(HD50.samples)
# sigmaH samples
sigmaH.samp<-exp(rnorm(n.samp,mean=log(sigmaH.gm),sd=log(sigmaH.gsd)));
# HDMI samples
HDMI.samples<-HD50.samples*exp(qnorm(Istar)*sigmaH.samp);
# print quantiles
print(quantile(HDMI.samples,prob=prob));
# Return samples
HDMI.samples
}
#
### Generate quantiles of HD_M^I for vector of different values of I 
get.HDMI.vec <- function(
	HD50.samples,       # Samples of HD_M^50
	Istar.vec,	    # Vector of target incidence values
	sigmaH.gm=0.746,    # sigma_H geometric mean estimate
	sigmaH.gsd=1.5935,  # sigma_H geometric standard deviation
	prob=		    # quantiles to save
	c(0.05,0.5,0.95)) {
# number of samples
n.samp <- length(HD50.samples)
# sigmaH samples
sigmaH.samp<-exp(rnorm(n.samp,mean=log(sigmaH.gm),sd=log(sigmaH.gsd)));
# HDMI for different values of I
HDMI.vec<-numeric(0);
for (Istar in Istar.vec) {
  HDMI.samples<-HD50.samples*exp(qnorm(Istar)*sigmaH.samp);
  HDMI.vec<-rbind(HDMI.vec,quantile(HDMI.samples,prob=prob));
};
# Return table of quantiles
HDMI.vec
}
######################## Do actual calculations
# Vector of incidences
Istar.vec<-sort(c(10^seq(-4,-0.25,0.25),seq(0.59,0.99,0.05),0.05));

## EXAMPLE A
# samples for Hill model
atra.H2.bootstrap.samples<-read.table("atra.H2.bootstrap.samples.dat"
	,header=TRUE)
# samples for Exponential model
atra.E2.bootstrap.samples<-read.table("atra.E2.bootstrap.samples.dat"
	,header=TRUE)
# combine samples (equal weighting of two models)
ADM.bootstrap.a <- c(atra.H2.bootstrap.samples$ADM,
		atra.E2.bootstrap.samples$ADM);
bmd.CI.a <- quantile(ADM.bootstrap.a,prob=c(0.05,0.95));
# reported animal body weight
bw.a.a<-0.496;
# Calculations of HDMI
HD50.a<-get.HD50.samples(ADM.bootstrap.a,bw.a.a)
HDMI.vec.a<-get.HDMI.vec(HD50.a,Istar.vec)

## EXAMPLE B
# Samples for Weibull model
meth.w.bmr.50.bootstrap.samples<-read.table(
	"meth.w.bmr.50.bootstrap.samples.dat"
	,header=TRUE);
# Samples for log-logistic model
meth.ll.bmr.50.bootstrap.samples<-read.table(
	"meth.ll.bmr.50.bootstrap.samples.dat"
	,header=TRUE);
# Samples for log-probit model
meth.lp.bmr.50.bootstrap.samples<-read.table(
	"meth.lp.bmr.50.bootstrap.samples.dat"
	,header=TRUE);
# Samples for gamma model
meth.g.bmr.50.bootstrap.samples<-read.table(
	"meth.g.bmr.50.bootstrap.samples.dat"
	,header=TRUE);
# Samples for logistic model
meth.l.bmr.50.bootstrap.samples<-read.table(
	"meth.l.bmr.50.bootstrap.samples.dat"
	,header=TRUE);
# combine samples (equal weighting of five models)
ADM.bootstrap.b <- c(
		meth.w.bmr.50.bootstrap.samples$ADM,
		meth.ll.bmr.50.bootstrap.samples$ADM,
		meth.lp.bmr.50.bootstrap.samples$ADM,
		meth.g.bmr.50.bootstrap.samples$ADM,
		meth.l.bmr.50.bootstrap.samples$ADM);
bmd.CI.b <- quantile(ADM.bootstrap.b,prob=c(0.05,0.95));
# Nominal animal body weight
bw.a.b<-0.03;
# Calculations of HDMI
HD50.b<-get.HD50.samples(ADM.bootstrap.b,bw.a.b)
HDMI.vec.b<-get.HDMI.vec(HD50.b,Istar.vec)

## EXAMPLE C
# Samples for Weibull model
meth.w.bmr.10.bootstrap.samples<-read.table(
	"meth.w.bmr.10.bootstrap.samples.dat"
	,header=TRUE);
# Samples for log-logistic model
meth.ll.bmr.10.bootstrap.samples<-read.table(
	"meth.ll.bmr.10.bootstrap.samples.dat"
	,header=TRUE);
# Samples for log-probit model
meth.lp.bmr.10.bootstrap.samples<-read.table(
	"meth.lp.bmr.10.bootstrap.samples.dat"
	,header=TRUE);
# Samples for gamma model
meth.g.bmr.10.bootstrap.samples<-read.table(
	"meth.g.bmr.10.bootstrap.samples.dat"
	,header=TRUE);
# Samples for logistic model
meth.l.bmr.10.bootstrap.samples<-read.table(
	"meth.l.bmr.10.bootstrap.samples.dat"
	,header=TRUE);
# combine samples (equal weighting of five models)
ADM.bootstrap.c <- c(
		meth.w.bmr.10.bootstrap.samples$ADM,
		meth.ll.bmr.10.bootstrap.samples$ADM,
		meth.lp.bmr.10.bootstrap.samples$ADM,
		meth.g.bmr.10.bootstrap.samples$ADM,
		meth.l.bmr.10.bootstrap.samples$ADM);
bmd.CI.c <- quantile(ADM.bootstrap.c,prob=c(0.05,0.95));
# Nominal animal body weight
bw.a.c<-0.03;
# Calculations of HDMI
HD50.c<-get.HD50.samples(ADM.bootstrap.c,bw.a.c)
HDMI.vec.c<-get.HDMI.vec(HD50.c,Istar.vec)

## EXAMPLE D

# Samples for Weibull model
meth.w.bmr.01.bootstrap.samples<-read.table(
	"meth.w.bmr.01.bootstrap.samples.dat"
	,header=TRUE);
# Samples for log-logistic model
meth.ll.bmr.01.bootstrap.samples<-read.table(
	"meth.ll.bmr.01.bootstrap.samples.dat"
	,header=TRUE);
# Samples for log-probit model
meth.lp.bmr.01.bootstrap.samples<-read.table(
	"meth.lp.bmr.01.bootstrap.samples.dat"
	,header=TRUE);
# Samples for gamma model
meth.g.bmr.01.bootstrap.samples<-read.table(
	"meth.g.bmr.01.bootstrap.samples.dat"
	,header=TRUE);
# Samples for logistic model
meth.l.bmr.01.bootstrap.samples<-read.table(
	"meth.l.bmr.01.bootstrap.samples.dat"
	,header=TRUE);
# combine samples (equal weighting of five models)
ADM.bootstrap.d <- c(
		meth.w.bmr.01.bootstrap.samples$ADM,
		meth.ll.bmr.01.bootstrap.samples$ADM,
		meth.lp.bmr.01.bootstrap.samples$ADM,
		meth.g.bmr.01.bootstrap.samples$ADM,
		meth.l.bmr.01.bootstrap.samples$ADM);
bmd.CI.d <- quantile(ADM.bootstrap.d,prob=c(0.05,0.95));
# Nominal animal body weight
bw.a.d<-0.03;
# Calculations of HDMI
HD50.d<-get.HD50.samples(ADM.bootstrap.d,bw.a.d)
HDMI.vec.d<-get.HDMI.vec(HD50.d,Istar.vec)

#### SUMMARY OF ALL RESULTS

fname<-"example.calculations.A-D.results.txt";

cat("ADM\n",file=fname,append=FALSE);
cat("A:",bmd.CI.a,"\n",file=fname,append=TRUE);
cat("B:",bmd.CI.b,"\n",file=fname,append=TRUE);
cat("C:",bmd.CI.c,"\n",file=fname,append=TRUE);
cat("D:",bmd.CI.d,"\n",file=fname,append=TRUE);

cat("\nHD50\n",file=fname,append=TRUE);
cat("A:",quantile(HD50.a,prob=c(0.05,0.5,0.95)),"\n",file=fname,append=TRUE);
cat("B:",quantile(HD50.b,prob=c(0.05,0.5,0.95)),"\n",file=fname,append=TRUE);
cat("C (M=10% indiv. risk):",quantile(HD50.c,prob=c(0.05,0.5,0.95)),"\n",file=fname,append=TRUE);
cat("D (M=1% indiv. risk):",quantile(HD50.d,prob=c(0.05,0.5,0.95)),"\n",file=fname,append=TRUE);

cat("\nHD 5% incidence\n",file=fname,append=TRUE);
cat("A:",HDMI.vec.a[12,],"\n",file=fname,append=TRUE);
cat("B:",HDMI.vec.b[12,],"\n",file=fname,append=TRUE);
cat("C (M=10% indiv. risk):",HDMI.vec.c[12,],"\n",file=fname,append=TRUE);
cat("D (M=1% indiv. risk):",HDMI.vec.d[12,],"\n",file=fname,append=TRUE);

cat("\nHD 1% incidence\n",file=fname,append=TRUE);
cat("A:",HDMI.vec.a[9,],"\n",file=fname,append=TRUE);
cat("B:",HDMI.vec.b[9,],"\n",file=fname,append=TRUE);
cat("C (M=10% indiv. risk):",HDMI.vec.c[9,],"\n",file=fname,append=TRUE);
cat("D (M=1% indiv. risk):",HDMI.vec.d[9,],"\n",file=fname,append=TRUE);

cat("\nHD 0.1% incidence\n",file=fname,append=TRUE);
cat("A:",HDMI.vec.a[5,],"\n",file=fname,append=TRUE);
cat("B:",HDMI.vec.b[5,],"\n",file=fname,append=TRUE);
cat("C (M=10% indiv. risk):",HDMI.vec.c[5,],"\n",file=fname,append=TRUE);
cat("D (M=1% indiv. risk):",HDMI.vec.d[5,],"\n",file=fname,append=TRUE);

cat("\nHD 0.01% incidence\n",file=fname,append=TRUE);
cat("A:",HDMI.vec.a[1,],"\n",file=fname,append=TRUE);
cat("B:",HDMI.vec.b[1,],"\n",file=fname,append=TRUE);
cat("C (M=10% indiv. risk):",HDMI.vec.c[1,],"\n",file=fname,append=TRUE);
cat("D (M=1% indiv. risk):",HDMI.vec.d[1,],"\n",file=fname,append=TRUE);
