# Supplementary material for: A Unified Probabilistic Framework for Dose–Response Assessment of Human Health Effects
Source: Environ Health Perspect. 2015 May 22;123(12):1241–54. doi: 10.1289/ehp.1409385 (PMC4671238; doi:10.1289/ehp.1409385)
Supplement: (219 KB) ZIP [file ehp.1409385.s002.acco.zip › SupplementalDataAndRCodeFiles/example.calculations.popincidence.R]

rm(list=ls(all=TRUE));
######################################################
# Example calculations of population incidence for 
# stochastic quantal endpoint
######################################################
# For quicker execution, this example code uses n.samp = 1e3 and n.pop = 1e3
# Calculations in the manuscript were done with n.samp = 1e7 and n.pop = 1e4
# 
# 2d monte carlo
# Each model has two parameters (e.g., "b" and "c")
# For human dose "x"
# For each b,c,sigmaH,DAF, AHU, and OU, generate AD_eq = x * AHU*OU/DAF
# As a function of x, calculate average across y (standard normal) of
# ExtraRiskFunction(x*AHU*OU/DAF*exp(y*sigmaH),b,c) 
# This gives the population incidence at dose x
######################################################
#
### Extra risk functions
er.func.w<-function(dose,b,c) { # Weibull as extra risk
(1-exp(-(dose/b)^c))
}
er.func.ll<-function(dose,b,c) { # log-logistic as extra risk
1/(1+exp(c*log(b/dose)))
}
er.func.lp<-function(dose,b,c) { # log-probit as extra risk
pnorm(c*log(dose/b))
}
er.func.g<-function(dose,b,c) { # gamma as extra risk
pgamma(b*dose,c)
}
er.func.l<-function(dose,a,b) { # logistic as extra risk
(1/(1+exp(-a-b*dose)) - 1/(1+exp(-a-b*0)))/(1 - 1/(1+exp(-a-b*0)))
}
#
### Combined extra risk function
er.func <- function(dose,b,c,func) {
if (func=="w") {
   er<-er.func.w(dose,b,c);
} else if (func=="ll") {
   er<-er.func.ll(dose,b,c);
} else if (func=="lp") {
   er<-er.func.lp(dose,b,c);
} else if (func=="g") {
   er<-er.func.g(dose,b,c);
} else {
   er<-er.func.l(dose,b,c);
}
er
}
#
### Get uncertainty samples
get.uncertainty.samples <- function(
	parms,              # extra risk function parameters
	er.name.vec,	    # vector of extra risk function names
	bw.a,		    # animal body weight
	 bw.h=70,	    # human body weight
	 alpha.m=0.7,	    # allometric scaling exponent median
	 alpha.sd=0.0243,   # allometric scaling exponent standard deviation
	 AHU.gm=1,	    # animal-human uncertainty geometric mean
	 AHU.gsd=1.95,	    # animal-human uncertainty standard deviation
	 OU.gm=1,	    # other uncertainties geometric mean
	 OU.gsd=1,	    # other uncertainties geometric standard dev.
     	 sigmaH.gm=0.746,   # human variability sigmaH geometric mean
	 sigmaH.gsd=1.5935, # other uncertainties geometric standard dev.
	 n.samp=1e7	    # number of samples
) {
# parms - sample both the parameters and the name of the extra risk function
samp.parm.indx<-sample.int(length(er.name.vec),n.samp,replace=TRUE)
parms.samples <- parms[samp.parm.indx,];
er.name.samples <- er.name.vec[samp.parm.indx];
# DAF samples
DAF.gm <- (bw.a/bw.h)^(1-alpha.m);
DAF.gsd <- (bw.a/bw.h)^-alpha.sd;
DAF.samples <- exp(rnorm(n.samp,m=log(DAF.gm),sd=log(DAF.gsd)));
# AHU samples
AHU.samples <- exp(rnorm(n.samp,m=log(AHU.gm),sd=log(AHU.gsd)));
# OU samples
OU.samples <- exp(rnorm(n.samp,m=log(OU.gm),sd=log(OU.gsd)));
# sigmaH samples
sigmaH.samples<-exp(rnorm(n.samp,mean=log(sigmaH.gm),sd=log(sigmaH.gsd)));
# return list of samples
list(parms=parms.samples,
	er.name=er.name.samples,
	DAF=DAF.samples,
	AHU=AHU.samples,
	OU=OU.samples,
	sigmaH=sigmaH.samples)
}
#
### Calculate overall population incidence
calc.pop.incidence.samples <- function(
	dose,                # Dose at which population incidence is calculated
	uncertainty.samples, # Uncertainty samples
	n.pop=1e4	     # Number of individuals in the population sample
) {
# Number of uncertainty samples
n.samp<-length(uncertainty.samples$sigmaH);
# Generate population incidence for each sample
pop.incidence.samples<-numeric(n.samp)
for (j in 1:n.samp) {
  dose.median <- dose * uncertainty.samples$AHU[j]*
  	      uncertainty.samples$OU[j]/uncertainty.samples$DAF[j];
  dose.distrib <- dose.median*exp(rnorm(n.pop)*uncertainty.samples$sigmaH[j]);
  pop.incidence.samples[j]<- mean(er.func(dose.distrib,
  		     uncertainty.samples$parms[j,1],
		     uncertainty.samples$parms[j,2],
		     uncertainty.samples$er.name[j]))
}
# Return samples of the population incidence at this dose
pop.incidence.samples
}
#
### Calculate quantiles of the population incidence at multiple doses
get.pop.incidence.vec <- function(
	D.vec,                # Doses at which to calculate
	uncertainty.samples,  # Uncertainty samples
	n.pop=1e4, 	      # Number of individual in the population sample
	prob=c(0.05,0.5,0.95) # Quantiles to report
) {
pop.incidence.vec<-numeric(0);
for (k in 1:length(D.vec)) {
  cat(k,"...\n");
  dose <- D.vec[k];
  pop.incidence.samples<-calc.pop.incidence.samples(dose,uncertainty.samples,
	n.pop=n.pop);
  pop.incidence.vec<-rbind(pop.incidence.vec,
	quantile(pop.incidence.samples,prob=prob))
}
# Return table of quantiles
pop.incidence.vec
}
######################## Do actual calculations
# Nominal animal body weight
bw.a.d<-0.03;
# Vector of doses
D.vec <- 10^seq(-5,1,0.25);
# Vector of incidences
Istar.vec<-sort(c(10^seq(-4,-0.25,0.25),seq(0.59,0.99,0.05),0.05));


# Samples for Weibull model
meth.w.bmr.01.bootstrap.samples<-read.table(
	"meth.w.bmr.01.bootstrap.samples.dat"
	,header=TRUE);
b.vec<-meth.w.bmr.01.bootstrap.samples$b
c.vec<-meth.w.bmr.01.bootstrap.samples$c
parms.w<-cbind(b.vec,c.vec);
er.name.w<-rep("w",length(b.vec));
# Samples for log-logistic model
meth.ll.bmr.01.bootstrap.samples<-read.table(
	"meth.ll.bmr.01.bootstrap.samples.dat"
	,header=TRUE);
b.vec<-meth.ll.bmr.01.bootstrap.samples$b
c.vec<-meth.ll.bmr.01.bootstrap.samples$c
parms.ll<-cbind(b.vec,c.vec);
er.name.ll<-rep("ll",length(b.vec));
# Samples for log-probit model
meth.lp.bmr.01.bootstrap.samples<-read.table(
	"meth.lp.bmr.01.bootstrap.samples.dat"
	,header=TRUE);
b.vec<-meth.lp.bmr.01.bootstrap.samples$b
c.vec<-meth.lp.bmr.01.bootstrap.samples$c
parms.lp<-cbind(b.vec,c.vec);
er.name.lp<-rep("lp",length(b.vec));
# Samples for gamma model
meth.g.bmr.01.bootstrap.samples<-read.table(
	"meth.g.bmr.01.bootstrap.samples.dat"
	,header=TRUE);
b.vec<-meth.g.bmr.01.bootstrap.samples$b
c.vec<-meth.g.bmr.01.bootstrap.samples$c
parms.g<-cbind(b.vec,c.vec);
er.name.g<-rep("g",length(b.vec));
# Samples for logistic model
meth.l.bmr.01.bootstrap.samples<-read.table(
	"meth.l.bmr.01.bootstrap.samples.dat"
	,header=TRUE);
a.vec<-meth.l.bmr.01.bootstrap.samples$a
b.vec<-meth.l.bmr.01.bootstrap.samples$b
parms.l<-cbind(a.vec,b.vec);
er.name.l<-rep("l",length(b.vec));

# Combine samples
parms<-rbind(parms.w,parms.ll,parms.lp,parms.g,parms.l);
er.name.vec<-c(er.name.w,er.name.ll,er.name.lp,er.name.g,er.name.l);
# Calculate uncertainty samples
uncertainty.samples<-get.uncertainty.samples(parms,er.name.vec,bw.a.d,
	n.samp=1e3);
# Calculate vector of population incidences
pop.incidence.vec<-get.pop.incidence.vec(D.vec,uncertainty.samples,n.pop=1e3);
# Interpolate the doses Dstar for fixed values of incidence Istar.vec
Dstar.vec.e<-
	exp(approx(log(pop.incidence.vec[,3]),log(D.vec),log(Istar.vec))$y)
Dstar.vec.e<-cbind(Dstar.vec.e,
	exp(approx(log(pop.incidence.vec[,2]),log(D.vec),log(Istar.vec))$y))
Dstar.vec.e<-cbind(Dstar.vec.e,
	exp(approx(log(pop.incidence.vec[,1]),log(D.vec),log(Istar.vec))$y))

#### SUMMARY OF RESULTS

fname<-"example.calculations.popincidence.results.txt";

cat("\nPopulation risk\n",file=fname);
cat("Incidence\tDose (5%, 50%, 95%)\n",file=fname,append=TRUE);
for (j in 1:length(Istar.vec)) {
  cat(Istar.vec[j],"\t",Dstar.vec.e[j,],"\n",file=fname,append=TRUE);
}

cat("\nPopulation incidence of stochastic effect as a function of dose\n",
		  file=fname, append=TRUE)
cat("Dose\tIncidence (5%, 50%, 95%)\n",file=fname, append=TRUE)
for (k in 1:length(D.vec)) {
cat(D.vec[k],"\t",pop.incidence.vec[k,],"\n",file=fname, append=TRUE)
}
