# Supplementary material for: A Unified Probabilistic Framework for Dose–Response Assessment of Human Health Effects
Source: Environ Health Perspect. 2015 May 22;123(12):1241–54. doi: 10.1289/ehp.1409385 (PMC4671238; doi:10.1289/ehp.1409385)
Supplement: (219 KB) ZIP [file ehp.1409385.s002.acco.zip › SupplementalDataAndRCodeFiles/example.calculations.popincidence.results.txt]

Population risk
Incidence	Dose (5%, 50%, 95%)
1e-04	0.0002170911 0.004277768 0.04042018
0.0001778279	0.0003557231 0.00546601 0.04726881
0.0003162278	0.0005963556 0.007182076 0.05527785
0.0005623413	0.0008991989 0.009471485 0.06580463
0.001	0.001381565 0.0126056 0.07850781
0.001778279	0.002086067 0.01681435 0.09366327
0.003162278	0.003047719 0.02291054 0.1148182
0.005623413	0.004558542 0.03137761 0.1430209
0.01	0.006703232 0.04265747 0.1782143
0.01778279	0.009651812 0.05797723 0.2317325
0.03162278	0.01451917 0.07874752 0.3013225
0.05	0.0204804 0.1005494 0.3830207
0.05623413	0.02251086 0.1080302 0.4082992
0.1	0.03619004 0.1535422 0.5584171
0.1778279	0.06039664 0.2285255 0.80115
0.3162278	0.105199 0.3665828 1.208901
0.5623413	0.2154996 0.7288603 2.17923
0.59	0.2334189 0.7857456 2.361187
0.64	0.2672439 0.8924366 2.704804
0.69	0.3028701 1.006777 3.066904
0.74	0.3530997 1.214644 3.750446
0.79	0.415955 1.447549 4.654913
0.84	0.4850957 1.706634 5.763849
0.89	0.5607202 2.228936 8.116204
0.94	0.8022286 2.980452 NA
0.99	1.529373 6.008684 NA
Population incidence of stochastic effect as a function of dose
Dose	Incidence (5%, 50%, 95%)
1e-05	7.911854e-57 2.523023e-11 3.673248e-06
1.778279e-05	1.025183e-50 9.882374e-11 6.57777e-06
3.162278e-05	8.191975e-45 4.759858e-10 1.234281e-05
5.623413e-05	2.180055e-39 1.781085e-09 2.224932e-05
1e-04	9.107419e-34 8.64468e-09 3.929783e-05
0.0001778279	6.737669e-29 3.262135e-08 7.881466e-05
0.0003162278	1.151288e-24 1.630875e-07 0.0001566537
0.0005623413	2.48868e-21 6.343324e-07 0.0002912382
0.001	3.955596e-17 2.989879e-06 0.0006526524
0.001778279	6.531906e-15 1.239331e-05 0.001395506
0.003162278	5.70058e-12 4.918616e-05 0.00334451
0.005623413	1.57243e-09 0.0001900883 0.007577824
0.01	9.090807e-08 0.0006295936 0.01880629
0.01778279	2.399024e-06 0.001988816 0.04194941
0.03162278	4.0547e-05 0.005704097 0.08579817
0.05623413	0.0003368178 0.01679098 0.1649406
0.1	0.002201512 0.04955343 0.3024866
0.1778279	0.009952539 0.1271802 0.5010027
0.3162278	0.03515325 0.2744859 0.7081349
0.5623413	0.1012958 0.4764662 0.8910261
1	0.2529865 0.6882652 0.9717189
1.778279	0.497887 0.8529742 0.9965706
3.162278	0.702768 0.9505302 0.9998395
5.623413	0.8365069 0.9889405 0.9999994
10	0.9219419 0.9981824 1
