# Supplementary material for: A Unified Probabilistic Framework for Dose–Response Assessment of Human Health Effects
Source: Environ Health Perspect. 2015 May 22;123(12):1241–54. doi: 10.1289/ehp.1409385 (PMC4671238; doi:10.1289/ehp.1409385)
Supplement: (219 KB) ZIP [file ehp.1409385.s002.acco.zip › SupplementalDataAndRCodeFiles/meth.g.bmr.01.bootstrap.samples.dat]

"ADM" "a" "b" "c"
0.321053734052615 1e-06 0.260613464927808 1.66966396107671
0.519796020189238 1e-06 0.240754234225893 1.89058537182333
0.662008985031837 1e-06 0.29307228445963 2.19238285423194
0.408765420249082 1e-06 0.253948361829632 1.78222832827445
1.06156764180757 1e-06 0.466334281369187 3.16759343482054
1.51633798475555 1e-06 0.714273320699278 4.585243620815
0.171775128545747 1e-06 0.246246733215757 1.38311421126585
1.01737288638205 1e-06 0.515935433121805 3.24969742992778
0.490230365665374 1e-06 0.271769268614183 1.92936006894221
0.895047312632008 1e-06 0.480879351465938 2.9835808047633
0.321053734052615 1e-06 0.260613464927808 1.66966396107671
0.420865881940277 1e-06 0.213026432927472 1.70438489503112
1.10561134096652 1e-06 0.507854826249561 3.3481690427063
1.10561134096652 1e-06 0.507854826249561 3.3481690427063
0.648673022928698 1e-06 0.340836037012857 2.29769017950628
0.781284152033558 1e-06 0.316996163728267 2.39591764482278
1.14079924468872 1e-06 0.434866296678462 3.17050927477303
0.557885022017178 1e-06 0.272169535737409 2.01470345001685
1.07604098182756 1e-06 0.377604196592415 2.9124867618974
0.895047312632008 1e-06 0.480879351465938 2.9835808047633
0.971563803622265 1e-06 0.259930601058305 2.4134591069891
0.949300352082875 1e-06 0.532237894200747 3.19585740121239
1.00700952587914 1e-06 0.314302420831466 2.63229429284367
0.589461967376638 1e-06 0.346650998398967 2.23321829404032
1.51633798475555 1e-06 0.714273320699278 4.585243620815
1.70737294487826 1e-06 0.78176205518064 5.11446716036975
1.40066584237428 1e-06 0.726644789025278 4.44248791894946
0.17820678611318 1e-06 0.165963880012331 1.26533012965467
1.25909469229619 1e-06 0.551137517769343 3.68797893502512
0.758373713427823 1e-06 0.366831462181678 2.50360945601474
0.758373713427823 1e-06 0.366831462181678 2.50360945601474
0.756497737871278 1e-06 0.297073246860963 2.31143893723797
0.948493951972148 1e-06 0.369579917961636 2.74163316848022
0.72162495277755 1e-06 0.338616693598472 2.38392793743302
1.21723578726024 1e-06 0.507551689341008 3.49559309511032
0.61354071443015 1e-06 0.314407283529058 2.18791717637434
1.1067652931397 1e-06 0.404517809349499 3.03373499582331
0.633286171036954 1e-06 0.380738815781834 2.37213529711004
1.06156764180757 1e-06 0.466334281369187 3.16759343482054
0.648673022928698 1e-06 0.340836037012857 2.29769017950628
1.25980373643301 1e-06 0.417318338186356 3.25198517674899
1.07001297869038 1e-06 0.569244047782593 3.47309315357053
0.733886902324249 1e-06 0.407471348321391 2.57442593227745
0.506828422941721 1e-06 0.370912795348819 2.16810541787374
2.08297064590248 1e-06 0.624942021632635 5.04670440641167
0.688804215894763 1e-06 0.371608200579064 2.42570469488983
0.783885996043998 1e-06 0.449417383274298 2.74713493990234
0.72162495277755 1e-06 0.338616693598472 2.38392793743302
0.633286171036954 1e-06 0.380738815781834 2.37213529711004
1.01737288638205 1e-06 0.515935433121805 3.24969742992778
0.852234475961981 1e-06 0.287286608199585 2.38567552078067
0.923266316561541 1e-06 0.430709787471458 2.88656450493983
0.84398108518381 1e-06 0.36613618947785 2.60762561074112
1.02052547252934 1e-06 0.429892179441995 3.00775471527701
0.733886902324249 1e-06 0.407471348321391 2.57442593227745
0.982719074649306 1e-06 0.397812543569316 2.86629497268317
0.662008985031837 1e-06 0.29307228445963 2.19238285423194
0.408765420249082 1e-06 0.253948361829632 1.78222832827445
0.645005207084887 1e-06 0.4407567789043 2.52452948528518
1.32265105388222 1e-06 0.479165389367947 3.53653983131805
0.371043941910563 1e-06 0.222790111782347 1.66370835624599
1.07450419073339 1e-06 0.669157137356159 3.74983585231917
1.01737288638205 1e-06 0.515935433121805 3.24969742992778
0.648673022928698 1e-06 0.340836037012857 2.29769017950628
1.25909469229619 1e-06 0.551137517769343 3.68797893502512
0.948493951972148 1e-06 0.369579917961636 2.74163316848022
1.84630249864437 1e-06 0.69224670903461 4.99791184844611
1.25909469229619 1e-06 0.551137517769343 3.68797893502512
0.605231809872971 1e-06 0.245089693042199 1.99901599134705
0.918171180691275 1e-06 0.344773431876394 2.63247613904828
0.799628479871653 1e-06 0.399421554228291 2.64172570876896
0.88167044111265 1e-06 0.396232795738167 2.73785714791801
0.852234475961981 1e-06 0.287286608199585 2.38567552078067
0.918171180691275 1e-06 0.344773431876394 2.63247613904828
0.968529423084517 1e-06 0.470273905015671 3.05603225808365
0.783885996043998 1e-06 0.449417383274298 2.74713493990234
0.895047312632008 1e-06 0.480879351465938 2.9835808047633
0.84398108518381 1e-06 0.36613618947785 2.60762561074112
1.01737288638205 1e-06 0.515935433121805 3.24969742992778
0.431082059214708 1e-06 0.348796840716202 2.00809943180339
1.07604098182756 1e-06 0.377604196592415 2.9124867618974
1.10561134096652 1e-06 0.507854826249561 3.3481690427063
0.870015492354603 1e-06 0.303968892568104 2.45577518987728
0.72162495277755 1e-06 0.338616693598472 2.38392793743302
0.483110408958754 1e-06 0.198930223545306 1.7405545894937
0.490230365665374 1e-06 0.271769268614183 1.92936006894221
0.467025207482378 1e-06 0.253687225793468 1.85774529877344
0.434138491183636 1e-06 0.273605938627393 1.85926441219216
0.838488977536306 1e-06 0.272662001578374 2.32600917470997
0.490230365665374 1e-06 0.271769268614183 1.92936006894221
1.10561134096652 1e-06 0.507854826249561 3.3481690427063
0.758373713427823 1e-06 0.366831462181678 2.50360945601474
1.56704489936449 1e-06 0.572670019670375 4.17200906818067
0.758373713427823 1e-06 0.366831462181678 2.50360945601474
0.88167044111265 1e-06 0.396232795738167 2.73785714791801
0.638985018739232 1e-06 0.27477983872951 2.11703946683754
0.799628479871653 1e-06 0.399421554228291 2.64172570876896
0.88167044111265 1e-06 0.396232795738167 2.73785714791801
0.948493951972148 1e-06 0.369579917961636 2.74163316848022
0.55112134947199 1e-06 0.317630591874591 2.11483573152887
0.781284152033558 1e-06 0.316996163728267 2.39591764482278
1.21723578726024 1e-06 0.507551689341008 3.49559309511032
1.14079924468872 1e-06 0.434866296678462 3.17050927477303
1.17773668682459 1e-06 0.469039150352554 3.32392900659346
1.07604098182756 1e-06 0.377604196592415 2.9124867618974
0.490230365665374 1e-06 0.271769268614183 1.92936006894221
0.464593356552152 1e-06 0.296752193175215 1.95111878806561
1.10561134096652 1e-06 0.507854826249561 3.3481690427063
0.948493951972148 1e-06 0.369579917961636 2.74163316848022
1.25909469229619 1e-06 0.551137517769343 3.68797893502512
0.838970884295455 1e-06 0.498907636932821 2.94882581372683
1.90415827886766 1e-06 0.801319833692979 5.49821902472678
0.648673022928698 1e-06 0.340836037012857 2.29769017950628
1.25909469229619 1e-06 0.551137517769343 3.68797893502512
0.638985018739232 1e-06 0.27477983872951 2.11703946683754
0.589461967376638 1e-06 0.346650998398967 2.23321829404032
0.420865881940277 1e-06 0.213026432927472 1.70438489503112
0.54153812507368 1e-06 0.443243180974735 2.36817414483271
0.388168253624026 1e-06 0.277841588412862 1.80352072341221
0.682671309927274 1e-06 0.420901721447271 2.53492126026396
1.35758022492983 1e-06 0.515576408470848 3.70284782920921
0.638985018739232 1e-06 0.27477983872951 2.11703946683754
0.733886902324249 1e-06 0.407471348321391 2.57442593227745
0.868792186767011 1e-06 0.597287642228486 3.23338380663498
0.870015492354603 1e-06 0.303968892568104 2.45577518987728
0.923266316561541 1e-06 0.430709787471458 2.88656450493983
0.633286171036954 1e-06 0.380738815781834 2.37213529711004
1.02052547252934 1e-06 0.429892179441995 3.00775471527701
0.432814585353758 1e-06 0.224707157711619 1.74688529757134
0.948493951972148 1e-06 0.369579917961636 2.74163316848022
1.3944214978489 1e-06 0.556304511046799 3.88725060731817
0.688804215894763 1e-06 0.371608200579064 2.42570469488983
1.28992256918216 1e-06 0.446539042977655 3.38660988166563
1.01737288638205 1e-06 0.515935433121805 3.24969742992778
1.07604098182756 1e-06 0.377604196592415 2.9124867618974
0.638985018739232 1e-06 0.27477983872951 2.11703946683754
0.620169256867284 1e-06 0.258907798815228 2.05309494531548
0.287594477451928 1e-06 0.204507978433654 1.50994505283274
0.736002831719268 1e-06 0.279719950247787 2.23922403457732
0.948493951972148 1e-06 0.369579917961636 2.74163316848022
1.35029993711785 1e-06 0.658499937896952 4.15314299608329
1.59996552977673 1e-06 0.615842997549175 4.37053663680007
1.07001297869038 1e-06 0.569244047782593 3.47309315357053
0.633286171036954 1e-06 0.380738815781834 2.37213529711004
1.14079924468872 1e-06 0.434866296678462 3.17050927477303
0.918171180691275 1e-06 0.344773431876394 2.63247613904828
1.25909469229619 1e-06 0.551137517769343 3.68797893502512
0.464593356552152 1e-06 0.296752193175215 1.95111878806561
1.15261096975008 1e-06 0.555495634008179 3.55312446587794
0.432814585353758 1e-06 0.224707157711619 1.74688529757134
1.63419717356311 1e-06 0.664163433449417 4.59021397638249
0.923266316561541 1e-06 0.430709787471458 2.88656450493983
0.55112134947199 1e-06 0.317630591874591 2.11483573152887
0.72162495277755 1e-06 0.338616693598472 2.38392793743302
0.799628479871653 1e-06 0.399421554228291 2.64172570876896
1.15261096975008 1e-06 0.555495634008179 3.55312446587794
2.0436889717562 1e-06 1.16032536663799 7.07310952650139
1.35029993711785 1e-06 0.658499937896952 4.15314299608329
0.583345140155239 1e-06 0.291700336532413 2.09425068556909
0.689505477411735 1e-06 0.314198727835572 2.28077413312696
0.500598095153189 1e-06 0.324088160983104 2.06033984131174
0.736002831719268 1e-06 0.279719950247787 2.23922403457732
0.589461967376638 1e-06 0.346650998398967 2.23321829404032
1.00700952587914 1e-06 0.314302420831466 2.63229429284367
0.799628479871653 1e-06 0.399421554228291 2.64172570876896
1.35758022492983 1e-06 0.515576408470848 3.70284782920921
0.88167044111265 1e-06 0.396232795738167 2.73785714791801
0.923266316561541 1e-06 0.430709787471458 2.88656450493983
0.648673022928698 1e-06 0.340836037012857 2.29769017950628
1.30334675124154 1e-06 0.600893236151044 3.90506208412848
0.688804215894763 1e-06 0.371608200579064 2.42570469488983
0.448047882441801 1e-06 0.238142098446785 1.79750390890348
1.10561134096652 1e-06 0.507854826249561 3.3481690427063
1.43305692004082 1e-06 0.60212582534872 4.0924951426151
0.845215405634543 1e-06 0.437106561683704 2.80061116056799
1.32265105388222 1e-06 0.479165389367947 3.53653983131805
1.35758022492983 1e-06 0.515576408470848 3.70284782920921
0.289507062920936 1e-06 0.267555063567729 1.63229601605122
1.12713203725883 1e-06 0.632701004188285 3.73540840675745
0.61354071443015 1e-06 0.314407283529058 2.18791717637434
1.66987910306384 1e-06 0.718854154176131 4.83576193670863
0.662008985031837 1e-06 0.29307228445963 2.19238285423194
1.02594424352563 1e-06 0.332795350464 2.71276867863023
0.949300352082875 1e-06 0.532237894200747 3.19585740121239
0.431082059214708 1e-06 0.348796840716202 2.00809943180339
1.32265105388222 1e-06 0.479165389367947 3.53653983131805
0.810457259983822 1e-06 0.339876827587718 2.49414670271663
0.756497737871278 1e-06 0.297073246860963 2.31143893723797
0.360507333629424 1e-06 0.256190773479235 1.71969329735281
0.347082920232418 1e-06 0.199554755506407 1.58059980286089
1.25980373643301 1e-06 0.417318338186356 3.25198517674899
0.697917385508145 1e-06 0.239698438380345 2.08204098717636
1.74198611311395 1e-06 0.532010812296213 4.23890752291272
1.51633798475555 1e-06 0.714273320699278 4.585243620815
0.688804215894763 1e-06 0.371608200579064 2.42570469488983
0.733886902324249 1e-06 0.407471348321391 2.57442593227745
0.838970884295455 1e-06 0.498907636932821 2.94882581372683
0.891980529846357 1e-06 0.32302007459894 2.53760861886956
1.01737288638205 1e-06 0.515935433121805 3.24969742992778
1.07604098182756 1e-06 0.377604196592415 2.9124867618974
1.5620233913663 1e-06 0.785149520152753 4.89038239493082
1.07604098182756 1e-06 0.377604196592415 2.9124867618974
0.799628479871653 1e-06 0.399421554228291 2.64172570876896
1.10561134096652 1e-06 0.507854826249561 3.3481690427063
1.35029993711785 1e-06 0.658499937896952 4.15314299608329
0.88167044111265 1e-06 0.396232795738167 2.73785714791801
0.559904427928681 1e-06 0.415064204185514 2.34004451521468
0.968529423084517 1e-06 0.470273905015671 3.05603225808365
1.30334675124154 1e-06 0.600893236151044 3.90506208412848
1.43305692004082 1e-06 0.60212582534872 4.0924951426151
1.3944214978489 1e-06 0.556304511046799 3.88725060731817
0.339118729729415 1e-06 0.190088463663028 1.5488755942509
0.992221096870969 1e-06 0.298031644221527 2.56326373487513
1.25909469229619 1e-06 0.551137517769343 3.68797893502512
0.408765420249082 1e-06 0.253948361829632 1.78222832827445
0.949300352082875 1e-06 0.532237894200747 3.19585740121239
0.923266316561541 1e-06 0.430709787471458 2.88656450493983
0.88167044111265 1e-06 0.396232795738167 2.73785714791801
1.1067652931397 1e-06 0.404517809349499 3.03373499582331
1.02052547252934 1e-06 0.429892179441995 3.00775471527701
1.06156764180757 1e-06 0.466334281369187 3.16759343482054
0.688804215894763 1e-06 0.371608200579064 2.42570469488983
0.783885996043998 1e-06 0.449417383274298 2.74713493990234
0.923266316561541 1e-06 0.430709787471458 2.88656450493983
0.434138491183636 1e-06 0.273605938627393 1.85926441219216
0.662008985031837 1e-06 0.29307228445963 2.19238285423194
0.982719074649306 1e-06 0.397812543569316 2.86629497268317
0.870015492354603 1e-06 0.303968892568104 2.45577518987728
1.10561134096652 1e-06 0.507854826249561 3.3481690427063
0.589461967376638 1e-06 0.346650998398967 2.23321829404032
0.61354071443015 1e-06 0.314407283529058 2.18791717637434
1.35029993711785 1e-06 0.658499937896952 4.15314299608329
0.648673022928698 1e-06 0.340836037012857 2.29769017950628
1.07604098182756 1e-06 0.377604196592415 2.9124867618974
1.07001297869038 1e-06 0.569244047782593 3.47309315357053
0.648673022928698 1e-06 0.340836037012857 2.29769017950628
0.758373713427823 1e-06 0.366831462181678 2.50360945601474
0.758373713427823 1e-06 0.366831462181678 2.50360945601474
1.1067652931397 1e-06 0.404517809349499 3.03373499582331
0.810457259983822 1e-06 0.339876827587718 2.49414670271663
0.557885022017178 1e-06 0.272169535737409 2.01470345001685
0.434138491183636 1e-06 0.273605938627393 1.85926441219216
0.583345140155239 1e-06 0.291700336532413 2.09425068556909
0.633286171036954 1e-06 0.380738815781834 2.37213529711004
0.467025207482378 1e-06 0.253687225793468 1.85774529877344
0.783885996043998 1e-06 0.449417383274298 2.74713493990234
1.53545674916927 1e-06 0.533810926561029 3.99151925010507
0.689505477411735 1e-06 0.314198727835572 2.28077413312696
1.81881123830812 1e-06 0.646239064928971 4.78295028996069
0.948493951972148 1e-06 0.369579917961636 2.74163316848022
0.758373713427823 1e-06 0.366831462181678 2.50360945601474
0.733886902324249 1e-06 0.407471348321391 2.57442593227745
1.20283004549047 1e-06 0.610869802986458 3.78835790322268
1.32265105388222 1e-06 0.479165389367947 3.53653983131805
0.967769440351478 1e-06 0.631628364352571 3.47871315428034
1.04900597854986 1e-06 0.353797862104965 2.80581795956999
0.88167044111265 1e-06 0.396232795738167 2.73785714791801
0.949300352082875 1e-06 0.532237894200747 3.19585740121239
0.72162495277755 1e-06 0.338616693598472 2.38392793743302
0.61354071443015 1e-06 0.314407283529058 2.18791717637434
1.3944214978489 1e-06 0.556304511046799 3.88725060731817
0.838970884295455 1e-06 0.498907636932821 2.94882581372683
0.536833488047194 1e-06 0.255329499361074 1.94739262109214
0.645005207084887 1e-06 0.4407567789043 2.52452948528518
0.421416432488941 1e-06 0.303563814225346 1.90406031756962
0.923266316561541 1e-06 0.430709787471458 2.88656450493983
0.589461967376638 1e-06 0.346650998398967 2.23321829404032
0.799628479871653 1e-06 0.399421554228291 2.64172570876896
0.61354071443015 1e-06 0.314407283529058 2.18791717637434
1.74198611311395 1e-06 0.532010812296213 4.23890752291272
0.733886902324249 1e-06 0.407471348321391 2.57442593227745
0.968529423084517 1e-06 0.470273905015671 3.05603225808365
0.758373713427823 1e-06 0.366831462181678 2.50360945601474
1.17773668682459 1e-06 0.469039150352554 3.32392900659346
1.63419717356311 1e-06 0.664163433449417 4.59021397638249
1.28992256918216 1e-06 0.446539042977655 3.38660988166563
0.518132725746324 1e-06 0.292891481280384 2.01433524538736
1.10561134096652 1e-06 0.507854826249561 3.3481690427063
0.845215405634543 1e-06 0.437106561683704 2.80061116056799
0.948493951972148 1e-06 0.369579917961636 2.74163316848022
1.25909469229619 1e-06 0.551137517769343 3.68797893502512
1.25980373643301 1e-06 0.417318338186356 3.25198517674899
0.506359986272469 1e-06 0.228078568939971 1.84273985012643
0.518132725746324 1e-06 0.292891481280384 2.01433524538736
1.35758022492983 1e-06 0.515576408470848 3.70284782920921
0.689505477411735 1e-06 0.314198727835572 2.28077413312696
1.17773668682459 1e-06 0.469039150352554 3.32392900659346
1.25909469229619 1e-06 0.551137517769343 3.68797893502512
0.783885996043998 1e-06 0.449417383274298 2.74713493990234
0.776725649064331 1e-06 0.565595280003772 3.00948419831155
2.60969469325626 1e-06 0.924586190361227 7.14666048589873
6.02781217229243 1e-06 5.31429242315213 46.3970347146188
1.06156764180757 1e-06 0.466334281369187 3.16759343482054
0.55112134947199 1e-06 0.317630591874591 2.11483573152887
1.02052547252934 1e-06 0.429892179441995 3.00775471527701
0.982719074649306 1e-06 0.397812543569316 2.86629497268317
1.17773668682459 1e-06 0.469039150352554 3.32392900659346
0.589461967376638 1e-06 0.346650998398967 2.23321829404032
1.01737288638205 1e-06 0.515935433121805 3.24969742992778
0.756497737871278 1e-06 0.297073246860963 2.31143893723797
0.688804215894763 1e-06 0.371608200579064 2.42570469488983
1.3944214978489 1e-06 0.556304511046799 3.88725060731817
1.14079924468872 1e-06 0.434866296678462 3.17050927477303
0.583345140155239 1e-06 0.291700336532413 2.09425068556909
1.35029993711785 1e-06 0.658499937896952 4.15314299608329
1.00700952587914 1e-06 0.314302420831466 2.63229429284367
0.72162495277755 1e-06 0.338616693598472 2.38392793743302
1.15261096975008 1e-06 0.555495634008179 3.55312446587794
1.30334675124154 1e-06 0.600893236151044 3.90506208412848
1.1895379925723 1e-06 0.347327673699603 2.93282911187142
1.1067652931397 1e-06 0.404517809349499 3.03373499582331
1.14079924468872 1e-06 0.434866296678462 3.17050927477303
0.448047882441801 1e-06 0.238142098446785 1.79750390890348
0.982719074649306 1e-06 0.397812543569316 2.86629497268317
1.30334675124154 1e-06 0.600893236151044 3.90506208412848
0.88167044111265 1e-06 0.396232795738167 2.73785714791801
1.10561134096652 1e-06 0.507854826249561 3.3481690427063
0.633286171036954 1e-06 0.380738815781834 2.37213529711004
0.319332458520649 1e-06 0.222301356322381 1.59173241413313
1.10561134096652 1e-06 0.507854826249561 3.3481690427063
1.25697975033138 1e-06 0.676569886335331 4.06359072554315
0.518132725746324 1e-06 0.292891481280384 2.01433524538736
1.07001297869038 1e-06 0.569244047782593 3.47309315357053
0.55112134947199 1e-06 0.317630591874591 2.11483573152887
1.06156764180757 1e-06 0.466334281369187 3.16759343482054
1.66987910306384 1e-06 0.718854154176131 4.83576193670863
0.736002831719268 1e-06 0.279719950247787 2.23922403457732
1.12713203725883 1e-06 0.632701004188285 3.73540840675745
0.496746818312191 1e-06 0.23427167733906 1.84719655263146
0.799628479871653 1e-06 0.399421554228291 2.64172570876896
0.781284152033558 1e-06 0.316996163728267 2.39591764482278
0.838970884295455 1e-06 0.498907636932821 2.94882581372683
0.688804215894763 1e-06 0.371608200579064 2.42570469488983
0.845215405634543 1e-06 0.437106561683704 2.80061116056799
0.783885996043998 1e-06 0.449417383274298 2.74713493990234
1.32265105388222 1e-06 0.479165389367947 3.53653983131805
1.21723578726024 1e-06 0.507551689341008 3.49559309511032
0.72162495277755 1e-06 0.338616693598472 2.38392793743302
1.00700952587914 1e-06 0.314302420831466 2.63229429284367
0.72162495277755 1e-06 0.338616693598472 2.38392793743302
0.55112134947199 1e-06 0.317630591874591 2.11483573152887
0.982719074649306 1e-06 0.397812543569316 2.86629497268317
1.04900597854986 1e-06 0.353797862104965 2.80581795956999
0.758373713427823 1e-06 0.366831462181678 2.50360945601474
0.688804215894763 1e-06 0.371608200579064 2.42570469488983
1.30334675124154 1e-06 0.600893236151044 3.90506208412848
0.982719074649306 1e-06 0.397812543569316 2.86629497268317
1.81881123830812 1e-06 0.646239064928971 4.78295028996069
2.15993176821849 1e-06 0.799112829573112 5.88711325836766
1.06156764180757 1e-06 0.466334281369187 3.16759343482054
0.387923299646203 1e-06 0.237178208479718 1.71771403241308
1.35758022492983 1e-06 0.515576408470848 3.70284782920921
0.810457259983822 1e-06 0.339876827587718 2.49414670271663
1.70737294487826 1e-06 0.78176205518064 5.11446716036975
1.35758022492983 1e-06 0.515576408470848 3.70284782920921
0.810457259983822 1e-06 0.339876827587718 2.49414670271663
0.895047312632008 1e-06 0.480879351465938 2.9835808047633
1.90415827886766 1e-06 0.801319833692979 5.49821902472678
0.557885022017178 1e-06 0.272169535737409 2.01470345001685
1.35758022492983 1e-06 0.515576408470848 3.70284782920921
1.59996552977673 1e-06 0.615842997549175 4.37053663680007
0.360507333629424 1e-06 0.256190773479235 1.71969329735281
0.968529423084517 1e-06 0.470273905015671 3.05603225808365
1.31645251804079 1e-06 0.757027667294073 4.3955813924351
1.17773668682459 1e-06 0.469039150352554 3.32392900659346
1.32265105388222 1e-06 0.479165389367947 3.53653983131805
0.289507062920936 1e-06 0.267555063567729 1.63229601605122
0.645005207084887 1e-06 0.4407567789043 2.52452948528518
1.1067652931397 1e-06 0.404517809349499 3.03373499582331
1.43305692004082 1e-06 0.60212582534872 4.0924951426151
1.17773668682459 1e-06 0.469039150352554 3.32392900659346
0.923266316561541 1e-06 0.430709787471458 2.88656450493983
1.3944214978489 1e-06 0.556304511046799 3.88725060731817
0.662008985031837 1e-06 0.29307228445963 2.19238285423194
1.10561134096652 1e-06 0.507854826249561 3.3481690427063
1.25909469229619 1e-06 0.551137517769343 3.68797893502512
0.968529423084517 1e-06 0.470273905015671 3.05603225808365
1.14079924468872 1e-06 0.434866296678462 3.17050927477303
0.88167044111265 1e-06 0.396232795738167 2.73785714791801
0.32265084701514 1e-06 0.294982570127513 1.73541991968118
0.247357537846065 1e-06 0.196370303712974 1.43397304104941
0.135572016005556 1e-06 0.13922514914703 1.14091292180835
1.35758022492983 1e-06 0.515576408470848 3.70284782920921
0.688804215894763 1e-06 0.371608200579064 2.42570469488983
1.35758022492983 1e-06 0.515576408470848 3.70284782920921
0.61354071443015 1e-06 0.314407283529058 2.18791717637434
0.490230365665374 1e-06 0.271769268614183 1.92936006894221
0.838970884295455 1e-06 0.498907636932821 2.94882581372683
1.79079330753839 1e-06 0.945804200574897 5.82519340303708
0.638985018739232 1e-06 0.27477983872951 2.11703946683754
1.45577160305025 1e-06 0.809897336455742 4.79065228270102
0.557885022017178 1e-06 0.272169535737409 2.01470345001685
0.260188199244011 1e-06 0.208791511647698 1.47757525473327
1.81881123830812 1e-06 0.646239064928971 4.78295028996069
1.25980373643301 1e-06 0.417318338186356 3.25198517674899
1.17773668682459 1e-06 0.469039150352554 3.32392900659346
0.518132725746324 1e-06 0.292891481280384 2.01433524538736
1.17773668682459 1e-06 0.469039150352554 3.32392900659346
0.810457259983822 1e-06 0.339876827587718 2.49414670271663
1.02052547252934 1e-06 0.429892179441995 3.00775471527701
0.689505477411735 1e-06 0.314198727835572 2.28077413312696
1.70737294487826 1e-06 0.78176205518064 5.11446716036975
0.799628479871653 1e-06 0.399421554228291 2.64172570876896
1.47357875678941 1e-06 0.654194910003348 4.32289941249547
0.682671309927274 1e-06 0.420901721447271 2.53492126026396
1.02052547252934 1e-06 0.429892179441995 3.00775471527701
1.56704489936449 1e-06 0.572670019670375 4.17200906818067
1.51633798475555 1e-06 0.714273320699278 4.585243620815
0.518132725746324 1e-06 0.292891481280384 2.01433524538736
0.858719678486742 1e-06 0.655826197535382 3.35263879656904
0.758373713427823 1e-06 0.366831462181678 2.50360945601474
0.799628479871653 1e-06 0.399421554228291 2.64172570876896
0.434138491183636 1e-06 0.273605938627393 1.85926441219216
0.689505477411735 1e-06 0.314198727835572 2.28077413312696
0.55112134947199 1e-06 0.317630591874591 2.11483573152887
0.72162495277755 1e-06 0.338616693598472 2.38392793743302
1.30334675124154 1e-06 0.600893236151044 3.90506208412848
0.783885996043998 1e-06 0.449417383274298 2.74713493990234
0.733886902324249 1e-06 0.407471348321391 2.57442593227745
0.542495068399309 1e-06 0.356443177480046 2.18978919166629
0.583345140155239 1e-06 0.291700336532413 2.09425068556909
0.542495068399309 1e-06 0.356443177480046 2.18978919166629
0.61354071443015 1e-06 0.314407283529058 2.18791717637434
1.06156764180757 1e-06 0.466334281369187 3.16759343482054
0.810457259983822 1e-06 0.339876827587718 2.49414670271663
1.74198611311395 1e-06 0.532010812296213 4.23890752291272
0.682671309927274 1e-06 0.420901721447271 2.53492126026396
1.20921778831765 1e-06 0.367960918077938 3.02577525685448
0.923266316561541 1e-06 0.430709787471458 2.88656450493983
0.55112134947199 1e-06 0.317630591874591 2.11483573152887
1.76649579717493 1e-06 0.566653092886659 4.40534100264651
1.56704489936449 1e-06 0.572670019670375 4.17200906818067
0.968529423084517 1e-06 0.470273905015671 3.05603225808365
0.84398108518381 1e-06 0.36613618947785 2.60762561074112
0.799628479871653 1e-06 0.399421554228291 2.64172570876896
0.648673022928698 1e-06 0.340836037012857 2.29769017950628
0.400904021544497 1e-06 0.185835823203934 1.61398274264324
0.895047312632008 1e-06 0.480879351465938 2.9835808047633
1.8746935215981 1e-06 0.74350595042175 5.2345980992666
0.464593356552152 1e-06 0.296752193175215 1.95111878806561
1.30334675124154 1e-06 0.600893236151044 3.90506208412848
0.689505477411735 1e-06 0.314198727835572 2.28077413312696
0.845215405634543 1e-06 0.437106561683704 2.80061116056799
0.55112134947199 1e-06 0.317630591874591 2.11483573152887
1.21723578726024 1e-06 0.507551689341008 3.49559309511032
1.17773668682459 1e-06 0.469039150352554 3.32392900659346
1.84630249864437 1e-06 0.69224670903461 4.99791184844611
1.40066584237428 1e-06 0.726644789025278 4.44248791894946
1.6680944037503 1e-06 0.982293016214407 5.71868015335928
0.88167044111265 1e-06 0.396232795738167 2.73785714791801
0.758373713427823 1e-06 0.366831462181678 2.50360945601474
0.737823346323611 1e-06 0.468579511495216 2.72641993985421
1.21723578726024 1e-06 0.507551689341008 3.49559309511032
1.1901759116974 1e-06 0.710614147326073 4.05269137569581
1.06156764180757 1e-06 0.466334281369187 3.16759343482054
1.1067652931397 1e-06 0.404517809349499 3.03373499582331
0.662008985031837 1e-06 0.29307228445963 2.19238285423194
1.50540077716418 1e-06 0.498695881170524 3.82711289424381
0.638985018739232 1e-06 0.27477983872951 2.11703946683754
0.948493951972148 1e-06 0.369579917961636 2.74163316848022
0.589461967376638 1e-06 0.346650998398967 2.23321829404032
0.589461967376638 1e-06 0.346650998398967 2.23321829404032
1.30334675124154 1e-06 0.600893236151044 3.90506208412848
0.895047312632008 1e-06 0.480879351465938 2.9835808047633
0.589461967376638 1e-06 0.346650998398967 2.23321829404032
0.688804215894763 1e-06 0.371608200579064 2.42570469488983
1.15261096975008 1e-06 0.555495634008179 3.55312446587794
0.736002831719268 1e-06 0.279719950247787 2.23922403457732
1.8746935215981 1e-06 0.74350595042175 5.2345980992666
0.923266316561541 1e-06 0.430709787471458 2.88656450493983
0.371043941910563 1e-06 0.222790111782347 1.66370835624599
1.15261096975008 1e-06 0.555495634008179 3.55312446587794
0.968529423084517 1e-06 0.470273905015671 3.05603225808365
0.758373713427823 1e-06 0.366831462181678 2.50360945601474
1.32265105388222 1e-06 0.479165389367947 3.53653983131805
1.06156764180757 1e-06 0.466334281369187 3.16759343482054
1.10561134096652 1e-06 0.507854826249561 3.3481690427063
0.464593356552152 1e-06 0.296752193175215 1.95111878806561
1.23275624478485 1e-06 0.391210029691399 3.13192303828798
0.838488977536306 1e-06 0.272662001578374 2.32600917470997
1.02052547252934 1e-06 0.429892179441995 3.00775471527701
1.42832348182388 1e-06 0.412389353856838 3.4208364282269
1.06156764180757 1e-06 0.466334281369187 3.16759343482054
1.1067652931397 1e-06 0.404517809349499 3.03373499582331
1.06156764180757 1e-06 0.466334281369187 3.16759343482054
1.07604098182756 1e-06 0.377604196592415 2.9124867618974
0.337786213616784 1e-06 0.237881155685969 1.64988350570368
1.25980373643301 1e-06 0.417318338186356 3.25198517674899
0.870015492354603 1e-06 0.303968892568104 2.45577518987728
1.02052547252934 1e-06 0.429892179441995 3.00775471527701
1.50540077716418 1e-06 0.498695881170524 3.82711289424381
1.00863475960436 1e-06 0.593602274881682 3.44616813824145
1.07604098182756 1e-06 0.377604196592415 2.9124867618974
0.689505477411735 1e-06 0.314198727835572 2.28077413312696
1.30334675124154 1e-06 0.600893236151044 3.90506208412848
0.648673022928698 1e-06 0.340836037012857 2.29769017950628
0.72162495277755 1e-06 0.338616693598472 2.38392793743302
0.810457259983822 1e-06 0.339876827587718 2.49414670271663
0.781284152033558 1e-06 0.316996163728267 2.39591764482278
1.63419717356311 1e-06 0.664163433449417 4.59021397638249
1.31645251804079 1e-06 0.757027667294073 4.3955813924351
0.689172543653382 1e-06 0.220351923848745 2.01479783435875
2.15993176821849 1e-06 0.799112829573112 5.88711325836766
0.648673022928698 1e-06 0.340836037012857 2.29769017950628
1.15065882903749 1e-06 0.344310021172791 2.88212315373722
1.14079924468872 1e-06 0.434866296678462 3.17050927477303
0.72162495277755 1e-06 0.338616693598472 2.38392793743302
0.982719074649306 1e-06 0.397812543569316 2.86629497268317
0.321053734052615 1e-06 0.260613464927808 1.66966396107671
0.845215405634543 1e-06 0.437106561683704 2.80061116056799
0.967769440351478 1e-06 0.631628364352571 3.47871315428034
0.360507333629424 1e-06 0.256190773479235 1.71969329735281
0.500598095153189 1e-06 0.324088160983104 2.06033984131174
0.982719074649306 1e-06 0.397812543569316 2.86629497268317
0.799628479871653 1e-06 0.399421554228291 2.64172570876896
1.70737294487826 1e-06 0.78176205518064 5.11446716036975
1.15261096975008 1e-06 0.555495634008179 3.55312446587794
1.35758022492983 1e-06 0.515576408470848 3.70284782920921
1.21723578726024 1e-06 0.507551689341008 3.49559309511032
0.387923299646203 1e-06 0.237178208479718 1.71771403241308
0.895047312632008 1e-06 0.480879351465938 2.9835808047633
0.781284152033558 1e-06 0.316996163728267 2.39591764482278
0.662008985031837 1e-06 0.29307228445963 2.19238285423194
0.55112134947199 1e-06 0.317630591874591 2.11483573152887
1.06156764180757 1e-06 0.466334281369187 3.16759343482054
0.918171180691275 1e-06 0.344773431876394 2.63247613904828
1.17773668682459 1e-06 0.469039150352554 3.32392900659346
0.260188199244011 1e-06 0.208791511647698 1.47757525473327
0.583345140155239 1e-06 0.291700336532413 2.09425068556909
1.43305692004082 1e-06 0.60212582534872 4.0924951426151
0.870015492354603 1e-06 0.303968892568104 2.45577518987728
0.756497737871278 1e-06 0.297073246860963 2.31143893723797
1.47721527311016 1e-06 0.466929910983127 3.67760345753627
0.923266316561541 1e-06 0.430709787471458 2.88656450493983
0.948493951972148 1e-06 0.369579917961636 2.74163316848022
1.25980373643301 1e-06 0.417318338186356 3.25198517674899
0.620169256867284 1e-06 0.258907798815228 2.05309494531548
0.783885996043998 1e-06 0.449417383274298 2.74713493990234
0.688804215894763 1e-06 0.371608200579064 2.42570469488983
0.460816967001264 1e-06 0.334228789487699 2.0243791278813
1.43305692004082 1e-06 0.60212582534872 4.0924951426151
0.260188199244011 1e-06 0.208791511647698 1.47757525473327
1.40066584237428 1e-06 0.726644789025278 4.44248791894946
1.47357875678941 1e-06 0.654194910003348 4.32289941249547
1.17773668682459 1e-06 0.469039150352554 3.32392900659346
1.47357875678941 1e-06 0.654194910003348 4.32289941249547
1.14079924468872 1e-06 0.434866296678462 3.17050927477303
1.06156764180757 1e-06 0.466334281369187 3.16759343482054
1.25980373643301 1e-06 0.417318338186356 3.25198517674899
1.28992256918216 1e-06 0.446539042977655 3.38660988166563
0.948493951972148 1e-06 0.369579917961636 2.74163316848022
0.923266316561541 1e-06 0.430709787471458 2.88656450493983
1.07001297869038 1e-06 0.569244047782593 3.47309315357053
0.756497737871278 1e-06 0.297073246860963 2.31143893723797
1.15261096975008 1e-06 0.555495634008179 3.55312446587794
0.758373713427823 1e-06 0.366831462181678 2.50360945601474
0.362909825541563 1e-06 0.328282960108383 1.86102915953004
1.30334675124154 1e-06 0.600893236151044 3.90506208412848
0.72162495277755 1e-06 0.338616693598472 2.38392793743302
0.756497737871278 1e-06 0.297073246860963 2.31143893723797
1.15261096975008 1e-06 0.555495634008179 3.55312446587794
0.530867465101573 1e-06 0.273836514849365 1.98560709265434
2.18049399739637 1e-06 0.854134959773625 6.14560589816013
0.648673022928698 1e-06 0.340836037012857 2.29769017950628
1.81881123830812 1e-06 0.646239064928971 4.78295028996069
0.247357537846065 1e-06 0.196370303712974 1.43397304104941
0.758373713427823 1e-06 0.366831462181678 2.50360945601474
0.280514676379792 1e-06 0.194752745236602 1.47982420969061
1.63419717356311 1e-06 0.664163433449417 4.59021397638249
0.799628479871653 1e-06 0.399421554228291 2.64172570876896
0.72162495277755 1e-06 0.338616693598472 2.38392793743302
1.17773668682459 1e-06 0.469039150352554 3.32392900659346
1.07604098182756 1e-06 0.377604196592415 2.9124867618974
1.14079924468872 1e-06 0.434866296678462 3.17050927477303
1.8746935215981 1e-06 0.74350595042175 5.2345980992666
1.07604098182756 1e-06 0.377604196592415 2.9124867618974
0.895047312632008 1e-06 0.480879351465938 2.9835808047633
1.69803483602527 1e-06 0.471489602672388 3.94654138891961
0.682671309927274 1e-06 0.420901721447271 2.53492126026396
0.691054127320697 1e-06 0.228511237036274 2.04152497699186
0.706995823862106 1e-06 0.251332114269809 2.12583297492466
1.25980373643301 1e-06 0.417318338186356 3.25198517674899
0.918171180691275 1e-06 0.344773431876394 2.63247613904828
0.689505477411735 1e-06 0.314198727835572 2.28077413312696
0.500598095153189 1e-06 0.324088160983104 2.06033984131174
1.20283004549047 1e-06 0.610869802986458 3.78835790322268
0.432814585353758 1e-06 0.224707157711619 1.74688529757134
1.66987910306384 1e-06 0.718854154176131 4.83576193670863
0.838970884295455 1e-06 0.498907636932821 2.94882581372683
1.10561134096652 1e-06 0.507854826249561 3.3481690427063
0.689505477411735 1e-06 0.314198727835572 2.28077413312696
1.3944214978489 1e-06 0.556304511046799 3.88725060731817
1.17773668682459 1e-06 0.469039150352554 3.32392900659346
1.63419717356311 1e-06 0.664163433449417 4.59021397638249
1.25909469229619 1e-06 0.551137517769343 3.68797893502512
0.557885022017178 1e-06 0.272169535737409 2.01470345001685
1.00700952587914 1e-06 0.314302420831466 2.63229429284367
1.20283004549047 1e-06 0.610869802986458 3.78835790322268
0.633286171036954 1e-06 0.380738815781834 2.37213529711004
0.88167044111265 1e-06 0.396232795738167 2.73785714791801
1.01737288638205 1e-06 0.515935433121805 3.24969742992778
1.07001297869038 1e-06 0.569244047782593 3.47309315357053
0.838970884295455 1e-06 0.498907636932821 2.94882581372683
1.63419717356311 1e-06 0.664163433449417 4.59021397638249
0.982719074649306 1e-06 0.397812543569316 2.86629497268317
1.43305692004082 1e-06 0.60212582534872 4.0924951426151
0.783885996043998 1e-06 0.449417383274298 2.74713493990234
0.620169256867284 1e-06 0.258907798815228 2.05309494531548
0.756497737871278 1e-06 0.297073246860963 2.31143893723797
0.891980529846357 1e-06 0.32302007459894 2.53760861886956
1.35029993711785 1e-06 0.658499937896952 4.15314299608329
1.30334675124154 1e-06 0.600893236151044 3.90506208412848
1.25909469229619 1e-06 0.551137517769343 3.68797893502512
0.421416432488941 1e-06 0.303563814225346 1.90406031756962
0.799628479871653 1e-06 0.399421554228291 2.64172570876896
0.968529423084517 1e-06 0.470273905015671 3.05603225808365
0.799628479871653 1e-06 0.399421554228291 2.64172570876896
0.387694860202312 1e-06 0.313816681227434 1.87355250460327
1.25909469229619 1e-06 0.551137517769343 3.68797893502512
1.61185924468982 1e-06 0.87153847706714 5.25671354058812
1.28992256918216 1e-06 0.446539042977655 3.38660988166563
0.88167044111265 1e-06 0.396232795738167 2.73785714791801
0.292778820888833 1e-06 0.197417498168928 1.50273963198188
0.567248762047945 1e-06 0.30959663958976 2.11719865803783
0.72162495277755 1e-06 0.338616693598472 2.38392793743302
0.948493951972148 1e-06 0.369579917961636 2.74163316848022
0.982719074649306 1e-06 0.397812543569316 2.86629497268317
0.799628479871653 1e-06 0.399421554228291 2.64172570876896
0.688804215894763 1e-06 0.371608200579064 2.42570469488983
1.32265105388222 1e-06 0.479165389367947 3.53653983131805
0.421416432488941 1e-06 0.303563814225346 1.90406031756962
0.689505477411735 1e-06 0.314198727835572 2.28077413312696
0.88167044111265 1e-06 0.396232795738167 2.73785714791801
1.06156764180757 1e-06 0.466334281369187 3.16759343482054
1.35029993711785 1e-06 0.658499937896952 4.15314299608329
0.829255561852256 1e-06 0.289966880897222 2.36972346620231
1.30334675124154 1e-06 0.600893236151044 3.90506208412848
0.662008985031837 1e-06 0.29307228445963 2.19238285423194
0.84398108518381 1e-06 0.36613618947785 2.60762561074112
0.891980529846357 1e-06 0.32302007459894 2.53760861886956
0.758373713427823 1e-06 0.366831462181678 2.50360945601474
0.810457259983822 1e-06 0.339876827587718 2.49414670271663
0.633286171036954 1e-06 0.380738815781834 2.37213529711004
0.923266316561541 1e-06 0.430709787471458 2.88656450493983
0.357588856624331 1e-06 0.210362899123131 1.61848225665205
0.783885996043998 1e-06 0.449417383274298 2.74713493990234
0.605231809872971 1e-06 0.245089693042199 1.99901599134705
1.21723578726024 1e-06 0.507551689341008 3.49559309511032
0.519796020189238 1e-06 0.240754234225893 1.89058537182333
0.799369411858097 1e-06 0.526055762031936 2.95455579489759
0.589461967376638 1e-06 0.346650998398967 2.23321829404032
1.21723578726024 1e-06 0.507551689341008 3.49559309511032
1.00863475960436 1e-06 0.593602274881682 3.44616813824145
1.25697975033138 1e-06 0.676569886335331 4.06359072554315
0.923266316561541 1e-06 0.430709787471458 2.88656450493983
1.47357875678941 1e-06 0.654194910003348 4.32289941249547
0.733886902324249 1e-06 0.407471348321391 2.57442593227745
1.74731588959683 1e-06 0.855786538577116 5.43783213997364
1.74198611311395 1e-06 0.532010812296213 4.23890752291272
1.47357875678941 1e-06 0.654194910003348 4.32289941249547
0.758373713427823 1e-06 0.366831462181678 2.50360945601474
0.758373713427823 1e-06 0.366831462181678 2.50360945601474
1.66987910306384 1e-06 0.718854154176131 4.83576193670863
1.25909469229619 1e-06 0.551137517769343 3.68797893502512
1.35029993711785 1e-06 0.658499937896952 4.15314299608329
0.483568204844925 1e-06 0.206377360581897 1.76073090531991
0.589461967376638 1e-06 0.346650998398967 2.23321829404032
0.923266316561541 1e-06 0.430709787471458 2.88656450493983
0.49613028302856 1e-06 0.216994984324462 1.80252110719229
1.02052547252934 1e-06 0.429892179441995 3.00775471527701
0.387923299646203 1e-06 0.237178208479718 1.71771403241308
1.14079924468872 1e-06 0.434866296678462 3.17050927477303
0.845215405634543 1e-06 0.437106561683704 2.80061116056799
0.88167044111265 1e-06 0.396232795738167 2.73785714791801
0.799628479871653 1e-06 0.399421554228291 2.64172570876896
0.918171180691275 1e-06 0.344773431876394 2.63247613904828
1.07604098182756 1e-06 0.377604196592415 2.9124867618974
0.733886902324249 1e-06 0.407471348321391 2.57442593227745
1.35758022492983 1e-06 0.515576408470848 3.70284782920921
0.350094993630544 1e-06 0.217006243554827 1.62313521900866
0.633286171036954 1e-06 0.380738815781834 2.37213529711004
1.00700952587914 1e-06 0.314302420831466 2.63229429284367
0.84398108518381 1e-06 0.36613618947785 2.60762561074112
0.810457259983822 1e-06 0.339876827587718 2.49414670271663
0.799628479871653 1e-06 0.399421554228291 2.64172570876896
0.536833488047194 1e-06 0.255329499361074 1.94739262109214
1.15261096975008 1e-06 0.555495634008179 3.55312446587794
0.736002831719268 1e-06 0.279719950247787 2.23922403457732
0.638985018739232 1e-06 0.27477983872951 2.11703946683754
1.02052547252934 1e-06 0.429892179441995 3.00775471527701
0.758373713427823 1e-06 0.366831462181678 2.50360945601474
1.02052547252934 1e-06 0.429892179441995 3.00775471527701
0.733886902324249 1e-06 0.407471348321391 2.57442593227745
0.733886902324249 1e-06 0.407471348321391 2.57442593227745
1.14079924468872 1e-06 0.434866296678462 3.17050927477303
1.30334675124154 1e-06 0.600893236151044 3.90506208412848
1.02052547252934 1e-06 0.429892179441995 3.00775471527701
0.968529423084517 1e-06 0.470273905015671 3.05603225808365
0.505576396841538 1e-06 0.245910424507154 1.88660624146712
0.781284152033558 1e-06 0.316996163728267 2.39591764482278
1.06156764180757 1e-06 0.466334281369187 3.16759343482054
0.948493951972148 1e-06 0.369579917961636 2.74163316848022
1.25980373643301 1e-06 0.417318338186356 3.25198517674899
0.870015492354603 1e-06 0.303968892568104 2.45577518987728
1.12713203725883 1e-06 0.632701004188285 3.73540840675745
1.47357875678941 1e-06 0.654194910003348 4.32289941249547
1.25697975033138 1e-06 0.676569886335331 4.06359072554315
0.982719074649306 1e-06 0.397812543569316 2.86629497268317
1.04900597854986 1e-06 0.353797862104965 2.80581795956999
1.53545674916927 1e-06 0.533810926561029 3.99151925010507
1.25909469229619 1e-06 0.551137517769343 3.68797893502512
0.870015492354603 1e-06 0.303968892568104 2.45577518987728
1.21723578726024 1e-06 0.507551689341008 3.49559309511032
1.35029993711785 1e-06 0.658499937896952 4.15314299608329
0.72162495277755 1e-06 0.338616693598472 2.38392793743302
1.30334675124154 1e-06 0.600893236151044 3.90506208412848
0.518132725746324 1e-06 0.292891481280384 2.01433524538736
0.638985018739232 1e-06 0.27477983872951 2.11703946683754
1.01737288638205 1e-06 0.515935433121805 3.24969742992778
0.347082920232418 1e-06 0.199554755506407 1.58059980286089
1.17773668682459 1e-06 0.469039150352554 3.32392900659346
0.84398108518381 1e-06 0.36613618947785 2.60762561074112
0.536833488047194 1e-06 0.255329499361074 1.94739262109214
1.63419717356311 1e-06 0.664163433449417 4.59021397638249
0.918171180691275 1e-06 0.344773431876394 2.63247613904828
1.53545674916927 1e-06 0.533810926561029 3.99151925010507
0.799628479871653 1e-06 0.399421554228291 2.64172570876896
0.388168253624026 1e-06 0.277841588412862 1.80352072341221
0.84398108518381 1e-06 0.36613618947785 2.60762561074112
1.07604098182756 1e-06 0.377604196592415 2.9124867618974
0.583345140155239 1e-06 0.291700336532413 2.09425068556909
0.688804215894763 1e-06 0.371608200579064 2.42570469488983
1.10561134096652 1e-06 0.507854826249561 3.3481690427063
1.3944214978489 1e-06 0.556304511046799 3.88725060731817
1.06156764180757 1e-06 0.466334281369187 3.16759343482054
1.04900597854986 1e-06 0.353797862104965 2.80581795956999
0.648673022928698 1e-06 0.340836037012857 2.29769017950628
1.21723578726024 1e-06 0.507551689341008 3.49559309511032
1.50540077716418 1e-06 0.498695881170524 3.82711289424381
1.06156764180757 1e-06 0.466334281369187 3.16759343482054
0.968529423084517 1e-06 0.470273905015671 3.05603225808365
0.948493951972148 1e-06 0.369579917961636 2.74163316848022
1.30334675124154 1e-06 0.600893236151044 3.90506208412848
0.852234475961981 1e-06 0.287286608199585 2.38567552078067
1.21723578726024 1e-06 0.507551689341008 3.49559309511032
0.589461967376638 1e-06 0.346650998398967 2.23321829404032
0.55112134947199 1e-06 0.317630591874591 2.11483573152887
1.07604098182756 1e-06 0.377604196592415 2.9124867618974
0.838970884295455 1e-06 0.498907636932821 2.94882581372683
0.583345140155239 1e-06 0.291700336532413 2.09425068556909
0.918171180691275 1e-06 0.344773431876394 2.63247613904828
1.53545674916927 1e-06 0.533810926561029 3.99151925010507
0.198599997892752 1e-06 0.184857327462114 1.33424249680629
0.421416432488941 1e-06 0.303563814225346 1.90406031756962
1.35758022492983 1e-06 0.515576408470848 3.70284782920921
1.15261096975008 1e-06 0.555495634008179 3.55312446587794
1.3944214978489 1e-06 0.556304511046799 3.88725060731817
0.84398108518381 1e-06 0.36613618947785 2.60762561074112
0.500598095153189 1e-06 0.324088160983104 2.06033984131174
0.72162495277755 1e-06 0.338616693598472 2.38392793743302
0.758373713427823 1e-06 0.366831462181678 2.50360945601474
0.982719074649306 1e-06 0.397812543569316 2.86629497268317
0.799628479871653 1e-06 0.399421554228291 2.64172570876896
1.51633798475555 1e-06 0.714273320699278 4.585243620815
0.895047312632008 1e-06 0.480879351465938 2.9835808047633
0.689505477411735 1e-06 0.314198727835572 2.28077413312696
0.781284152033558 1e-06 0.316996163728267 2.39591764482278
1.63419717356311 1e-06 0.664163433449417 4.59021397638249
0.55112134947199 1e-06 0.317630591874591 2.11483573152887
0.84398108518381 1e-06 0.36613618947785 2.60762561074112
0.434138491183636 1e-06 0.273605938627393 1.85926441219216
0.84398108518381 1e-06 0.36613618947785 2.60762561074112
1.10561134096652 1e-06 0.507854826249561 3.3481690427063
0.810457259983822 1e-06 0.339876827587718 2.49414670271663
0.982719074649306 1e-06 0.397812543569316 2.86629497268317
0.781284152033558 1e-06 0.316996163728267 2.39591764482278
1.02052547252934 1e-06 0.429892179441995 3.00775471527701
0.852234475961981 1e-06 0.287286608199585 2.38567552078067
0.97221300113581 1e-06 0.301097762878388 2.55320934036885
1.43305692004082 1e-06 0.60212582534872 4.0924951426151
1.07001297869038 1e-06 0.569244047782593 3.47309315357053
0.72162495277755 1e-06 0.338616693598472 2.38392793743302
0.845215405634543 1e-06 0.437106561683704 2.80061116056799
0.799628479871653 1e-06 0.399421554228291 2.64172570876896
1.17773668682459 1e-06 0.469039150352554 3.32392900659346
0.648673022928698 1e-06 0.340836037012857 2.29769017950628
0.918171180691275 1e-06 0.344773431876394 2.63247613904828
1.56704489936449 1e-06 0.572670019670375 4.17200906818067
0.620169256867284 1e-06 0.258907798815228 2.05309494531548
0.304515792638627 1e-06 0.20894912184231 1.54323888564786
1.1901759116974 1e-06 0.710614147326073 4.05269137569581
0.758373713427823 1e-06 0.366831462181678 2.50360945601474
0.589461967376638 1e-06 0.346650998398967 2.23321829404032
0.982719074649306 1e-06 0.397812543569316 2.86629497268317
0.923266316561541 1e-06 0.430709787471458 2.88656450493983
0.262543052084368 1e-06 0.244836751643101 1.54764661636664
0.810457259983822 1e-06 0.339876827587718 2.49414670271663
0.810457259983822 1e-06 0.339876827587718 2.49414670271663
0.536833488047194 1e-06 0.255329499361074 1.94739262109214
1.32265105388222 1e-06 0.479165389367947 3.53653983131805
1.02594424352563 1e-06 0.332795350464 2.71276867863023
1.32265105388222 1e-06 0.479165389367947 3.53653983131805
0.799369411858097 1e-06 0.526055762031936 2.95455579489759
0.467025207482378 1e-06 0.253687225793468 1.85774529877344
1.06156764180757 1e-06 0.466334281369187 3.16759343482054
0.783885996043998 1e-06 0.449417383274298 2.74713493990234
0.733886902324249 1e-06 0.407471348321391 2.57442593227745
0.627235774915292 1e-06 0.292468989377267 2.14958797213656
0.923266316561541 1e-06 0.430709787471458 2.88656450493983
0.845215405634543 1e-06 0.437106561683704 2.80061116056799
1.10561134096652 1e-06 0.507854826249561 3.3481690427063
1.10561134096652 1e-06 0.507854826249561 3.3481690427063
0.388168253624026 1e-06 0.277841588412862 1.80352072341221
1.1067652931397 1e-06 0.404517809349499 3.03373499582331
0.71959261144878 1e-06 0.264579495872753 2.17781307284449
0.810457259983822 1e-06 0.339876827587718 2.49414670271663
0.799628479871653 1e-06 0.399421554228291 2.64172570876896
0.347082920232418 1e-06 0.199554755506407 1.58059980286089
0.583345140155239 1e-06 0.291700336532413 2.09425068556909
1.06156764180757 1e-06 0.466334281369187 3.16759343482054
1.38393990452086 1e-06 0.860629918962647 4.81607883058749
0.71959261144878 1e-06 0.264579495872753 2.17781307284449
1.25909469229619 1e-06 0.551137517769343 3.68797893502512
0.518132725746324 1e-06 0.292891481280384 2.01433524538736
0.387923299646203 1e-06 0.237178208479718 1.71771403241308
0.503397198350494 1e-06 0.311809712860085 2.03736318636669
0.72162495277755 1e-06 0.338616693598472 2.38392793743302
1.35758022492983 1e-06 0.515576408470848 3.70284782920921
0.688804215894763 1e-06 0.371608200579064 2.42570469488983
0.589461967376638 1e-06 0.346650998398967 2.23321829404032
0.845215405634543 1e-06 0.437106561683704 2.80061116056799
0.895047312632008 1e-06 0.480879351465938 2.9835808047633
0.845215405634543 1e-06 0.437106561683704 2.80061116056799
1.63419717356311 1e-06 0.664163433449417 4.59021397638249
0.758373713427823 1e-06 0.366831462181678 2.50360945601474
0.810457259983822 1e-06 0.339876827587718 2.49414670271663
1.56704489936449 1e-06 0.572670019670375 4.17200906818067
2.12041541692996 1e-06 0.704405588076023 5.43446414516961
1.21723578726024 1e-06 0.507551689341008 3.49559309511032
1.02052547252934 1e-06 0.429892179441995 3.00775471527701
1.21723578726024 1e-06 0.507551689341008 3.49559309511032
1.06156764180757 1e-06 0.466334281369187 3.16759343482054
0.706995823862106 1e-06 0.251332114269809 2.12583297492466
0.838970884295455 1e-06 0.498907636932821 2.94882581372683
1.43305692004082 1e-06 0.60212582534872 4.0924951426151
0.645005207084887 1e-06 0.4407567789043 2.52452948528518
1.20283004549047 1e-06 0.610869802986458 3.78835790322268
0.799369411858097 1e-06 0.526055762031936 2.95455579489759
0.518132725746324 1e-06 0.292891481280384 2.01433524538736
1.3944214978489 1e-06 0.556304511046799 3.88725060731817
0.72162495277755 1e-06 0.338616693598472 2.38392793743302
1.10561134096652 1e-06 0.507854826249561 3.3481690427063
0.72162495277755 1e-06 0.338616693598472 2.38392793743302
1.3944214978489 1e-06 0.556304511046799 3.88725060731817
0.360507333629424 1e-06 0.256190773479235 1.71969329735281
1.47357875678941 1e-06 0.654194910003348 4.32289941249547
0.948493951972148 1e-06 0.369579917961636 2.74163316848022
0.982719074649306 1e-06 0.397812543569316 2.86629497268317
0.838488977536306 1e-06 0.272662001578374 2.32600917470997
0.72162495277755 1e-06 0.338616693598472 2.38392793743302
0.304515792638627 1e-06 0.20894912184231 1.54323888564786
0.918171180691275 1e-06 0.344773431876394 2.63247613904828
0.799628479871653 1e-06 0.399421554228291 2.64172570876896
1.46522214118672 1e-06 1.00622807586967 5.39611838427535
1.21723578726024 1e-06 0.507551689341008 3.49559309511032
0.737823346323611 1e-06 0.468579511495216 2.72641993985421
0.72162495277755 1e-06 0.338616693598472 2.38392793743302
0.467025207482378 1e-06 0.253687225793468 1.85774529877344
1.17773668682459 1e-06 0.469039150352554 3.32392900659346
1.56704489936449 1e-06 0.572670019670375 4.17200906818067
0.337786213616784 1e-06 0.237881155685969 1.64988350570368
1.10561134096652 1e-06 0.507854826249561 3.3481690427063
0.733886902324249 1e-06 0.407471348321391 2.57442593227745
0.460816967001264 1e-06 0.334228789487699 2.0243791278813
0.949300352082875 1e-06 0.532237894200747 3.19585740121239
0.434138491183636 1e-06 0.273605938627393 1.85926441219216
1.38393990452086 1e-06 0.860629918962647 4.81607883058749
1.01737288638205 1e-06 0.515935433121805 3.24969742992778
1.02594424352563 1e-06 0.332795350464 2.71276867863023
1.01737288638205 1e-06 0.515935433121805 3.24969742992778
0.845215405634543 1e-06 0.437106561683704 2.80061116056799
0.688804215894763 1e-06 0.371608200579064 2.42570469488983
1.35029993711785 1e-06 0.658499937896952 4.15314299608329
0.688804215894763 1e-06 0.371608200579064 2.42570469488983
1.00700952587914 1e-06 0.314302420831466 2.63229429284367
1.02594424352563 1e-06 0.332795350464 2.71276867863023
1.01737288638205 1e-06 0.515935433121805 3.24969742992778
1.06156764180757 1e-06 0.466334281369187 3.16759343482054
0.948493951972148 1e-06 0.369579917961636 2.74163316848022
0.645005207084887 1e-06 0.4407567789043 2.52452948528518
1.17773668682459 1e-06 0.469039150352554 3.32392900659346
1.30334675124154 1e-06 0.600893236151044 3.90506208412848
0.949300352082875 1e-06 0.532237894200747 3.19585740121239
0.689505477411735 1e-06 0.314198727835572 2.28077413312696
0.88167044111265 1e-06 0.396232795738167 2.73785714791801
0.758373713427823 1e-06 0.366831462181678 2.50360945601474
1.43305692004082 1e-06 0.60212582534872 4.0924951426151
1.4686882602503 1e-06 1.19416921821934 5.94025579504653
1.25697975033138 1e-06 0.676569886335331 4.06359072554315
1.20283004549047 1e-06 0.610869802986458 3.78835790322268
0.321053734052615 1e-06 0.260613464927808 1.66966396107671
0.891980529846357 1e-06 0.32302007459894 2.53760861886956
1.28992256918216 1e-06 0.446539042977655 3.38660988166563
0.967769440351478 1e-06 0.631628364352571 3.47871315428034
1.02052547252934 1e-06 0.429892179441995 3.00775471527701
1.06156764180757 1e-06 0.466334281369187 3.16759343482054
0.589461967376638 1e-06 0.346650998398967 2.23321829404032
1.79079330753839 1e-06 0.945804200574897 5.82519340303708
1.02594424352563 1e-06 0.332795350464 2.71276867863023
0.706572428224895 1e-06 0.496384960885483 2.74222427157707
1.30334675124154 1e-06 0.600893236151044 3.90506208412848
1.02594424352563 1e-06 0.332795350464 2.71276867863023
1.01737288638205 1e-06 0.515935433121805 3.24969742992778
0.289507062920936 1e-06 0.267555063567729 1.63229601605122
1.14079924468872 1e-06 0.434866296678462 3.17050927477303
0.583345140155239 1e-06 0.291700336532413 2.09425068556909
0.605231809872971 1e-06 0.245089693042199 1.99901599134705
1.21723578726024 1e-06 0.507551689341008 3.49559309511032
0.292778820888833 1e-06 0.197417498168928 1.50273963198188
1.63419717356311 1e-06 0.664163433449417 4.59021397638249
0.583345140155239 1e-06 0.291700336532413 2.09425068556909
0.434138491183636 1e-06 0.273605938627393 1.85926441219216
0.620773734208175 1e-06 0.468882380971222 2.54759070604122
0.845215405634543 1e-06 0.437106561683704 2.80061116056799
1.06156764180757 1e-06 0.466334281369187 3.16759343482054
1.14079924468872 1e-06 0.434866296678462 3.17050927477303
1.84630249864437 1e-06 0.69224670903461 4.99791184844611
0.733886902324249 1e-06 0.407471348321391 2.57442593227745
1.07604098182756 1e-06 0.377604196592415 2.9124867618974
1.43305692004082 1e-06 0.60212582534872 4.0924951426151
0.923266316561541 1e-06 0.430709787471458 2.88656450493983
1.35029993711785 1e-06 0.658499937896952 4.15314299608329
0.506828422941721 1e-06 0.370912795348819 2.16810541787374
1.1067652931397 1e-06 0.404517809349499 3.03373499582331
1.3944214978489 1e-06 0.556304511046799 3.88725060731817
1.43305692004082 1e-06 0.60212582534872 4.0924951426151
0.949300352082875 1e-06 0.532237894200747 3.19585740121239
0.948493951972148 1e-06 0.369579917961636 2.74163316848022
1.17773668682459 1e-06 0.469039150352554 3.32392900659346
1.59996552977673 1e-06 0.615842997549175 4.37053663680007
0.61354071443015 1e-06 0.314407283529058 2.18791717637434
0.781284152033558 1e-06 0.316996163728267 2.39591764482278
1.02052547252934 1e-06 0.429892179441995 3.00775471527701
0.682671309927274 1e-06 0.420901721447271 2.53492126026396
0.688804215894763 1e-06 0.371608200579064 2.42570469488983
0.519796020189238 1e-06 0.240754234225893 1.89058537182333
0.870015492354603 1e-06 0.303968892568104 2.45577518987728
0.88167044111265 1e-06 0.396232795738167 2.73785714791801
1.1901759116974 1e-06 0.710614147326073 4.05269137569581
0.518132725746324 1e-06 0.292891481280384 2.01433524538736
0.662008985031837 1e-06 0.29307228445963 2.19238285423194
0.88167044111265 1e-06 0.396232795738167 2.73785714791801
1.17773668682459 1e-06 0.469039150352554 3.32392900659346
0.918171180691275 1e-06 0.344773431876394 2.63247613904828
1.07604098182756 1e-06 0.377604196592415 2.9124867618974
0.852234475961981 1e-06 0.287286608199585 2.38567552078067
0.61354071443015 1e-06 0.314407283529058 2.18791717637434
0.638985018739232 1e-06 0.27477983872951 2.11703946683754
0.968529423084517 1e-06 0.470273905015671 3.05603225808365
0.838970884295455 1e-06 0.498907636932821 2.94882581372683
0.852234475961981 1e-06 0.287286608199585 2.38567552078067
0.918171180691275 1e-06 0.344773431876394 2.63247613904828
0.88167044111265 1e-06 0.396232795738167 2.73785714791801
0.758373713427823 1e-06 0.366831462181678 2.50360945601474
1.21723578726024 1e-06 0.507551689341008 3.49559309511032
0.84398108518381 1e-06 0.36613618947785 2.60762561074112
0.682671309927274 1e-06 0.420901721447271 2.53492126026396
0.61354071443015 1e-06 0.314407283529058 2.18791717637434
0.408765420249082 1e-06 0.253948361829632 1.78222832827445
0.59053070488202 1e-06 0.394853962662255 2.34292416525885
0.845215405634543 1e-06 0.437106561683704 2.80061116056799
0.557885022017178 1e-06 0.272169535737409 2.01470345001685
0.799628479871653 1e-06 0.399421554228291 2.64172570876896
0.408765420249082 1e-06 0.253948361829632 1.78222832827445
1.8746935215981 1e-06 0.74350595042175 5.2345980992666
1.32265105388222 1e-06 0.479165389367947 3.53653983131805
0.799628479871653 1e-06 0.399421554228291 2.64172570876896
1.14079924468872 1e-06 0.434866296678462 3.17050927477303
0.968529423084517 1e-06 0.470273905015671 3.05603225808365
1.53545674916927 1e-06 0.533810926561029 3.99151925010507
0.460816967001264 1e-06 0.334228789487699 2.0243791278813
0.923266316561541 1e-06 0.430709787471458 2.88656450493983
0.55112134947199 1e-06 0.317630591874591 2.11483573152887
0.49613028302856 1e-06 0.216994984324462 1.80252110719229
1.14079924468872 1e-06 0.434866296678462 3.17050927477303
1.06156764180757 1e-06 0.466334281369187 3.16759343482054
0.783885996043998 1e-06 0.449417383274298 2.74713493990234
0.88167044111265 1e-06 0.396232795738167 2.73785714791801
0.55112134947199 1e-06 0.317630591874591 2.11483573152887
0.276294838215345 1e-06 0.223291823527093 1.53002342618906
0.360507333629424 1e-06 0.256190773479235 1.71969329735281
0.810457259983822 1e-06 0.339876827587718 2.49414670271663
1.06156764180757 1e-06 0.466334281369187 3.16759343482054
1.47357875678941 1e-06 0.654194910003348 4.32289941249547
0.781284152033558 1e-06 0.316996163728267 2.39591764482278
0.895047312632008 1e-06 0.480879351465938 2.9835808047633
1.06156764180757 1e-06 0.466334281369187 3.16759343482054
0.799628479871653 1e-06 0.399421554228291 2.64172570876896
0.421416432488941 1e-06 0.303563814225346 1.90406031756962
0.895047312632008 1e-06 0.480879351465938 2.9835808047633
