# Supplementary material for: A Unified Probabilistic Framework for Dose–Response Assessment of Human Health Effects
Source: Environ Health Perspect. 2015 May 22;123(12):1241–54. doi: 10.1289/ehp.1409385 (PMC4671238; doi:10.1289/ehp.1409385)
Supplement: (219 KB) ZIP [file ehp.1409385.s002.acco.zip › SupplementalDataAndRCodeFiles/meth.g.bmr.10.bootstrap.samples.dat]

"ADM" "a" "b" "c"
2.5594684847156 1e-06 0.32302007459894 2.53760861886956
2.7768597490686 1e-06 0.434866296678462 3.17050927477303
2.05286612439213 1e-06 0.371608200579064 2.42570469488983
2.36528264040993 1e-06 0.264579495872753 2.17781307284449
2.24495379053175 1e-06 0.437106561683704 2.80061116056799
3.00545897943618 1e-06 0.479165389367947 3.53653983131805
3.00142929781251 1e-06 0.556304511046799 3.88725060731817
3.24856285993284 1e-06 0.572670019670375 4.17200906818067
1.27900625432209 1e-06 0.244836751643101 1.54764661636664
2.05286612439213 1e-06 0.371608200579064 2.42570469488983
2.18334078366518 1e-06 0.338616693598472 2.38392793743302
2.77560771027601 1e-06 0.404517809349499 3.03373499582331
1.6825567772653 1e-06 0.273605938627393 1.85926441219216
1.89199954138431 1e-06 0.346650998398967 2.23321829404032
2.36885513771183 1e-06 0.36613618947785 2.60762561074112
2.1621826300029 1e-06 0.29307228445963 2.19238285423194
3.24856285993284 1e-06 0.572670019670375 4.17200906818067
3.00962711005725 1e-06 0.446539042977655 3.38660988166563
1.97719326624461 1e-06 0.240754234225893 1.89058537182333
2.05286612439213 1e-06 0.371608200579064 2.42570469488983
2.7853657153887 1e-06 0.507551689341008 3.49559309511032
2.56590128868914 1e-06 0.397812543569316 2.86629497268317
2.3590990283959 1e-06 0.339876827587718 2.49414670271663
2.80579522574072 1e-06 0.658499937896952 4.15314299608329
1.92441771645723 1e-06 0.380738815781834 2.37213529711004
2.0077806977393 1e-06 0.314407283529058 2.18791717637434
2.3983473698095 1e-06 0.430709787471458 2.88656450493983
2.20052533532444 1e-06 0.366831462181678 2.50360945601474
4.25843820436581 1e-06 1.04032650041828 7.70544464469448
2.56590128868914 1e-06 0.397812543569316 2.86629497268317
2.17039719197989 1e-06 0.314198727835572 2.28077413312696
2.7853657153887 1e-06 0.507551689341008 3.49559309511032
1.99227598932088 1e-06 0.291700336532413 2.09425068556909
2.80579522574072 1e-06 0.658499937896952 4.15314299608329
2.20052533532444 1e-06 0.366831462181678 2.50360945601474
1.6825567772653 1e-06 0.273605938627393 1.85926441219216
2.81368777061902 1e-06 0.726644789025278 4.44248791894946
1.92441771645723 1e-06 0.380738815781834 2.37213529711004
2.16086715918523 1e-06 0.258907798815228 2.05309494531548
2.11251676497745 1e-06 0.449417383274298 2.74713493990234
2.58557568004838 1e-06 0.466334281369187 3.16759343482054
2.24495379053175 1e-06 0.437106561683704 2.80061116056799
3.24856285993284 1e-06 0.572670019670375 4.17200906818067
2.7853657153887 1e-06 0.507551689341008 3.49559309511032
2.59809804514977 1e-06 0.507854826249561 3.3481690427063
2.0077806977393 1e-06 0.314407283529058 2.18791717637434
2.5576915144163 1e-06 0.344773431876394 2.63247613904828
3.00064645577037 1e-06 0.60212582534872 4.0924951426151
3.54550113709515 1e-06 0.604583492602228 4.58620083827162
1.8640239175039 1e-06 0.317630591874591 2.11483573152887
3.01601514604558 1e-06 0.417318338186356 3.25198517674899
1.95878904988467 1e-06 0.565595280003772 3.00948419831155
2.18334078366518 1e-06 0.338616693598472 2.38392793743302
2.41671674972585 1e-06 0.470273905015671 3.05603225808365
1.59043569586605 1e-06 0.303563814225346 1.90406031756962
3.002899250387 1e-06 0.515576408470848 3.70284782920921
2.36885513771183 1e-06 0.36613618947785 2.60762561074112
2.77723211630339 1e-06 0.377604196592415 2.9124867618974
1.70742337389164 1e-06 0.296752193175215 1.95111878806561
1.8640239175039 1e-06 0.317630591874591 2.11483573152887
2.36885513771183 1e-06 0.36613618947785 2.60762561074112
1.65046152833132 1e-06 0.237178208479718 1.71771403241308
2.27086172774225 1e-06 0.480879351465938 2.9835808047633
2.48266089101328 1e-06 0.319798262570826 2.48040818287595
3.00064645577037 1e-06 0.60212582534872 4.0924951426151
2.08767279034601 1e-06 0.597287642228486 3.23338380663498
2.7768597490686 1e-06 0.434866296678462 3.17050927477303
2.3525426963617 1e-06 0.297073246860963 2.31143893723797
2.45808838357162 1e-06 0.569244047782593 3.47309315357053
1.59043569586605 1e-06 0.303563814225346 1.90406031756962
2.20052533532444 1e-06 0.366831462181678 2.50360945601474
2.29861198221152 1e-06 0.532237894200747 3.19585740121239
1.20657593379569 1e-06 0.184857327462114 1.33424249680629
2.58557568004838 1e-06 0.466334281369187 3.16759343482054
2.25846644363225 1e-06 0.352856324067787 2.48559676013455
4.29548505640489 1e-06 0.979564221864075 7.4136743401591
2.61177263296127 1e-06 0.555495634008179 3.55312446587794
2.5576915144163 1e-06 0.344773431876394 2.63247613904828
2.18334078366518 1e-06 0.338616693598472 2.38392793743302
3.00142929781251 1e-06 0.556304511046799 3.88725060731817
2.35643715232002 1e-06 0.279719950247787 2.23922403457732
2.56002681460481 1e-06 0.369579917961636 2.74163316848022
2.56002681460481 1e-06 0.369579917961636 2.74163316848022
2.79150026368933 1e-06 0.551137517769343 3.68797893502512
2.77723211630339 1e-06 0.377604196592415 2.9124867618974
2.27086172774225 1e-06 0.480879351465938 2.9835808047633
3.23162434106708 1e-06 0.664163433449417 4.59021397638249
2.08121449439164 1e-06 0.407471348321391 2.57442593227745
1.84109770595813 1e-06 0.292891481280384 2.01433524538736
2.56002681460481 1e-06 0.369579917961636 2.74163316848022
2.62634533701352 1e-06 0.610869802986458 3.78835790322268
1.9605801195041 1e-06 0.420901721447271 2.53492126026396
3.002899250387 1e-06 0.515576408470848 3.70284782920921
2.77560771027601 1e-06 0.404517809349499 3.03373499582331
2.77560771027601 1e-06 0.404517809349499 3.03373499582331
3.49542426208912 1e-06 0.74350595042175 5.2345980992666
1.99990119569069 1e-06 0.468579511495216 2.72641993985421
3.0252814415069 1e-06 0.391210029691399 3.13192303828798
2.5576915144163 1e-06 0.344773431876394 2.63247613904828
1.9605801195041 1e-06 0.420901721447271 2.53492126026396
2.59809804514977 1e-06 0.507854826249561 3.3481690427063
2.05286612439213 1e-06 0.371608200579064 2.42570469488983
1.9139976820504 1e-06 0.290599079931215 2.0468730002497
1.89199954138431 1e-06 0.346650998398967 2.23321829404032
3.00142929781251 1e-06 0.556304511046799 3.88725060731817
2.14626874758323 1e-06 0.498907636932821 2.94882581372683
1.84109770595813 1e-06 0.292891481280384 2.01433524538736
2.1621826300029 1e-06 0.29307228445963 2.19238285423194
1.97719326624461 1e-06 0.240754234225893 1.89058537182333
2.7916050916759 1e-06 0.332795350464 2.71276867863023
2.77560771027601 1e-06 0.404517809349499 3.03373499582331
2.32812319230221 1e-06 0.593602274881682 3.44616813824145
2.02815795288994 1e-06 0.340836037012857 2.29769017950628
2.16086715918523 1e-06 0.258907798815228 2.05309494531548
3.01601514604558 1e-06 0.417318338186356 3.25198517674899
2.64178633068729 1e-06 0.676569886335331 4.06359072554315
2.7853657153887 1e-06 0.507551689341008 3.49559309511032
1.6825567772653 1e-06 0.273605938627393 1.85926441219216
1.41514329447773 1e-06 0.260613464927808 1.66966396107671
3.00064645577037 1e-06 0.60212582534872 4.0924951426151
3.52852629843573 1e-06 0.646239064928971 4.78295028996069
2.78031667534042 1e-06 0.469039150352554 3.32392900659346
2.35643715232002 1e-06 0.279719950247787 2.23922403457732
3.16928996323688 1e-06 0.286081349823362 2.67485603855723
1.80653938952277 1e-06 0.193240250547179 1.62713647569979
2.20052533532444 1e-06 0.366831462181678 2.50360945601474
2.79150026368933 1e-06 0.551137517769343 3.68797893502512
3.33247753014179 1e-06 0.389210178980808 3.31280956982972
2.36885513771183 1e-06 0.36613618947785 2.60762561074112
3.89234406574192 1e-06 0.704405588076023 5.43446414516961
2.14626874758323 1e-06 0.498907636932821 2.94882581372683
2.41671674972585 1e-06 0.470273905015671 3.05603225808365
2.62634533701352 1e-06 0.610869802986458 3.78835790322268
3.0252814415069 1e-06 0.391210029691399 3.13192303828798
3.49542426208912 1e-06 0.74350595042175 5.2345980992666
3.49542426208912 1e-06 0.74350595042175 5.2345980992666
3.44394476420464 1e-06 0.945453659335908 6.14199935642185
2.79838058819492 1e-06 0.600893236151044 3.90506208412848
3.00545897943618 1e-06 0.479165389367947 3.53653983131805
2.58557568004838 1e-06 0.466334281369187 3.16759343482054
1.98197434273364 1e-06 0.272169535737409 2.01470345001685
2.36885513771183 1e-06 0.36613618947785 2.60762561074112
3.26834750203685 1e-06 0.498695881170524 3.82711289424381
3.47877424831371 1e-06 0.801319833692979 5.49821902472678
2.45808838357162 1e-06 0.569244047782593 3.47309315357053
2.02815795288994 1e-06 0.340836037012857 2.29769017950628
3.002899250387 1e-06 0.515576408470848 3.70284782920921
2.3590990283959 1e-06 0.339876827587718 2.49414670271663
2.18334078366518 1e-06 0.338616693598472 2.38392793743302
2.57464723294387 1e-06 0.429892179441995 3.00775471527701
1.6825567772653 1e-06 0.273605938627393 1.85926441219216
3.5631785573387 1e-06 0.566653092886659 4.40534100264651
2.1621826300029 1e-06 0.29307228445963 2.19238285423194
2.77560771027601 1e-06 0.404517809349499 3.03373499582331
2.78238051434526 1e-06 0.353797862104965 2.80581795956999
1.62901522276744 1e-06 0.334228789487699 2.0243791278813
2.05286612439213 1e-06 0.371608200579064 2.42570469488983
2.3590990283959 1e-06 0.339876827587718 2.49414670271663
2.69748214387097 1e-06 1.00622807586967 5.39611838427535
2.29861198221152 1e-06 0.532237894200747 3.19585740121239
2.3983473698095 1e-06 0.430709787471458 2.88656450493983
2.41671674972585 1e-06 0.470273905015671 3.05603225808365
2.14626874758323 1e-06 0.498907636932821 2.94882581372683
3.00545897943618 1e-06 0.479165389367947 3.53653983131805
2.57464723294387 1e-06 0.429892179441995 3.00775471527701
2.24495379053175 1e-06 0.437106561683704 2.80061116056799
1.65046152833132 1e-06 0.237178208479718 1.71771403241308
2.36885513771183 1e-06 0.36613618947785 2.60762561074112
3.23162434106708 1e-06 0.664163433449417 4.59021397638249
3.00142929781251 1e-06 0.556304511046799 3.88725060731817
3.03806021597783 1e-06 0.367960918077938 3.02577525685448
2.59809804514977 1e-06 0.507854826249561 3.3481690427063
1.40499541597703 1e-06 0.328282960108383 1.86102915953004
2.18334078366518 1e-06 0.338616693598472 2.38392793743302
3.00142929781251 1e-06 0.556304511046799 3.88725060731817
1.99990119569069 1e-06 0.468579511495216 2.72641993985421
1.4768160380099 1e-06 0.178365655929286 1.43278075373874
2.20052533532444 1e-06 0.366831462181678 2.50360945601474
2.15897748783232 1e-06 0.27477983872951 2.11703946683754
2.17039719197989 1e-06 0.314198727835572 2.28077413312696
2.24495379053175 1e-06 0.437106561683704 2.80061116056799
1.62901522276744 1e-06 0.334228789487699 2.0243791278813
2.29861198221152 1e-06 0.532237894200747 3.19585740121239
2.80531653829726 1e-06 0.314302420831466 2.63229429284367
3.25790225677141 1e-06 0.533810926561029 3.99151925010507
3.28041111818625 1e-06 0.466929910983127 3.67760345753627
1.90675682784737 1e-06 0.496384960885483 2.74222427157707
2.27086172774225 1e-06 0.480879351465938 2.9835808047633
2.59809804514977 1e-06 0.507854826249561 3.3481690427063
2.50493443534208 1e-06 0.710614147326073 4.05269137569581
1.33669268735768 1e-06 0.348156419737893 1.86933719470787
2.17039719197989 1e-06 0.314198727835572 2.28077413312696
1.511671448489 1e-06 0.237881155685969 1.64988350570368
2.56002681460481 1e-06 0.369579917961636 2.74163316848022
3.01601514604558 1e-06 0.417318338186356 3.25198517674899
2.79150026368933 1e-06 0.551137517769343 3.68797893502512
3.00064645577037 1e-06 0.60212582534872 4.0924951426151
1.65046152833132 1e-06 0.237178208479718 1.71771403241308
2.16778830802821 1e-06 0.245089693042199 1.99901599134705
2.29861198221152 1e-06 0.532237894200747 3.19585740121239
2.35643715232002 1e-06 0.279719950247787 2.23922403457732
3.22345363006332 1e-06 0.718854154176131 4.83576193670863
1.53165085460937 1e-06 0.256190773479235 1.71969329735281
3.01601514604558 1e-06 0.417318338186356 3.25198517674899
3.00142929781251 1e-06 0.556304511046799 3.88725060731817
1.80525502601278 1e-06 0.238142098446785 1.79750390890348
3.00545897943618 1e-06 0.479165389367947 3.53653983131805
2.36885513771183 1e-06 0.36613618947785 2.60762561074112
2.78031667534042 1e-06 0.469039150352554 3.32392900659346
2.08121449439164 1e-06 0.407471348321391 2.57442593227745
3.0252814415069 1e-06 0.391210029691399 3.13192303828798
1.66359155571742 1e-06 0.253948361829632 1.78222832827445
2.22129934596448 1e-06 0.399421554228291 2.64172570876896
2.7768597490686 1e-06 0.434866296678462 3.17050927477303
3.51192494403437 1e-06 0.69224670903461 4.99791184844611
2.08121449439164 1e-06 0.407471348321391 2.57442593227745
1.73800492069881 1e-06 0.324088160983104 2.06033984131174
2.64178633068729 1e-06 0.676569886335331 4.06359072554315
1.84109770595813 1e-06 0.292891481280384 2.01433524538736
1.92441771645723 1e-06 0.380738815781834 2.37213529711004
3.21519408364685 1e-06 0.78176205518064 5.11446716036975
2.32812319230221 1e-06 0.593602274881682 3.44616813824145
2.56590128868914 1e-06 0.397812543569316 2.86629497268317
2.56002681460481 1e-06 0.369579917961636 2.74163316848022
2.78031667534042 1e-06 0.469039150352554 3.32392900659346
2.02815795288994 1e-06 0.340836037012857 2.29769017950628
2.3590990283959 1e-06 0.339876827587718 2.49414670271663
2.45808838357162 1e-06 0.569244047782593 3.47309315357053
3.00003380690846 1e-06 0.785149520152753 4.89038239493082
2.48072207441425 1e-06 0.632701004188285 3.73540840675745
1.21591993504993 1e-06 0.196438902493785 1.37349039339018
2.79150026368933 1e-06 0.551137517769343 3.68797893502512
2.7853657153887 1e-06 0.507551689341008 3.49559309511032
1.85869215843508 1e-06 0.4407567789043 2.52452948528518
1.48608909036069 1e-06 0.197417498168928 1.50273963198188
2.3983473698095 1e-06 0.430709787471458 2.88656450493983
2.45808838357162 1e-06 0.569244047782593 3.47309315357053
3.00142929781251 1e-06 0.556304511046799 3.88725060731817
3.60234996212382 1e-06 0.500358921966914 4.08609939610955
2.3525426963617 1e-06 0.297073246860963 2.31143893723797
3.00545897943618 1e-06 0.479165389367947 3.53653983131805
2.38216903535607 1e-06 0.396232795738167 2.73785714791801
2.62634533701352 1e-06 0.610869802986458 3.78835790322268
2.78238051434526 1e-06 0.353797862104965 2.80581795956999
2.41671674972585 1e-06 0.470273905015671 3.05603225808365
2.11251676497745 1e-06 0.449417383274298 2.74713493990234
2.7853657153887 1e-06 0.507551689341008 3.49559309511032
1.99248432526998 1e-06 0.216994984324462 1.80252110719229
2.61177263296127 1e-06 0.555495634008179 3.55312446587794
3.21519408364685 1e-06 0.78176205518064 5.11446716036975
2.56002681460481 1e-06 0.369579917961636 2.74163316848022
2.56002681460481 1e-06 0.369579917961636 2.74163316848022
1.75922014858059 1e-06 0.230725777655427 1.74793625646042
2.29861198221152 1e-06 0.532237894200747 3.19585740121239
2.62634533701352 1e-06 0.610869802986458 3.78835790322268
2.82214828652857 1e-06 0.809897336455742 4.79065228270102
1.9605801195041 1e-06 0.420901721447271 2.53492126026396
1.70742337389164 1e-06 0.296752193175215 1.95111878806561
3.23162434106708 1e-06 0.664163433449417 4.59021397638249
2.7853657153887 1e-06 0.507551689341008 3.49559309511032
3.00064645577037 1e-06 0.60212582534872 4.0924951426151
2.78031667534042 1e-06 0.469039150352554 3.32392900659346
2.18334078366518 1e-06 0.338616693598472 2.38392793743302
3.5631785573387 1e-06 0.566653092886659 4.40534100264651
2.08121449439164 1e-06 0.407471348321391 2.57442593227745
2.3525426963617 1e-06 0.297073246860963 2.31143893723797
1.41514329447773 1e-06 0.260613464927808 1.66966396107671
2.43673641315734 1e-06 0.515935433121805 3.24969742992778
2.7768597490686 1e-06 0.434866296678462 3.17050927477303
2.18334078366518 1e-06 0.338616693598472 2.38392793743302
2.18334078366518 1e-06 0.338616693598472 2.38392793743302
2.5576915144163 1e-06 0.344773431876394 2.63247613904828
1.89199954138431 1e-06 0.346650998398967 2.23321829404032
2.22129934596448 1e-06 0.399421554228291 2.64172570876896
1.38804416818094 1e-06 0.240361947021812 1.59326546865181
2.78031667534042 1e-06 0.469039150352554 3.32392900659346
3.00009747804781 1e-06 0.714273320699278 4.585243620815
2.20052533532444 1e-06 0.366831462181678 2.50360945601474
2.43673641315734 1e-06 0.515935433121805 3.24969742992778
2.38216903535607 1e-06 0.396232795738167 2.73785714791801
2.45808838357162 1e-06 0.569244047782593 3.47309315357053
3.86662013711139 1e-06 0.749528702710487 5.65139574382199
2.45808838357162 1e-06 0.569244047782593 3.47309315357053
2.61177263296127 1e-06 0.555495634008179 3.55312446587794
1.27900625432209 1e-06 0.244836751643101 1.54764661636664
2.38216903535607 1e-06 0.396232795738167 2.73785714791801
2.56590128868914 1e-06 0.397812543569316 2.86629497268317
3.49542426208912 1e-06 0.74350595042175 5.2345980992666
3.24856285993284 1e-06 0.572670019670375 4.17200906818067
2.41671674972585 1e-06 0.470273905015671 3.05603225808365
2.57464723294387 1e-06 0.429892179441995 3.00775471527701
2.41671674972585 1e-06 0.470273905015671 3.05603225808365
2.43673641315734 1e-06 0.515935433121805 3.24969742992778
2.56002681460481 1e-06 0.369579917961636 2.74163316848022
2.59809804514977 1e-06 0.507854826249561 3.3481690427063
2.7768597490686 1e-06 0.434866296678462 3.17050927477303
2.20052533532444 1e-06 0.366831462181678 2.50360945601474
3.47877424831371 1e-06 0.801319833692979 5.49821902472678
2.05286612439213 1e-06 0.371608200579064 2.42570469488983
2.64178633068729 1e-06 0.676569886335331 4.06359072554315
1.85869215843508 1e-06 0.4407567789043 2.52452948528518
2.41671674972585 1e-06 0.470273905015671 3.05603225808365
2.77560771027601 1e-06 0.404517809349499 3.03373499582331
2.17039719197989 1e-06 0.314198727835572 2.28077413312696
1.8640239175039 1e-06 0.317630591874591 2.11483573152887
1.511671448489 1e-06 0.237881155685969 1.64988350570368
2.5576915144163 1e-06 0.344773431876394 2.63247613904828
2.32812319230221 1e-06 0.593602274881682 3.44616813824145
2.3983473698095 1e-06 0.430709787471458 2.88656450493983
2.24495379053175 1e-06 0.437106561683704 2.80061116056799
1.99227598932088 1e-06 0.291700336532413 2.09425068556909
2.05286612439213 1e-06 0.371608200579064 2.42570469488983
2.7768597490686 1e-06 0.434866296678462 3.17050927477303
2.11251676497745 1e-06 0.449417383274298 2.74713493990234
1.6825567772653 1e-06 0.273605938627393 1.85926441219216
3.00962711005725 1e-06 0.446539042977655 3.38660988166563
2.7916050916759 1e-06 0.332795350464 2.71276867863023
2.02815795288994 1e-06 0.340836037012857 2.29769017950628
3.21519408364685 1e-06 0.78176205518064 5.11446716036975
3.52852629843573 1e-06 0.646239064928971 4.78295028996069
1.80525502601278 1e-06 0.238142098446785 1.79750390890348
2.08121449439164 1e-06 0.407471348321391 2.57442593227745
3.62491329727478 1e-06 0.471489602672388 3.94654138891961
2.17039719197989 1e-06 0.314198727835572 2.28077413312696
1.48608909036069 1e-06 0.197417498168928 1.50273963198188
1.99227598932088 1e-06 0.291700336532413 2.09425068556909
2.77560771027601 1e-06 0.404517809349499 3.03373499582331
2.45808838357162 1e-06 0.569244047782593 3.47309315357053
2.17039719197989 1e-06 0.314198727835572 2.28077413312696
2.27086172774225 1e-06 0.480879351465938 2.9835808047633
3.5631785573387 1e-06 0.566653092886659 4.40534100264651
2.27086172774225 1e-06 0.480879351465938 2.9835808047633
2.77723211630339 1e-06 0.377604196592415 2.9124867618974
3.00545897943618 1e-06 0.479165389367947 3.53653983131805
2.77560771027601 1e-06 0.404517809349499 3.03373499582331
1.06087481742789 1e-06 0.236930812906305 1.40390702485468
1.511671448489 1e-06 0.237881155685969 1.64988350570368
2.38216903535607 1e-06 0.396232795738167 2.73785714791801
2.57464723294387 1e-06 0.429892179441995 3.00775471527701
2.7853657153887 1e-06 0.507551689341008 3.49559309511032
2.62634533701352 1e-06 0.610869802986458 3.78835790322268
3.002899250387 1e-06 0.515576408470848 3.70284782920921
2.05286612439213 1e-06 0.371608200579064 2.42570469488983
2.56590128868914 1e-06 0.397812543569316 2.86629497268317
1.66359155571742 1e-06 0.253948361829632 1.78222832827445
2.0077806977393 1e-06 0.314407283529058 2.18791717637434
2.50493443534208 1e-06 0.710614147326073 4.05269137569581
2.29861198221152 1e-06 0.532237894200747 3.19585740121239
2.79150026368933 1e-06 0.551137517769343 3.68797893502512
1.72207234566544 1e-06 0.415064204185514 2.34004451521468
2.48072207441425 1e-06 0.632701004188285 3.73540840675745
2.0077806977393 1e-06 0.314407283529058 2.18791717637434
3.46172008467525 1e-06 0.867627648342878 5.79660890508067
1.99227598932088 1e-06 0.291700336532413 2.09425068556909
2.02815795288994 1e-06 0.340836037012857 2.29769017950628
2.24495379053175 1e-06 0.437106561683704 2.80061116056799
2.58557568004838 1e-06 0.466334281369187 3.16759343482054
1.40499541597703 1e-06 0.328282960108383 1.86102915953004
2.22129934596448 1e-06 0.399421554228291 2.64172570876896
2.5594684847156 1e-06 0.32302007459894 2.53760861886956
2.24495379053175 1e-06 0.437106561683704 2.80061116056799
3.002899250387 1e-06 0.515576408470848 3.70284782920921
2.50075729258812 1e-06 0.304068372430504 2.42135307605404
2.57464723294387 1e-06 0.429892179441995 3.00775471527701
1.81168621334363 1e-06 0.253687225793468 1.85774529877344
2.35351615279928 1e-06 0.316996163728267 2.39591764482278
1.4976883359516 1e-06 0.222301356322381 1.59173241413313
1.66359155571742 1e-06 0.253948361829632 1.78222832827445
2.56590128868914 1e-06 0.397812543569316 2.86629497268317
1.89199954138431 1e-06 0.346650998398967 2.23321829404032
3.86662013711139 1e-06 0.749528702710487 5.65139574382199
2.61177263296127 1e-06 0.555495634008179 3.55312446587794
1.89199954138431 1e-06 0.346650998398967 2.23321829404032
3.54550113709515 1e-06 0.604583492602228 4.58620083827162
2.45808838357162 1e-06 0.569244047782593 3.47309315357053
1.81168621334363 1e-06 0.253687225793468 1.85774529877344
2.56590128868914 1e-06 0.397812543569316 2.86629497268317
2.7853657153887 1e-06 0.507551689341008 3.49559309511032
1.81168621334363 1e-06 0.253687225793468 1.85774529877344
2.38216903535607 1e-06 0.396232795738167 2.73785714791801
2.20052533532444 1e-06 0.366831462181678 2.50360945601474
2.35972059920168 1e-06 0.669157137356159 3.74983585231917
2.18334078366518 1e-06 0.338616693598472 2.38392793743302
2.57464723294387 1e-06 0.429892179441995 3.00775471527701
2.79150026368933 1e-06 0.551137517769343 3.68797893502512
2.7853657153887 1e-06 0.507551689341008 3.49559309511032
1.89199954138431 1e-06 0.346650998398967 2.23321829404032
2.77723211630339 1e-06 0.377604196592415 2.9124867618974
2.43673641315734 1e-06 0.515935433121805 3.24969742992778
2.45808838357162 1e-06 0.569244047782593 3.47309315357053
2.3525426963617 1e-06 0.297073246860963 2.31143893723797
2.81368777061902 1e-06 0.726644789025278 4.44248791894946
2.3590990283959 1e-06 0.339876827587718 2.49414670271663
2.18334078366518 1e-06 0.338616693598472 2.38392793743302
2.53152326952195 1e-06 0.811161079780127 4.45548420262671
3.29468974081563 1e-06 0.438232964793349 3.54231453707914
2.56577535745439 1e-06 0.303968892568104 2.45577518987728
2.59809804514977 1e-06 0.507854826249561 3.3481690427063
2.3983473698095 1e-06 0.430709787471458 2.88656450493983
2.36885513771183 1e-06 0.36613618947785 2.60762561074112
1.8640239175039 1e-06 0.317630591874591 2.11483573152887
2.64178633068729 1e-06 0.676569886335331 4.06359072554315
3.29468974081563 1e-06 0.438232964793349 3.54231453707914
2.77723211630339 1e-06 0.377604196592415 2.9124867618974
2.08121449439164 1e-06 0.407471348321391 2.57442593227745
2.36885513771183 1e-06 0.36613618947785 2.60762561074112
2.11251676497745 1e-06 0.449417383274298 2.74713493990234
2.29861198221152 1e-06 0.532237894200747 3.19585740121239
3.20664871215885 1e-06 0.855786538577116 5.43783213997364
3.22345363006332 1e-06 0.718854154176131 4.83576193670863
3.49542426208912 1e-06 0.74350595042175 5.2345980992666
2.43673641315734 1e-06 0.515935433121805 3.24969742992778
2.77723211630339 1e-06 0.377604196592415 2.9124867618974
2.14626874758323 1e-06 0.498907636932821 2.94882581372683
3.5631785573387 1e-06 0.566653092886659 4.40534100264651
2.41671674972585 1e-06 0.470273905015671 3.05603225808365
2.41671674972585 1e-06 0.470273905015671 3.05603225808365
1.73800492069881 1e-06 0.324088160983104 2.06033984131174
2.22129934596448 1e-06 0.399421554228291 2.64172570876896
1.99227598932088 1e-06 0.291700336532413 2.09425068556909
1.35566419717263 1e-06 0.294982570127513 1.73541991968118
2.79150026368933 1e-06 0.551137517769343 3.68797893502512
2.36528264040993 1e-06 0.264579495872753 2.17781307284449
2.38216903535607 1e-06 0.396232795738167 2.73785714791801
2.3590990283959 1e-06 0.339876827587718 2.49414670271663
2.3590990283959 1e-06 0.339876827587718 2.49414670271663
2.20052533532444 1e-06 0.366831462181678 2.50360945601474
2.3983473698095 1e-06 0.430709787471458 2.88656450493983
2.7853657153887 1e-06 0.507551689341008 3.49559309511032
1.48930864121403 1e-06 0.20894912184231 1.54323888564786
2.48072207441425 1e-06 0.632701004188285 3.73540840675745
2.41671674972585 1e-06 0.470273905015671 3.05603225808365
3.00009747804781 1e-06 0.714273320699278 4.585243620815
2.82376777821 1e-06 0.298031644221527 2.56326373487513
2.36885513771183 1e-06 0.36613618947785 2.60762561074112
2.57464723294387 1e-06 0.429892179441995 3.00775471527701
1.66359155571742 1e-06 0.253948361829632 1.78222832827445
2.22129934596448 1e-06 0.399421554228291 2.64172570876896
1.61846944534998 1e-06 0.197500847267545 1.56222127856042
2.20052533532444 1e-06 0.366831462181678 2.50360945601474
2.57464723294387 1e-06 0.429892179441995 3.00775471527701
1.82360659145776 1e-06 0.271769268614183 1.92936006894221
3.23990706574679 1e-06 0.615842997549175 4.37053663680007
2.45808838357162 1e-06 0.569244047782593 3.47309315357053
2.41671674972585 1e-06 0.470273905015671 3.05603225808365
1.55789521444551 1e-06 0.277841588412862 1.80352072341221
2.7768597490686 1e-06 0.434866296678462 3.17050927477303
2.17039719197989 1e-06 0.314198727835572 2.28077413312696
2.41671674972585 1e-06 0.470273905015671 3.05603225808365
1.67310183656544 1e-06 0.370912795348819 2.16810541787374
3.01601514604558 1e-06 0.417318338186356 3.25198517674899
2.80531653829726 1e-06 0.314302420831466 2.63229429284367
3.24856285993284 1e-06 0.572670019670375 4.17200906818067
2.3525426963617 1e-06 0.297073246860963 2.31143893723797
3.97314880670469 1e-06 0.589750512703816 4.87283571116244
3.00142929781251 1e-06 0.556304511046799 3.88725060731817
2.05286612439213 1e-06 0.371608200579064 2.42570469488983
2.43673641315734 1e-06 0.515935433121805 3.24969742992778
3.21519408364685 1e-06 0.78176205518064 5.11446716036975
2.35351615279928 1e-06 0.316996163728267 2.39591764482278
2.36885513771183 1e-06 0.36613618947785 2.60762561074112
3.23990706574679 1e-06 0.615842997549175 4.37053663680007
2.48072207441425 1e-06 0.632701004188285 3.73540840675745
2.79150026368933 1e-06 0.551137517769343 3.68797893502512
1.55789521444551 1e-06 0.277841588412862 1.80352072341221
1.89199954138431 1e-06 0.346650998398967 2.23321829404032
2.7853657153887 1e-06 0.507551689341008 3.49559309511032
1.66359155571742 1e-06 0.253948361829632 1.78222832827445
3.28041111818625 1e-06 0.466929910983127 3.67760345753627
1.95878904988467 1e-06 0.565595280003772 3.00948419831155
1.64318615566809 1e-06 0.199554755506407 1.58059980286089
2.7768597490686 1e-06 0.434866296678462 3.17050927477303
3.24856285993284 1e-06 0.572670019670375 4.17200906818067
2.77723211630339 1e-06 0.377604196592415 2.9124867618974
2.3983473698095 1e-06 0.430709787471458 2.88656450493983
2.38216903535607 1e-06 0.396232795738167 2.73785714791801
2.61177263296127 1e-06 0.555495634008179 3.55312446587794
1.99227598932088 1e-06 0.291700336532413 2.09425068556909
1.66359155571742 1e-06 0.253948361829632 1.78222832827445
2.7768597490686 1e-06 0.434866296678462 3.17050927477303
2.08121449439164 1e-06 0.407471348321391 2.57442593227745
1.99227598932088 1e-06 0.291700336532413 2.09425068556909
3.21519408364685 1e-06 0.78176205518064 5.11446716036975
3.28041111818625 1e-06 0.466929910983127 3.67760345753627
1.98244720168916 1e-06 0.228078568939971 1.84273985012643
2.35643715232002 1e-06 0.279719950247787 2.23922403457732
2.639187270013 1e-06 0.248489058760985 2.23311864908565
2.43673641315734 1e-06 0.515935433121805 3.24969742992778
2.61177263296127 1e-06 0.555495634008179 3.55312446587794
3.03806021597783 1e-06 0.367960918077938 3.02577525685448
3.00064645577037 1e-06 0.60212582534872 4.0924951426151
2.58557568004838 1e-06 0.466334281369187 3.16759343482054
3.00545897943618 1e-06 0.479165389367947 3.53653983131805
1.82360659145776 1e-06 0.271769268614183 1.92936006894221
2.78031667534042 1e-06 0.469039150352554 3.32392900659346
2.7768597490686 1e-06 0.434866296678462 3.17050927477303
3.00142929781251 1e-06 0.556304511046799 3.88725060731817
2.20052533532444 1e-06 0.366831462181678 2.50360945601474
1.84109770595813 1e-06 0.292891481280384 2.01433524538736
3.54550113709515 1e-06 0.604583492602228 4.58620083827162
1.41514329447773 1e-06 0.260613464927808 1.66966396107671
2.77560771027601 1e-06 0.404517809349499 3.03373499582331
2.80579522574072 1e-06 0.658499937896952 4.15314299608329
2.7768597490686 1e-06 0.434866296678462 3.17050927477303
3.00009747804781 1e-06 0.714273320699278 4.585243620815
1.73800492069881 1e-06 0.324088160983104 2.06033984131174
2.64178633068729 1e-06 0.676569886335331 4.06359072554315
3.00064645577037 1e-06 0.60212582534872 4.0924951426151
3.00962711005725 1e-06 0.446539042977655 3.38660988166563
2.20052533532444 1e-06 0.366831462181678 2.50360945601474
1.99227598932088 1e-06 0.291700336532413 2.09425068556909
2.36885513771183 1e-06 0.36613618947785 2.60762561074112
2.64178633068729 1e-06 0.676569886335331 4.06359072554315
3.78906296616221 1e-06 0.915986979852383 6.43262193723956
1.84109770595813 1e-06 0.292891481280384 2.01433524538736
2.52218227217483 1e-06 0.289966880897222 2.36972346620231
1.85869215843508 1e-06 0.4407567789043 2.52452948528518
2.5594684847156 1e-06 0.32302007459894 2.53760861886956
3.00545897943618 1e-06 0.479165389367947 3.53653983131805
3.002899250387 1e-06 0.515576408470848 3.70284782920921
2.02815795288994 1e-06 0.340836037012857 2.29769017950628
2.59809804514977 1e-06 0.507854826249561 3.3481690427063
2.17039719197989 1e-06 0.314198727835572 2.28077413312696
2.20052533532444 1e-06 0.366831462181678 2.50360945601474
1.89199954138431 1e-06 0.346650998398967 2.23321829404032
1.8640239175039 1e-06 0.317630591874591 2.11483573152887
1.98244720168916 1e-06 0.228078568939971 1.84273985012643
3.24856285993284 1e-06 0.572670019670375 4.17200906818067
1.8142788984974 1e-06 0.394853962662255 2.34292416525885
2.56590128868914 1e-06 0.397812543569316 2.86629497268317
2.22129934596448 1e-06 0.399421554228291 2.64172570876896
2.24495379053175 1e-06 0.437106561683704 2.80061116056799
2.79838058819492 1e-06 0.600893236151044 3.90506208412848
2.57464723294387 1e-06 0.429892179441995 3.00775471527701
2.20052533532444 1e-06 0.366831462181678 2.50360945601474
2.1621826300029 1e-06 0.29307228445963 2.19238285423194
2.58557568004838 1e-06 0.466334281369187 3.16759343482054
2.02815795288994 1e-06 0.340836037012857 2.29769017950628
2.57464723294387 1e-06 0.429892179441995 3.00775471527701
3.25790225677141 1e-06 0.533810926561029 3.99151925010507
1.84109770595813 1e-06 0.292891481280384 2.01433524538736
2.22129934596448 1e-06 0.399421554228291 2.64172570876896
4.29548505640489 1e-06 0.979564221864075 7.4136743401591
2.7853657153887 1e-06 0.507551689341008 3.49559309511032
2.56577535745439 1e-06 0.303968892568104 2.45577518987728
1.97719326624461 1e-06 0.240754234225893 1.89058537182333
2.78031667534042 1e-06 0.469039150352554 3.32392900659346
2.16778830802821 1e-06 0.245089693042199 1.99901599134705
2.59809804514977 1e-06 0.507854826249561 3.3481690427063
2.77560771027601 1e-06 0.404517809349499 3.03373499582331
2.36885513771183 1e-06 0.36613618947785 2.60762561074112
2.3983473698095 1e-06 0.430709787471458 2.88656450493983
3.23990706574679 1e-06 0.615842997549175 4.37053663680007
3.00545897943618 1e-06 0.479165389367947 3.53653983131805
2.45808838357162 1e-06 0.569244047782593 3.47309315357053
3.23990706574679 1e-06 0.615842997549175 4.37053663680007
3.51192494403437 1e-06 0.69224670903461 4.99791184844611
2.0077806977393 1e-06 0.314407283529058 2.18791717637434
2.3983473698095 1e-06 0.430709787471458 2.88656450493983
2.3983473698095 1e-06 0.430709787471458 2.88656450493983
2.57464723294387 1e-06 0.429892179441995 3.00775471527701
1.67310183656544 1e-06 0.370912795348819 2.16810541787374
2.27086172774225 1e-06 0.480879351465938 2.9835808047633
2.57464723294387 1e-06 0.429892179441995 3.00775471527701
2.08121449439164 1e-06 0.407471348321391 2.57442593227745
2.1621826300029 1e-06 0.29307228445963 2.19238285423194
1.59043569586605 1e-06 0.303563814225346 1.90406031756962
2.78031667534042 1e-06 0.469039150352554 3.32392900659346
2.27086172774225 1e-06 0.480879351465938 2.9835808047633
2.05286612439213 1e-06 0.371608200579064 2.42570469488983
2.08783954429219 1e-06 0.292468989377267 2.14958797213656
3.24856285993284 1e-06 0.572670019670375 4.17200906818067
2.41671674972585 1e-06 0.470273905015671 3.05603225808365
2.79150026368933 1e-06 0.551137517769343 3.68797893502512
2.1621826300029 1e-06 0.29307228445963 2.19238285423194
2.36528264040993 1e-06 0.264579495872753 2.17781307284449
2.22129934596448 1e-06 0.399421554228291 2.64172570876896
2.05286612439213 1e-06 0.371608200579064 2.42570469488983
1.31363633848744 1e-06 0.267555063567729 1.63229601605122
2.43673641315734 1e-06 0.515935433121805 3.24969742992778
2.3983473698095 1e-06 0.430709787471458 2.88656450493983
2.17039719197989 1e-06 0.314198727835572 2.28077413312696
3.24856285993284 1e-06 0.572670019670375 4.17200906818067
7.314512636202 1e-06 4.95821667041424 44.5811592833275
2.38216903535607 1e-06 0.396232795738167 2.73785714791801
2.79150026368933 1e-06 0.551137517769343 3.68797893502512
2.7768597490686 1e-06 0.434866296678462 3.17050927477303
3.54550113709515 1e-06 0.604583492602228 4.58620083827162
2.17039719197989 1e-06 0.314198727835572 2.28077413312696
2.14626874758323 1e-06 0.498907636932821 2.94882581372683
1.41514329447773 1e-06 0.260613464927808 1.66966396107671
1.49915081388223 1e-06 0.299782409733732 1.8372131435679
2.57464723294387 1e-06 0.429892179441995 3.00775471527701
3.00545897943618 1e-06 0.479165389367947 3.53653983131805
2.1621826300029 1e-06 0.29307228445963 2.19238285423194
3.00142929781251 1e-06 0.556304511046799 3.88725060731817
1.99990119569069 1e-06 0.468579511495216 2.72641993985421
2.59809804514977 1e-06 0.507854826249561 3.3481690427063
3.28041111818625 1e-06 0.466929910983127 3.67760345753627
1.53165085460937 1e-06 0.256190773479235 1.71969329735281
3.05490078112817 1e-06 0.347327673699603 2.93282911187142
2.22102532465839 1e-06 0.631628364352571 3.47871315428034
1.6825567772653 1e-06 0.273605938627393 1.85926441219216
3.00545897943618 1e-06 0.479165389367947 3.53653983131805
2.62634533701352 1e-06 0.610869802986458 3.78835790322268
2.35972059920168 1e-06 0.669157137356159 3.74983585231917
4.29548505640489 1e-06 0.979564221864075 7.4136743401591
2.3590990283959 1e-06 0.339876827587718 2.49414670271663
2.22129934596448 1e-06 0.399421554228291 2.64172570876896
2.79838058819492 1e-06 0.600893236151044 3.90506208412848
2.59809804514977 1e-06 0.507854826249561 3.3481690427063
2.3983473698095 1e-06 0.430709787471458 2.88656450493983
2.11251676497745 1e-06 0.449417383274298 2.74713493990234
2.56590128868914 1e-06 0.397812543569316 2.86629497268317
2.20052533532444 1e-06 0.366831462181678 2.50360945601474
2.77560771027601 1e-06 0.404517809349499 3.03373499582331
2.7768597490686 1e-06 0.434866296678462 3.17050927477303
2.79838058819492 1e-06 0.600893236151044 3.90506208412848
3.00064645577037 1e-06 0.60212582534872 4.0924951426151
3.24856285993284 1e-06 0.572670019670375 4.17200906818067
2.64178633068729 1e-06 0.676569886335331 4.06359072554315
3.49542426208912 1e-06 0.74350595042175 5.2345980992666
3.24856285993284 1e-06 0.572670019670375 4.17200906818067
2.0077806977393 1e-06 0.314407283529058 2.18791717637434
2.5594684847156 1e-06 0.32302007459894 2.53760861886956
2.3983473698095 1e-06 0.430709787471458 2.88656450493983
3.002899250387 1e-06 0.515576408470848 3.70284782920921
2.11251676497745 1e-06 0.449417383274298 2.74713493990234
2.18334078366518 1e-06 0.338616693598472 2.38392793743302
2.62634533701352 1e-06 0.610869802986458 3.78835790322268
2.3590990283959 1e-06 0.339876827587718 2.49414670271663
2.62634533701352 1e-06 0.610869802986458 3.78835790322268
2.0077806977393 1e-06 0.314407283529058 2.18791717637434
2.11251676497745 1e-06 0.449417383274298 2.74713493990234
2.43673641315734 1e-06 0.515935433121805 3.24969742992778
2.77723211630339 1e-06 0.377604196592415 2.9124867618974
1.84109770595813 1e-06 0.292891481280384 2.01433524538736
2.80579522574072 1e-06 0.658499937896952 4.15314299608329
2.1621826300029 1e-06 0.29307228445963 2.19238285423194
2.20052533532444 1e-06 0.366831462181678 2.50360945601474
3.002899250387 1e-06 0.515576408470848 3.70284782920921
2.56590128868914 1e-06 0.397812543569316 2.86629497268317
3.00064645577037 1e-06 0.60212582534872 4.0924951426151
1.6825567772653 1e-06 0.273605938627393 1.85926441219216
3.84101237673614 1e-06 0.799112829573112 5.88711325836766
2.77560771027601 1e-06 0.404517809349499 3.03373499582331
3.51192494403437 1e-06 0.69224670903461 4.99791184844611
3.51192494403437 1e-06 0.69224670903461 4.99791184844611
3.00142929781251 1e-06 0.556304511046799 3.88725060731817
2.02815795288994 1e-06 0.340836037012857 2.29769017950628
2.62634533701352 1e-06 0.610869802986458 3.78835790322268
3.47877424831371 1e-06 0.801319833692979 5.49821902472678
2.1621826300029 1e-06 0.29307228445963 2.19238285423194
1.72207234566544 1e-06 0.415064204185514 2.34004451521468
2.17039719197989 1e-06 0.314198727835572 2.28077413312696
2.02815795288994 1e-06 0.340836037012857 2.29769017950628
2.05286612439213 1e-06 0.371608200579064 2.42570469488983
3.00545897943618 1e-06 0.479165389367947 3.53653983131805
1.73800492069881 1e-06 0.324088160983104 2.06033984131174
2.29861198221152 1e-06 0.532237894200747 3.19585740121239
1.65025455142527 1e-06 0.190088463663028 1.5488755942509
2.15897748783232 1e-06 0.27477983872951 2.11703946683754
2.57464723294387 1e-06 0.429892179441995 3.00775471527701
1.65046152833132 1e-06 0.237178208479718 1.71771403241308
1.65046152833132 1e-06 0.237178208479718 1.71771403241308
2.17039719197989 1e-06 0.314198727835572 2.28077413312696
3.00962711005725 1e-06 0.446539042977655 3.38660988166563
2.80579522574072 1e-06 0.658499937896952 4.15314299608329
2.7768597490686 1e-06 0.434866296678462 3.17050927477303
2.59809804514977 1e-06 0.507854826249561 3.3481690427063
2.79150026368933 1e-06 0.551137517769343 3.68797893502512
3.47877424831371 1e-06 0.801319833692979 5.49821902472678
2.41671674972585 1e-06 0.470273905015671 3.05603225808365
1.66359155571742 1e-06 0.253948361829632 1.78222832827445
2.3525426963617 1e-06 0.297073246860963 2.31143893723797
1.55789521444551 1e-06 0.277841588412862 1.80352072341221
3.00545897943618 1e-06 0.479165389367947 3.53653983131805
2.08429076671022 1e-06 0.352481411715946 2.37565555018426
1.98197434273364 1e-06 0.272169535737409 2.01470345001685
2.57464723294387 1e-06 0.429892179441995 3.00775471527701
2.79838058819492 1e-06 0.600893236151044 3.90506208412848
2.7768597490686 1e-06 0.434866296678462 3.17050927477303
2.78238051434526 1e-06 0.353797862104965 2.80581795956999
2.7768597490686 1e-06 0.434866296678462 3.17050927477303
3.00545897943618 1e-06 0.479165389367947 3.53653983131805
1.27900625432209 1e-06 0.244836751643101 1.54764661636664
1.62901522276744 1e-06 0.334228789487699 2.0243791278813
1.93946743062274 1e-06 0.23427167733906 1.84719655263146
1.36745764462323 1e-06 0.223291823527093 1.53002342618906
2.08121449439164 1e-06 0.407471348321391 2.57442593227745
1.73800492069881 1e-06 0.324088160983104 2.06033984131174
2.02815795288994 1e-06 0.340836037012857 2.29769017950628
2.78238051434526 1e-06 0.353797862104965 2.80581795956999
2.16086715918523 1e-06 0.258907798815228 2.05309494531548
1.82360659145776 1e-06 0.271769268614183 1.92936006894221
2.27086172774225 1e-06 0.480879351465938 2.9835808047633
1.70742337389164 1e-06 0.296752193175215 1.95111878806561
1.20208977886452 1e-06 0.174843339027758 1.30159346945268
2.18231591990297 1e-06 0.558288152831364 3.18779040278758
3.23990706574679 1e-06 0.615842997549175 4.37053663680007
2.7768597490686 1e-06 0.434866296678462 3.17050927477303
1.98197434273364 1e-06 0.272169535737409 2.01470345001685
3.58196267896885 1e-06 0.532010812296213 4.23890752291272
3.0252814415069 1e-06 0.391210029691399 3.13192303828798
1.53165085460937 1e-06 0.256190773479235 1.71969329735281
2.35351615279928 1e-06 0.316996163728267 2.39591764482278
2.5594684847156 1e-06 0.32302007459894 2.53760861886956
2.17039719197989 1e-06 0.314198727835572 2.28077413312696
1.6825567772653 1e-06 0.273605938627393 1.85926441219216
1.77383935546448 1e-06 0.356443177480046 2.18978919166629
2.62634533701352 1e-06 0.610869802986458 3.78835790322268
2.20052533532444 1e-06 0.366831462181678 2.50360945601474
2.78031667534042 1e-06 0.469039150352554 3.32392900659346
2.56002681460481 1e-06 0.369579917961636 2.74163316848022
2.56002681460481 1e-06 0.369579917961636 2.74163316848022
1.59043569586605 1e-06 0.303563814225346 1.90406031756962
2.18334078366518 1e-06 0.338616693598472 2.38392793743302
3.60234996212382 1e-06 0.500358921966914 4.08609939610955
3.01601514604558 1e-06 0.417318338186356 3.25198517674899
2.05286612439213 1e-06 0.371608200579064 2.42570469488983
2.7853657153887 1e-06 0.507551689341008 3.49559309511032
2.57464723294387 1e-06 0.429892179441995 3.00775471527701
2.56002681460481 1e-06 0.369579917961636 2.74163316848022
2.18334078366518 1e-06 0.338616693598472 2.38392793743302
3.0252814415069 1e-06 0.391210029691399 3.13192303828798
1.70742337389164 1e-06 0.296752193175215 1.95111878806561
1.62901522276744 1e-06 0.334228789487699 2.0243791278813
3.51192494403437 1e-06 0.69224670903461 4.99791184844611
2.3983473698095 1e-06 0.430709787471458 2.88656450493983
1.93946743062274 1e-06 0.23427167733906 1.84719655263146
2.1621826300029 1e-06 0.29307228445963 2.19238285423194
2.7853657153887 1e-06 0.507551689341008 3.49559309511032
2.62634533701352 1e-06 0.610869802986458 3.78835790322268
2.11251676497745 1e-06 0.449417383274298 2.74713493990234
1.8640239175039 1e-06 0.317630591874591 2.11483573152887
1.9605801195041 1e-06 0.420901721447271 2.53492126026396
1.99662086834971 1e-06 0.206377360581897 1.76073090531991
3.28041111818625 1e-06 0.466929910983127 3.67760345753627
1.98197434273364 1e-06 0.272169535737409 2.01470345001685
2.59809804514977 1e-06 0.507854826249561 3.3481690427063
2.3983473698095 1e-06 0.430709787471458 2.88656450493983
1.92441771645723 1e-06 0.380738815781834 2.37213529711004
2.17039719197989 1e-06 0.314198727835572 2.28077413312696
2.57464723294387 1e-06 0.429892179441995 3.00775471527701
3.26834750203685 1e-06 0.498695881170524 3.82711289424381
2.57464723294387 1e-06 0.429892179441995 3.00775471527701
1.40499541597703 1e-06 0.328282960108383 1.86102915953004
2.41671674972585 1e-06 0.470273905015671 3.05603225808365
2.61177263296127 1e-06 0.555495634008179 3.55312446587794
1.38804416818094 1e-06 0.240361947021812 1.59326546865181
2.31289380153467 1e-06 0.861237631120976 4.36567440594645
2.7853657153887 1e-06 0.507551689341008 3.49559309511032
1.9605801195041 1e-06 0.420901721447271 2.53492126026396
2.3525426963617 1e-06 0.297073246860963 2.31143893723797
2.36885513771183 1e-06 0.36613618947785 2.60762561074112
2.20052533532444 1e-06 0.366831462181678 2.50360945601474
1.89199954138431 1e-06 0.346650998398967 2.23321829404032
2.45808838357162 1e-06 0.569244047782593 3.47309315357053
2.41671674972585 1e-06 0.470273905015671 3.05603225808365
1.80409312980946 1e-06 0.224707157711619 1.74688529757134
1.53672945005418 1e-06 0.348796840716202 2.00809943180339
3.46172008467525 1e-06 0.867627648342878 5.79660890508067
1.62901522276744 1e-06 0.334228789487699 2.0243791278813
3.002899250387 1e-06 0.515576408470848 3.70284782920921
1.84109770595813 1e-06 0.292891481280384 2.01433524538736
2.59809804514977 1e-06 0.507854826249561 3.3481690427063
3.002899250387 1e-06 0.515576408470848 3.70284782920921
1.97697211907552 1e-06 0.255329499361074 1.94739262109214
2.58557568004838 1e-06 0.466334281369187 3.16759343482054
1.99990119569069 1e-06 0.468579511495216 2.72641993985421
2.08121449439164 1e-06 0.407471348321391 2.57442593227745
2.22129934596448 1e-06 0.399421554228291 2.64172570876896
1.70742337389164 1e-06 0.296752193175215 1.95111878806561
2.77723211630339 1e-06 0.377604196592415 2.9124867618974
2.57685919475653 1e-06 0.287286608199585 2.38567552078067
2.24495379053175 1e-06 0.437106561683704 2.80061116056799
2.7853657153887 1e-06 0.507551689341008 3.49559309511032
1.80525502601278 1e-06 0.238142098446785 1.79750390890348
3.00962711005725 1e-06 0.446539042977655 3.38660988166563
2.36885513771183 1e-06 0.36613618947785 2.60762561074112
2.1621826300029 1e-06 0.29307228445963 2.19238285423194
1.72207234566544 1e-06 0.415064204185514 2.34004451521468
2.7853657153887 1e-06 0.507551689341008 3.49559309511032
2.14626874758323 1e-06 0.498907636932821 2.94882581372683
2.20052533532444 1e-06 0.366831462181678 2.50360945601474
2.80579522574072 1e-06 0.658499937896952 4.15314299608329
3.23990706574679 1e-06 0.615842997549175 4.37053663680007
2.08121449439164 1e-06 0.407471348321391 2.57442593227745
2.3590990283959 1e-06 0.339876827587718 2.49414670271663
2.41671674972585 1e-06 0.470273905015671 3.05603225808365
3.00064645577037 1e-06 0.60212582534872 4.0924951426151
2.6985081905628 1e-06 0.346485088237724 2.72284065004025
1.10123437801925 1e-06 0.197702327715206 1.32080448055726
2.3983473698095 1e-06 0.430709787471458 2.88656450493983
2.80579522574072 1e-06 0.658499937896952 4.15314299608329
2.5576915144163 1e-06 0.344773431876394 2.63247613904828
2.7853657153887 1e-06 0.507551689341008 3.49559309511032
3.00142929781251 1e-06 0.556304511046799 3.88725060731817
2.36885513771183 1e-06 0.36613618947785 2.60762561074112
2.7768597490686 1e-06 0.434866296678462 3.17050927477303
2.20052533532444 1e-06 0.366831462181678 2.50360945601474
2.64178633068729 1e-06 0.676569886335331 4.06359072554315
1.92441771645723 1e-06 0.380738815781834 2.37213529711004
2.05286612439213 1e-06 0.371608200579064 2.42570469488983
2.3525426963617 1e-06 0.297073246860963 2.31143893723797
2.02815795288994 1e-06 0.340836037012857 2.29769017950628
1.6825567772653 1e-06 0.273605938627393 1.85926441219216
3.03806021597783 1e-06 0.367960918077938 3.02577525685448
1.98197434273364 1e-06 0.272169535737409 2.01470345001685
2.18334078366518 1e-06 0.338616693598472 2.38392793743302
3.49542426208912 1e-06 0.74350595042175 5.2345980992666
3.23990706574679 1e-06 0.615842997549175 4.37053663680007
3.24856285993284 1e-06 0.572670019670375 4.17200906818067
2.43673641315734 1e-06 0.515935433121805 3.24969742992778
3.00064645577037 1e-06 0.60212582534872 4.0924951426151
2.43673641315734 1e-06 0.515935433121805 3.24969742992778
1.53165085460937 1e-06 0.256190773479235 1.71969329735281
2.79838058819492 1e-06 0.600893236151044 3.90506208412848
2.43673641315734 1e-06 0.515935433121805 3.24969742992778
2.24495379053175 1e-06 0.437106561683704 2.80061116056799
2.08121449439164 1e-06 0.407471348321391 2.57442593227745
3.25790225677141 1e-06 0.533810926561029 3.99151925010507
2.59809804514977 1e-06 0.507854826249561 3.3481690427063
2.7768597490686 1e-06 0.434866296678462 3.17050927477303
2.7916050916759 1e-06 0.332795350464 2.71276867863023
2.80531653829726 1e-06 0.314302420831466 2.63229429284367
2.79838058819492 1e-06 0.600893236151044 3.90506208412848
2.56590128868914 1e-06 0.397812543569316 2.86629497268317
3.00545897943618 1e-06 0.479165389367947 3.53653983131805
2.59809804514977 1e-06 0.507854826249561 3.3481690427063
2.22129934596448 1e-06 0.399421554228291 2.64172570876896
3.0252814415069 1e-06 0.391210029691399 3.13192303828798
2.22129934596448 1e-06 0.399421554228291 2.64172570876896
1.73800492069881 1e-06 0.324088160983104 2.06033984131174
2.24495379053175 1e-06 0.437106561683704 2.80061116056799
2.17039719197989 1e-06 0.314198727835572 2.28077413312696
1.70742337389164 1e-06 0.296752193175215 1.95111878806561
2.08121449439164 1e-06 0.407471348321391 2.57442593227745
1.99990119569069 1e-06 0.468579511495216 2.72641993985421
1.22698655375042 1e-06 0.277542100526593 1.60845310861189
2.3983473698095 1e-06 0.430709787471458 2.88656450493983
1.70742337389164 1e-06 0.296752193175215 1.95111878806561
1.84109770595813 1e-06 0.292891481280384 2.01433524538736
2.5576915144163 1e-06 0.344773431876394 2.63247613904828
1.77383935546448 1e-06 0.356443177480046 2.18978919166629
2.38216903535607 1e-06 0.396232795738167 2.73785714791801
3.28041111818625 1e-06 0.466929910983127 3.67760345753627
2.02815795288994 1e-06 0.340836037012857 2.29769017950628
1.99227598932088 1e-06 0.291700336532413 2.09425068556909
2.79150026368933 1e-06 0.551137517769343 3.68797893502512
2.32812319230221 1e-06 0.593602274881682 3.44616813824145
3.00009747804781 1e-06 0.714273320699278 4.585243620815
2.17039719197989 1e-06 0.314198727835572 2.28077413312696
3.51192494403437 1e-06 0.69224670903461 4.99791184844611
2.56577535745439 1e-06 0.303968892568104 2.45577518987728
2.38216903535607 1e-06 0.396232795738167 2.73785714791801
1.20657593379569 1e-06 0.184857327462114 1.33424249680629
3.23162434106708 1e-06 0.664163433449417 4.59021397638249
2.7768597490686 1e-06 0.434866296678462 3.17050927477303
2.57464723294387 1e-06 0.429892179441995 3.00775471527701
2.45808838357162 1e-06 0.569244047782593 3.47309315357053
2.17039719197989 1e-06 0.314198727835572 2.28077413312696
3.00545897943618 1e-06 0.479165389367947 3.53653983131805
2.41671674972585 1e-06 0.470273905015671 3.05603225808365
1.23069514188364 1e-06 0.209958218676982 1.42081829295531
3.00142929781251 1e-06 0.556304511046799 3.88725060731817
2.79838058819492 1e-06 0.600893236151044 3.90506208412848
2.61177263296127 1e-06 0.555495634008179 3.55312446587794
2.41671674972585 1e-06 0.470273905015671 3.05603225808365
2.80579522574072 1e-06 0.658499937896952 4.15314299608329
2.36885513771183 1e-06 0.36613618947785 2.60762561074112
2.58557568004838 1e-06 0.466334281369187 3.16759343482054
2.7768597490686 1e-06 0.434866296678462 3.17050927477303
2.18334078366518 1e-06 0.338616693598472 2.38392793743302
3.84101237673614 1e-06 0.799112829573112 5.88711325836766
3.19757705224966 1e-06 0.945804200574897 5.82519340303708
2.04214579741485 1e-06 0.526055762031936 2.95455579489759
2.3590990283959 1e-06 0.339876827587718 2.49414670271663
2.41671674972585 1e-06 0.470273905015671 3.05603225808365
2.77723211630339 1e-06 0.377604196592415 2.9124867618974
3.28041111818625 1e-06 0.466929910983127 3.67760345753627
1.77383935546448 1e-06 0.356443177480046 2.18978919166629
2.57464723294387 1e-06 0.429892179441995 3.00775471527701
2.08121449439164 1e-06 0.407471348321391 2.57442593227745
2.3590990283959 1e-06 0.339876827587718 2.49414670271663
1.53165085460937 1e-06 0.256190773479235 1.71969329735281
1.59662531890241 1e-06 0.228685873224868 1.66177630263024
1.41514329447773 1e-06 0.260613464927808 1.66966396107671
2.77560771027601 1e-06 0.404517809349499 3.03373499582331
2.78238051434526 1e-06 0.353797862104965 2.80581795956999
1.81637286330973 1e-06 0.202806081121867 1.66873501868032
2.3983473698095 1e-06 0.430709787471458 2.88656450493983
3.54550113709515 1e-06 0.604583492602228 4.58620083827162
2.43673641315734 1e-06 0.515935433121805 3.24969742992778
2.3525426963617 1e-06 0.297073246860963 2.31143893723797
2.80531653829726 1e-06 0.314302420831466 2.63229429284367
2.57464723294387 1e-06 0.429892179441995 3.00775471527701
2.56577535745439 1e-06 0.303968892568104 2.45577518987728
3.29468974081563 1e-06 0.438232964793349 3.54231453707914
2.57464723294387 1e-06 0.429892179441995 3.00775471527701
2.05286612439213 1e-06 0.371608200579064 2.42570469488983
3.00142929781251 1e-06 0.556304511046799 3.88725060731817
2.38216903535607 1e-06 0.396232795738167 2.73785714791801
2.79150026368933 1e-06 0.551137517769343 3.68797893502512
3.51192494403437 1e-06 0.69224670903461 4.99791184844611
3.01601514604558 1e-06 0.417318338186356 3.25198517674899
2.62634533701352 1e-06 0.610869802986458 3.78835790322268
3.5631785573387 1e-06 0.566653092886659 4.40534100264651
2.41671674972585 1e-06 0.470273905015671 3.05603225808365
3.24856285993284 1e-06 0.572670019670375 4.17200906818067
2.58557568004838 1e-06 0.466334281369187 3.16759343482054
3.9452646529549 1e-06 0.624942021632635 5.04670440641167
3.54550113709515 1e-06 0.604583492602228 4.58620083827162
2.41671674972585 1e-06 0.470273905015671 3.05603225808365
2.18334078366518 1e-06 0.338616693598472 2.38392793743302
2.02815795288994 1e-06 0.340836037012857 2.29769017950628
1.99990119569069 1e-06 0.468579511495216 2.72641993985421
3.00003380690846 1e-06 0.785149520152753 4.89038239493082
2.79150026368933 1e-06 0.551137517769343 3.68797893502512
2.59809804514977 1e-06 0.507854826249561 3.3481690427063
1.77383935546448 1e-06 0.356443177480046 2.18978919166629
2.17039719197989 1e-06 0.314198727835572 2.28077413312696
3.01601514604558 1e-06 0.417318338186356 3.25198517674899
1.77383935546448 1e-06 0.356443177480046 2.18978919166629
2.57464723294387 1e-06 0.429892179441995 3.00775471527701
1.48608909036069 1e-06 0.197417498168928 1.50273963198188
2.81368777061902 1e-06 0.726644789025278 4.44248791894946
3.00142929781251 1e-06 0.556304511046799 3.88725060731817
1.89199954138431 1e-06 0.346650998398967 2.23321829404032
2.41671674972585 1e-06 0.470273905015671 3.05603225808365
2.27086172774225 1e-06 0.480879351465938 2.9835808047633
3.23162434106708 1e-06 0.664163433449417 4.59021397638249
3.00064645577037 1e-06 0.60212582534872 4.0924951426151
2.36528264040993 1e-06 0.264579495872753 2.17781307284449
2.3983473698095 1e-06 0.430709787471458 2.88656450493983
2.3590990283959 1e-06 0.339876827587718 2.49414670271663
2.3983473698095 1e-06 0.430709787471458 2.88656450493983
2.0077806977393 1e-06 0.314407283529058 2.18791717637434
2.65829685874429 1e-06 0.757027667294073 4.3955813924351
1.55789521444551 1e-06 0.277841588412862 1.80352072341221
2.57464723294387 1e-06 0.429892179441995 3.00775471527701
1.66359155571742 1e-06 0.253948361829632 1.78222832827445
2.3525426963617 1e-06 0.297073246860963 2.31143893723797
2.14626874758323 1e-06 0.498907636932821 2.94882581372683
2.56002681460481 1e-06 0.369579917961636 2.74163316848022
2.35972059920168 1e-06 0.669157137356159 3.74983585231917
2.18334078366518 1e-06 0.338616693598472 2.38392793743302
1.6825567772653 1e-06 0.273605938627393 1.85926441219216
2.11251676497745 1e-06 0.449417383274298 2.74713493990234
2.78031667534042 1e-06 0.469039150352554 3.32392900659346
2.57464723294387 1e-06 0.429892179441995 3.00775471527701
2.32812319230221 1e-06 0.593602274881682 3.44616813824145
2.36885513771183 1e-06 0.36613618947785 2.60762561074112
1.91944449063939 1e-06 0.259024657732566 1.93247670248564
2.82376777821 1e-06 0.298031644221527 2.56326373487513
1.44902445034808 1e-06 0.284795645004359 1.76201257195337
2.79838058819492 1e-06 0.600893236151044 3.90506208412848
2.24495379053175 1e-06 0.437106561683704 2.80061116056799
2.22129934596448 1e-06 0.399421554228291 2.64172570876896
2.11251676497745 1e-06 0.449417383274298 2.74713493990234
2.7768597490686 1e-06 0.434866296678462 3.17050927477303
2.5576915144163 1e-06 0.344773431876394 2.63247613904828
1.99227598932088 1e-06 0.291700336532413 2.09425068556909
2.5594684847156 1e-06 0.32302007459894 2.53760861886956
2.86451913039279 1e-06 0.443010173108479 3.26845201271042
2.59809804514977 1e-06 0.507854826249561 3.3481690427063
2.20052533532444 1e-06 0.366831462181678 2.50360945601474
2.41671674972585 1e-06 0.470273905015671 3.05603225808365
3.54550113709515 1e-06 0.604583492602228 4.58620083827162
3.23990706574679 1e-06 0.615842997549175 4.37053663680007
1.8142788984974 1e-06 0.394853962662255 2.34292416525885
2.58557568004838 1e-06 0.466334281369187 3.16759343482054
2.3590990283959 1e-06 0.339876827587718 2.49414670271663
3.00545897943618 1e-06 0.479165389367947 3.53653983131805
2.3983473698095 1e-06 0.430709787471458 2.88656450493983
3.20664871215885 1e-06 0.855786538577116 5.43783213997364
2.41671674972585 1e-06 0.470273905015671 3.05603225808365
2.18334078366518 1e-06 0.338616693598472 2.38392793743302
2.79838058819492 1e-06 0.600893236151044 3.90506208412848
2.24495379053175 1e-06 0.437106561683704 2.80061116056799
2.62634533701352 1e-06 0.610869802986458 3.78835790322268
2.35351615279928 1e-06 0.316996163728267 2.39591764482278
2.78031667534042 1e-06 0.469039150352554 3.32392900659346
2.32812319230221 1e-06 0.593602274881682 3.44616813824145
1.21591993504993 1e-06 0.196438902493785 1.37349039339018
2.56577535745439 1e-06 0.303968892568104 2.45577518987728
2.3525426963617 1e-06 0.297073246860963 2.31143893723797
3.00142929781251 1e-06 0.556304511046799 3.88725060731817
2.81368777061902 1e-06 0.726644789025278 4.44248791894946
2.38216903535607 1e-06 0.396232795738167 2.73785714791801
3.00962711005725 1e-06 0.446539042977655 3.38660988166563
1.6825567772653 1e-06 0.273605938627393 1.85926441219216
1.98197434273364 1e-06 0.272169535737409 2.01470345001685
3.25790225677141 1e-06 0.533810926561029 3.99151925010507
3.54550113709515 1e-06 0.604583492602228 4.58620083827162
4.22055592027087 1e-06 1.10838321857868 8.02842603418806
2.62634533701352 1e-06 0.610869802986458 3.78835790322268
2.27086172774225 1e-06 0.480879351465938 2.9835808047633
3.26834750203685 1e-06 0.498695881170524 3.82711289424381
2.79838058819492 1e-06 0.600893236151044 3.90506208412848
