# Supplementary material for: A Unified Probabilistic Framework for Dose–Response Assessment of Human Health Effects
Source: Environ Health Perspect. 2015 May 22;123(12):1241–54. doi: 10.1289/ehp.1409385 (PMC4671238; doi:10.1289/ehp.1409385)
Supplement: (219 KB) ZIP [file ehp.1409385.s002.acco.zip › SupplementalDataAndRCodeFiles/meth.g.bmr.50.bootstrap.samples.dat]

"ADM" "a" "b" "c"
6.53842535222425 1e-06 0.369579917961636 2.74163316848022
5.80729283744525 1e-06 0.555495634008179 3.55312446587794
6.09745378903706 1e-06 0.551137517769343 3.68797893502512
5.94093812828902 1e-06 0.366831462181678 2.50360945601474
7.17169105940104 1e-06 0.391210029691399 3.13192303828798
6.41638373384966 1e-06 0.664163433449417 4.59021397638249
6.69365396528296 1e-06 0.404517809349499 3.03373499582331
6.08911554288332 1e-06 0.396232795738167 2.73785714791801
7.00443524767831 1e-06 0.233008837687892 1.95342928950178
6.24272396749458 1e-06 0.507551689341008 3.49559309511032
6.68614305873995 1e-06 0.258907798815228 2.05309494531548
5.94093812828902 1e-06 0.366831462181678 2.50360945601474
5.65581294242438 1e-06 0.371608200579064 2.42570469488983
5.51038571986596 1e-06 0.346650998398967 2.23321829404032
6.2352061940873 1e-06 0.36613618947785 2.60762561074112
5.36364499057794 1e-06 0.324088160983104 2.06033984131174
5.52151744015198 1e-06 0.407471348321391 2.57442593227745
6.08911554288332 1e-06 0.396232795738167 2.73785714791801
6.39007633075563 1e-06 0.469039150352554 3.32392900659346
6.10601394071052 1e-06 0.654194910003348 4.32289941249547
5.36364499057794 1e-06 0.324088160983104 2.06033984131174
6.25188513358347 1e-06 0.60212582534872 4.0924951426151
6.09266865730288 1e-06 0.466334281369187 3.16759343482054
6.86308553719631 1e-06 0.533810926561029 3.99151925010507
6.54023789657437 1e-06 0.434866296678462 3.17050927477303
6.23828951409251 1e-06 0.429892179441995 3.00775471527701
6.0840341554532 1e-06 0.338616693598472 2.38392793743302
5.94587387861995 1e-06 0.430709787471458 2.88656450493983
5.64321468961905 1e-06 0.317630591874591 2.11483573152887
5.52151744015198 1e-06 0.407471348321391 2.57442593227745
6.84389444009448 1e-06 0.245089693042199 1.99901599134705
6.08911554288332 1e-06 0.396232795738167 2.73785714791801
6.09745378903706 1e-06 0.551137517769343 3.68797893502512
6.37919002601182 1e-06 0.29307228445963 2.19238285423194
6.71211488145993 1e-06 0.572670019670375 4.17200906818067
6.5199776054468 1e-06 0.240754234225893 1.89058537182333
6.36863923435159 1e-06 0.255329499361074 1.94739262109214
6.85154296717589 1e-06 0.32302007459894 2.53760861886956
6.41638373384966 1e-06 0.664163433449417 4.59021397638249
5.80500109101428 1e-06 0.470273905015671 3.05603225808365
6.25188513358347 1e-06 0.60212582534872 4.0924951426151
6.0747127659964 1e-06 0.291700336532413 2.09425068556909
6.22020774179376 1e-06 0.272169535737409 2.01470345001685
5.39122891047541 1e-06 0.532237894200747 3.19585740121239
5.80729283744525 1e-06 0.555495634008179 3.55312446587794
6.0840341554532 1e-06 0.338616693598472 2.38392793743302
7.51418538512063 1e-06 0.259812743401162 2.27553596627662
6.8521280504933 1e-06 0.446539042977655 3.38660988166563
5.66527357320468 1e-06 0.610869802986458 3.78835790322268
6.68614305873995 1e-06 0.258907798815228 2.05309494531548
6.38677012637786 1e-06 0.397812543569316 2.86629497268317
6.69336299414524 1e-06 0.344773431876394 2.63247613904828
6.09266865730288 1e-06 0.466334281369187 3.16759343482054
5.65581294242438 1e-06 0.371608200579064 2.42570469488983
5.77888189388055 1e-06 0.292891481280384 2.01433524538736
5.80863565705579 1e-06 0.658499937896952 4.15314299608329
5.94930544667129 1e-06 0.507854826249561 3.3481690427063
5.77888189388055 1e-06 0.292891481280384 2.01433524538736
5.96921631852318 1e-06 0.855786538577116 5.43783213997364
5.79259502983174 1e-06 0.340836037012857 2.29769017950628
6.71211488145993 1e-06 0.572670019670375 4.17200906818067
5.36364499057794 1e-06 0.324088160983104 2.06033984131174
5.6628225333892 1e-06 0.437106561683704 2.80061116056799
5.52151744015198 1e-06 0.407471348321391 2.57442593227745
5.94587387861995 1e-06 0.430709787471458 2.88656450493983
6.23011120809192 1e-06 0.314198727835572 2.28077413312696
7.011405722583 1e-06 0.264579495872753 2.17781307284449
7.17468989771599 1e-06 0.332795350464 2.71276867863023
6.5468058267769 1e-06 0.515576408470848 3.70284782920921
5.25184163563865 1e-06 0.420901721447271 2.53492126026396
5.80863565705579 1e-06 0.658499937896952 4.15314299608329
4.9917751258119 1e-06 0.4407567789043 2.52452948528518
6.0747127659964 1e-06 0.291700336532413 2.09425068556909
5.80066280139286 1e-06 0.399421554228291 2.64172570876896
6.05914187975315 1e-06 0.253687225793468 1.85774529877344
5.52151744015198 1e-06 0.407471348321391 2.57442593227745
6.45025410645376 1e-06 0.801319833692979 5.49821902472678
6.39843645256324 1e-06 0.556304511046799 3.88725060731817
7.17169105940104 1e-06 0.391210029691399 3.13192303828798
5.39122891047541 1e-06 0.532237894200747 3.19585740121239
6.05914187975315 1e-06 0.253687225793468 1.85774529877344
5.66527357320468 1e-06 0.610869802986458 3.78835790322268
5.46571669110965 1e-06 0.256190773479235 1.71969329735281
5.80958186269694 1e-06 0.785149520152753 4.89038239493082
7.34197694846625 1e-06 0.239698438380345 2.08204098717636
6.69365396528296 1e-06 0.404517809349499 3.03373499582331
5.94093812828902 1e-06 0.366831462181678 2.50360945601474
5.65581294242438 1e-06 0.371608200579064 2.42570469488983
7.54881009393598 1e-06 0.624942021632635 5.04670440641167
5.52671481301586 1e-06 0.569244047782593 3.47309315357053
6.09266865730288 1e-06 0.466334281369187 3.16759343482054
6.3843685342193 1e-06 0.339876827587718 2.49414670271663
5.93218625141363 1e-06 0.314407283529058 2.18791717637434
6.36863923435159 1e-06 0.255329499361074 1.94739262109214
6.22020774179376 1e-06 0.272169535737409 2.01470345001685
5.37248109773484 1e-06 0.757027667294073 4.3955813924351
5.66159425217029 1e-06 0.726644789025278 4.44248791894946
7.0171754544517 1e-06 0.498695881170524 3.82711289424381
5.86596486776194 1e-06 0.20894912184231 1.54323888564786
6.95439027369786 1e-06 0.799112829573112 5.88711325836766
6.71211488145993 1e-06 0.572670019670375 4.17200906818067
6.39843645256324 1e-06 0.556304511046799 3.88725060731817
7.17490597660708 1e-06 0.466929910983127 3.67760345753627
5.80729283744525 1e-06 0.555495634008179 3.55312446587794
5.65581294242438 1e-06 0.371608200579064 2.42570469488983
5.24148549209482 1e-06 0.710614147326073 4.05269137569581
4.79996558896208 1e-06 0.904825997808606 4.67190746351923
6.2352061940873 1e-06 0.36613618947785 2.60762561074112
6.23828951409251 1e-06 0.429892179441995 3.00775471527701
6.08911554288332 1e-06 0.396232795738167 2.73785714791801
6.20377531656181 1e-06 0.238142098446785 1.79750390890348
6.09266865730288 1e-06 0.466334281369187 3.16759343482054
5.6628225333892 1e-06 0.437106561683704 2.80061116056799
6.53664432046812 1e-06 0.316996163728267 2.39591764482278
6.69365396528296 1e-06 0.404517809349499 3.03373499582331
6.3843685342193 1e-06 0.339876827587718 2.49414670271663
6.09745378903706 1e-06 0.551137517769343 3.68797893502512
7.010027586788 1e-06 0.417318338186356 3.25198517674899
6.22020774179376 1e-06 0.272169535737409 2.01470345001685
5.52671727442552 1e-06 0.480879351465938 2.9835808047633
5.80729283744525 1e-06 0.555495634008179 3.55312446587794
6.22020774179376 1e-06 0.272169535737409 2.01470345001685
5.6628225333892 1e-06 0.437106561683704 2.80061116056799
6.69365396528296 1e-06 0.404517809349499 3.03373499582331
5.80958186269694 1e-06 0.785149520152753 4.89038239493082
6.54023789657437 1e-06 0.434866296678462 3.17050927477303
6.23011120809192 1e-06 0.314198727835572 2.28077413312696
6.85154296717589 1e-06 0.32302007459894 2.53760861886956
6.54023789657437 1e-06 0.434866296678462 3.17050927477303
6.05914187975315 1e-06 0.253687225793468 1.85774529877344
6.53122272947151 1e-06 0.27477983872951 2.11703946683754
7.17169105940104 1e-06 0.391210029691399 3.13192303828798
6.09745378903706 1e-06 0.551137517769343 3.68797893502512
5.64321468961905 1e-06 0.317630591874591 2.11483573152887
6.2352061940873 1e-06 0.36613618947785 2.60762561074112
6.69336299414524 1e-06 0.344773431876394 2.63247613904828
7.45474165018389 1e-06 0.398308094677248 3.29595531549401
5.94587387861995 1e-06 0.430709787471458 2.88656450493983
6.69783909687473 1e-06 0.479165389367947 3.53653983131805
6.53664432046812 1e-06 0.316996163728267 2.39591764482278
5.38909773052162 1e-06 0.449417383274298 2.74713493990234
6.56352705843586 1e-06 0.615842997549175 4.37053663680007
5.91751459968994 1e-06 0.271769268614183 1.92936006894221
5.80066280139286 1e-06 0.399421554228291 2.64172570876896
5.77888189388055 1e-06 0.292891481280384 2.01433524538736
6.38677012637786 1e-06 0.397812543569316 2.86629497268317
5.94093812828902 1e-06 0.366831462181678 2.50360945601474
5.49212846892305 1e-06 0.296752193175215 1.95111878806561
6.10601394071052 1e-06 0.654194910003348 4.32289941249547
6.8521280504933 1e-06 0.446539042977655 3.38660988166563
5.94093812828902 1e-06 0.366831462181678 2.50360945601474
6.86308553719631 1e-06 0.533810926561029 3.99151925010507
6.39843645256324 1e-06 0.556304511046799 3.88725060731817
6.6919748035268 1e-06 0.297073246860963 2.31143893723797
6.53842535222425 1e-06 0.369579917961636 2.74163316848022
6.38677012637786 1e-06 0.397812543569316 2.86629497268317
5.39122891047541 1e-06 0.532237894200747 3.19585740121239
5.80729283744525 1e-06 0.555495634008179 3.55312446587794
6.23011120809192 1e-06 0.314198727835572 2.28077413312696
6.50202551981674 1e-06 0.213026432927472 1.70438489503112
5.52671481301586 1e-06 0.569244047782593 3.47309315357053
6.38677012637786 1e-06 0.397812543569316 2.86629497268317
5.51038571986596 1e-06 0.346650998398967 2.23321829404032
6.68614305873995 1e-06 0.258907798815228 2.05309494531548
7.17490597660708 1e-06 0.466929910983127 3.67760345753627
5.24148549209482 1e-06 0.710614147326073 4.05269137569581
6.85053832314667 1e-06 0.377604196592415 2.9124867618974
6.38677012637786 1e-06 0.397812543569316 2.86629497268317
6.54023789657437 1e-06 0.434866296678462 3.17050927477303
6.39843645256324 1e-06 0.556304511046799 3.88725060731817
5.94093812828902 1e-06 0.366831462181678 2.50360945601474
6.09266865730288 1e-06 0.466334281369187 3.16759343482054
5.6628225333892 1e-06 0.437106561683704 2.80061116056799
6.36863923435159 1e-06 0.255329499361074 1.94739262109214
6.5468058267769 1e-06 0.515576408470848 3.70284782920921
6.69783909687473 1e-06 0.479165389367947 3.53653983131805
5.80066280139286 1e-06 0.399421554228291 2.64172570876896
5.93218625141363 1e-06 0.314407283529058 2.18791717637434
6.54023789657437 1e-06 0.434866296678462 3.17050927477303
5.6628225333892 1e-06 0.437106561683704 2.80061116056799
6.71211488145993 1e-06 0.572670019670375 4.17200906818067
5.95324218953909 1e-06 0.600893236151044 3.90506208412848
6.23828951409251 1e-06 0.429892179441995 3.00775471527701
5.80500109101428 1e-06 0.470273905015671 3.05603225808365
6.10601394071052 1e-06 0.654194910003348 4.32289941249547
6.5468058267769 1e-06 0.515576408470848 3.70284782920921
6.68614305873995 1e-06 0.258907798815228 2.05309494531548
5.21500062075307 1e-06 0.303563814225346 1.90406031756962
6.09266865730288 1e-06 0.466334281369187 3.16759343482054
6.3843685342193 1e-06 0.339876827587718 2.49414670271663
6.6919748035268 1e-06 0.297073246860963 2.31143893723797
5.77888189388055 1e-06 0.292891481280384 2.01433524538736
6.84389444009448 1e-06 0.245089693042199 1.99901599134705
5.95324218953909 1e-06 0.600893236151044 3.90506208412848
5.38624635732186 1e-06 0.632701004188285 3.73540840675745
5.80729283744525 1e-06 0.555495634008179 3.55312446587794
5.84256412153221 1e-06 0.402441785113487 2.67623078829804
5.24148549209482 1e-06 0.710614147326073 4.05269137569581
6.69336299414524 1e-06 0.344773431876394 2.63247613904828
6.85053832314667 1e-06 0.377604196592415 2.9124867618974
6.38677012637786 1e-06 0.397812543569316 2.86629497268317
6.26945327184523 1e-06 0.718854154176131 4.83576193670863
6.85154296717589 1e-06 0.32302007459894 2.53760861886956
6.09745378903706 1e-06 0.551137517769343 3.68797893502512
7.010027586788 1e-06 0.417318338186356 3.25198517674899
5.65581294242438 1e-06 0.371608200579064 2.42570469488983
6.53664432046812 1e-06 0.316996163728267 2.39591764482278
7.39654595296123 1e-06 0.663042808954511 5.23352224740315
6.09266865730288 1e-06 0.466334281369187 3.16759343482054
6.2352061940873 1e-06 0.36613618947785 2.60762561074112
5.11432423371037 1e-06 0.669157137356159 3.74983585231917
5.52671481301586 1e-06 0.569244047782593 3.47309315357053
6.69365396528296 1e-06 0.404517809349499 3.03373499582331
6.69336299414524 1e-06 0.344773431876394 2.63247613904828
6.23828951409251 1e-06 0.429892179441995 3.00775471527701
6.20377531656181 1e-06 0.238142098446785 1.79750390890348
5.79259502983174 1e-06 0.340836037012857 2.29769017950628
6.3843685342193 1e-06 0.339876827587718 2.49414670271663
5.25184163563865 1e-06 0.420901721447271 2.53492126026396
5.59583942926619 1e-06 0.237881155685969 1.64988350570368
6.41638373384966 1e-06 0.664163433449417 4.59021397638249
6.26945327184523 1e-06 0.718854154176131 4.83576193670863
5.89559041287362 1e-06 0.237178208479718 1.71771403241308
7.78568694561553 1e-06 0.36535686727032 3.17093546495444
5.33881852886962 1e-06 0.277841588412862 1.80352072341221
5.94930544667129 1e-06 0.507854826249561 3.3481690427063
5.65581294242438 1e-06 0.371608200579064 2.42570469488983
6.69783909687473 1e-06 0.479165389367947 3.53653983131805
6.53842535222425 1e-06 0.369579917961636 2.74163316848022
6.33643277716948 1e-06 0.219770146433243 1.71191227092515
6.10601394071052 1e-06 0.654194910003348 4.32289941249547
6.5199776054468 1e-06 0.240754234225893 1.89058537182333
6.38677012637786 1e-06 0.397812543569316 2.86629497268317
5.94930544667129 1e-06 0.507854826249561 3.3481690427063
5.95324218953909 1e-06 0.600893236151044 3.90506208412848
5.6628225333892 1e-06 0.437106561683704 2.80061116056799
5.80066280139286 1e-06 0.399421554228291 2.64172570876896
6.53842535222425 1e-06 0.369579917961636 2.74163316848022
6.30097160863002 1e-06 0.867627648342878 5.79660890508067
5.94930544667129 1e-06 0.507854826249561 3.3481690427063
5.80500109101428 1e-06 0.470273905015671 3.05603225808365
6.69365396528296 1e-06 0.404517809349499 3.03373499582331
6.5468058267769 1e-06 0.515576408470848 3.70284782920921
7.17713647726008 1e-06 0.287286608199585 2.38567552078067
5.80500109101428 1e-06 0.470273905015671 3.05603225808365
6.08911554288332 1e-06 0.396232795738167 2.73785714791801
5.38010985701617 1e-06 0.380738815781834 2.37213529711004
6.54023789657437 1e-06 0.434866296678462 3.17050927477303
5.93218625141363 1e-06 0.314407283529058 2.18791717637434
5.91751459968994 1e-06 0.271769268614183 1.92936006894221
6.53122272947151 1e-06 0.27477983872951 2.11703946683754
5.6628225333892 1e-06 0.437106561683704 2.80061116056799
5.80066280139286 1e-06 0.399421554228291 2.64172570876896
6.23828951409251 1e-06 0.429892179441995 3.00775471527701
5.73544459712785 1e-06 0.241945864268847 1.70697350502734
5.11414722196979 1e-06 0.394853962662255 2.34292416525885
5.64321468961905 1e-06 0.317630591874591 2.11483573152887
6.41638373384966 1e-06 0.664163433449417 4.59021397638249
7.68471592441117 1e-06 0.283709959896376 2.50452058744684
5.93218625141363 1e-06 0.314407283529058 2.18791717637434
5.65581294242438 1e-06 0.371608200579064 2.42570469488983
6.38677012637786 1e-06 0.397812543569316 2.86629497268317
5.89559041287362 1e-06 0.237178208479718 1.71771403241308
5.94930544667129 1e-06 0.507854826249561 3.3481690427063
6.36863923435159 1e-06 0.255329499361074 1.94739262109214
6.09266865730288 1e-06 0.466334281369187 3.16759343482054
6.53842535222425 1e-06 0.369579917961636 2.74163316848022
5.56302391763438 1e-06 0.228108841305027 1.58703532981408
6.2352061940873 1e-06 0.36613618947785 2.60762561074112
6.2352061940873 1e-06 0.36613618947785 2.60762561074112
6.41638373384966 1e-06 0.664163433449417 4.59021397638249
5.79259502983174 1e-06 0.340836037012857 2.29769017950628
5.39122891047541 1e-06 0.532237894200747 3.19585740121239
7.01284769028526 1e-06 0.303968892568104 2.45577518987728
7.17468989771599 1e-06 0.332795350464 2.71276867863023
6.08911554288332 1e-06 0.396232795738167 2.73785714791801
5.94093812828902 1e-06 0.366831462181678 2.50360945601474
7.19463965477959 1e-06 0.566653092886659 4.40534100264651
6.59752833002629 1e-06 0.74350595042175 5.2345980992666
6.0840341554532 1e-06 0.338616693598472 2.38392793743302
6.07680018118533 1e-06 0.273836514849365 1.98560709265434
5.94930544667129 1e-06 0.507854826249561 3.3481690427063
6.39843645256324 1e-06 0.556304511046799 3.88725060731817
6.03630071472626 1e-06 0.222790111782347 1.66370835624599
5.6656906527423 1e-06 0.515935433121805 3.24969742992778
5.64321468961905 1e-06 0.317630591874591 2.11483573152887
5.49212846892305 1e-06 0.296752193175215 1.95111878806561
6.69365396528296 1e-06 0.404517809349499 3.03373499582331
7.19463965477959 1e-06 0.566653092886659 4.40534100264651
6.09745378903706 1e-06 0.551137517769343 3.68797893502512
6.38677012637786 1e-06 0.397812543569316 2.86629497268317
6.25188513358347 1e-06 0.60212582534872 4.0924951426151
6.3843685342193 1e-06 0.339876827587718 2.49414670271663
6.24272396749458 1e-06 0.507551689341008 3.49559309511032
6.3843685342193 1e-06 0.339876827587718 2.49414670271663
5.65581294242438 1e-06 0.371608200579064 2.42570469488983
7.010027586788 1e-06 0.417318338186356 3.25198517674899
5.21500062075307 1e-06 0.303563814225346 1.90406031756962
6.23828951409251 1e-06 0.429892179441995 3.00775471527701
7.33659181190452 1e-06 0.438232964793349 3.54231453707914
6.2352061940873 1e-06 0.36613618947785 2.60762561074112
6.85154296717589 1e-06 0.32302007459894 2.53760861886956
5.6656906527423 1e-06 0.515935433121805 3.24969742992778
5.95929091834334 1e-06 0.714273320699278 4.585243620815
5.96849918449155 1e-06 0.176288044660444 1.3673021810832
5.95929091834334 1e-06 0.714273320699278 4.585243620815
5.5213182160365 1e-06 0.676569886335331 4.06359072554315
5.80500109101428 1e-06 0.470273905015671 3.05603225808365
5.80066280139286 1e-06 0.399421554228291 2.64172570876896
6.6919748035268 1e-06 0.297073246860963 2.31143893723797
5.25753942045694 1e-06 0.498907636932821 2.94882581372683
6.53842535222425 1e-06 0.369579917961636 2.74163316848022
5.64321468961905 1e-06 0.317630591874591 2.11483573152887
6.38677012637786 1e-06 0.397812543569316 2.86629497268317
6.6919748035268 1e-06 0.297073246860963 2.31143893723797
5.6656906527423 1e-06 0.515935433121805 3.24969742992778
6.69365396528296 1e-06 0.404517809349499 3.03373499582331
5.95929091834334 1e-06 0.714273320699278 4.585243620815
5.64321468961905 1e-06 0.317630591874591 2.11483573152887
6.24272396749458 1e-06 0.507551689341008 3.49559309511032
5.65581294242438 1e-06 0.371608200579064 2.42570469488983
6.69783909687473 1e-06 0.479165389367947 3.53653983131805
5.38909773052162 1e-06 0.449417383274298 2.74713493990234
7.01091624210139 1e-06 0.353797862104965 2.80581795956999
6.09745378903706 1e-06 0.551137517769343 3.68797893502512
5.80500109101428 1e-06 0.470273905015671 3.05603225808365
7.5138544790673 1e-06 0.874318527448643 6.89982298100962
6.09745378903706 1e-06 0.551137517769343 3.68797893502512
6.41638373384966 1e-06 0.664163433449417 4.59021397638249
6.0840341554532 1e-06 0.338616693598472 2.38392793743302
4.85293115475812 1e-06 0.182552154643768 1.19793408236111
6.69783909687473 1e-06 0.479165389367947 3.53653983131805
7.0171754544517 1e-06 0.498695881170524 3.82711289424381
6.5468058267769 1e-06 0.515576408470848 3.70284782920921
7.17490597660708 1e-06 0.466929910983127 3.67760345753627
4.72966088796619 1e-06 0.689892270870667 3.59022445696255
5.93218625141363 1e-06 0.314407283529058 2.18791717637434
5.39122891047541 1e-06 0.532237894200747 3.19585740121239
6.69365396528296 1e-06 0.404517809349499 3.03373499582331
6.5468058267769 1e-06 0.515576408470848 3.70284782920921
6.6919748035268 1e-06 0.297073246860963 2.31143893723797
6.69336299414524 1e-06 0.344773431876394 2.63247613904828
6.97187535492698 1e-06 0.185835823203934 1.61398274264324
5.52671481301586 1e-06 0.569244047782593 3.47309315357053
7.010027586788 1e-06 0.417318338186356 3.25198517674899
5.94587387861995 1e-06 0.430709787471458 2.88656450493983
5.5213182160365 1e-06 0.676569886335331 4.06359072554315
5.39122891047541 1e-06 0.532237894200747 3.19585740121239
6.09266865730288 1e-06 0.466334281369187 3.16759343482054
6.8521280504933 1e-06 0.446539042977655 3.38660988166563
5.65581294242438 1e-06 0.371608200579064 2.42570469488983
6.39843645256324 1e-06 0.556304511046799 3.88725060731817
6.23828951409251 1e-06 0.429892179441995 3.00775471527701
6.6919748035268 1e-06 0.297073246860963 2.31143893723797
6.39007633075563 1e-06 0.469039150352554 3.32392900659346
5.64321468961905 1e-06 0.317630591874591 2.11483573152887
7.33659181190452 1e-06 0.438232964793349 3.54231453707914
6.20377531656181 1e-06 0.238142098446785 1.79750390890348
5.38909773052162 1e-06 0.449417383274298 2.74713493990234
6.85053832314667 1e-06 0.377604196592415 2.9124867618974
7.01091624210139 1e-06 0.353797862104965 2.80581795956999
5.64321468961905 1e-06 0.317630591874591 2.11483573152887
5.6656906527423 1e-06 0.515935433121805 3.24969742992778
6.23828951409251 1e-06 0.429892179441995 3.00775471527701
6.69783909687473 1e-06 0.479165389367947 3.53653983131805
6.84389444009448 1e-06 0.245089693042199 1.99901599134705
5.51038571986596 1e-06 0.346650998398967 2.23321829404032
4.74133568301031 1e-06 0.468882380971222 2.54759070604122
5.12525396866052 1e-06 0.558288152831364 3.18779040278758
6.86308553719631 1e-06 0.533810926561029 3.99151925010507
6.85154296717589 1e-06 0.32302007459894 2.53760861886956
6.05914187975315 1e-06 0.253687225793468 1.85774529877344
6.53664432046812 1e-06 0.316996163728267 2.39591764482278
5.62354022050005 1e-06 0.273605938627393 1.85926441219216
6.0840341554532 1e-06 0.338616693598472 2.38392793743302
5.80500109101428 1e-06 0.470273905015671 3.05603225808365
6.41638373384966 1e-06 0.664163433449417 4.59021397638249
5.94930544667129 1e-06 0.507854826249561 3.3481690427063
6.66889404977309 1e-06 0.223912445389975 1.81350719606226
6.5468058267769 1e-06 0.515576408470848 3.70284782920921
7.50237178461576 1e-06 0.412389353856838 3.4208364282269
7.0171754544517 1e-06 0.498695881170524 3.82711289424381
5.6628225333892 1e-06 0.437106561683704 2.80061116056799
6.2352061940873 1e-06 0.36613618947785 2.60762561074112
4.69224728033064 1e-06 0.328282960108383 1.86102915953004
5.65581294242438 1e-06 0.371608200579064 2.42570469488983
6.2352061940873 1e-06 0.36613618947785 2.60762561074112
5.21500062075307 1e-06 0.303563814225346 1.90406031756962
6.08911554288332 1e-06 0.396232795738167 2.73785714791801
5.77888189388055 1e-06 0.292891481280384 2.01433524538736
6.38677012637786 1e-06 0.397812543569316 2.86629497268317
5.94587387861995 1e-06 0.430709787471458 2.88656450493983
5.52151744015198 1e-06 0.407471348321391 2.57442593227745
6.09266865730288 1e-06 0.466334281369187 3.16759343482054
6.53664432046812 1e-06 0.316996163728267 2.39591764482278
5.38909773052162 1e-06 0.449417383274298 2.74713493990234
7.34169511053267 1e-06 0.314302420831466 2.63229429284367
6.0840341554532 1e-06 0.338616693598472 2.38392793743302
6.2352061940873 1e-06 0.36613618947785 2.60762561074112
5.52671481301586 1e-06 0.569244047782593 3.47309315357053
6.6919748035268 1e-06 0.297073246860963 2.31143893723797
5.25466046077653 1e-06 0.593602274881682 3.44616813824145
5.94093812828902 1e-06 0.366831462181678 2.50360945601474
5.6628225333892 1e-06 0.437106561683704 2.80061116056799
6.2352061940873 1e-06 0.36613618947785 2.60762561074112
5.51038571986596 1e-06 0.346650998398967 2.23321829404032
5.80863565705579 1e-06 0.658499937896952 4.15314299608329
7.17713647726008 1e-06 0.287286608199585 2.38567552078067
5.80500109101428 1e-06 0.470273905015671 3.05603225808365
5.25184163563865 1e-06 0.420901721447271 2.53492126026396
6.10601394071052 1e-06 0.654194910003348 4.32289941249547
4.59298206567337 1e-06 0.236930812906305 1.40390702485468
5.80729283744525 1e-06 0.555495634008179 3.55312446587794
6.3843685342193 1e-06 0.339876827587718 2.49414670271663
6.22020774179376 1e-06 0.272169535737409 2.01470345001685
6.0840341554532 1e-06 0.338616693598472 2.38392793743302
6.39007633075563 1e-06 0.469039150352554 3.32392900659346
6.53122272947151 1e-06 0.27477983872951 2.11703946683754
6.59752833002629 1e-06 0.74350595042175 5.2345980992666
4.69224728033064 1e-06 0.328282960108383 1.86102915953004
5.93218625141363 1e-06 0.314407283529058 2.18791717637434
6.05914187975315 1e-06 0.253687225793468 1.85774529877344
6.5468058267769 1e-06 0.515576408470848 3.70284782920921
6.24272396749458 1e-06 0.507551689341008 3.49559309511032
7.24725871184427 1e-06 0.704405588076023 5.43446414516961
6.2352061940873 1e-06 0.36613618947785 2.60762561074112
6.37919002601182 1e-06 0.29307228445963 2.19238285423194
7.35067306008353 1e-06 0.532010812296213 4.23890752291272
6.09266865730288 1e-06 0.466334281369187 3.16759343482054
6.85053832314667 1e-06 0.377604196592415 2.9124867618974
7.67220661672862 1e-06 0.389210178980808 3.31280956982972
6.85154296717589 1e-06 0.32302007459894 2.53760861886956
6.37919002601182 1e-06 0.29307228445963 2.19238285423194
6.24272396749458 1e-06 0.507551689341008 3.49559309511032
5.09400536116872 1e-06 0.334228789487699 2.0243791278813
6.53842535222425 1e-06 0.369579917961636 2.74163316848022
7.33659181190452 1e-06 0.438232964793349 3.54231453707914
6.09745378903706 1e-06 0.551137517769343 3.68797893502512
5.7580047809181 1e-06 0.253948361829632 1.78222832827445
6.38677012637786 1e-06 0.397812543569316 2.86629497268317
5.52671727442552 1e-06 0.480879351465938 2.9835808047633
6.39843645256324 1e-06 0.556304511046799 3.88725060731817
6.22061487143859 1e-06 0.259024657732566 1.93247670248564
6.69365396528296 1e-06 0.404517809349499 3.03373499582331
6.09266865730288 1e-06 0.466334281369187 3.16759343482054
6.54023789657437 1e-06 0.434866296678462 3.17050927477303
6.25188513358347 1e-06 0.60212582534872 4.0924951426151
7.17490597660708 1e-06 0.466929910983127 3.67760345753627
6.08911554288332 1e-06 0.396232795738167 2.73785714791801
4.4480803257613 1e-06 0.348156419737893 1.86933719470787
4.94814431610575 1e-06 0.313816681227434 1.87355250460327
5.38624635732186 1e-06 0.632701004188285 3.73540840675745
5.80066280139286 1e-06 0.399421554228291 2.64172570876896
5.80729283744525 1e-06 0.555495634008179 3.55312446587794
5.7580047809181 1e-06 0.253948361829632 1.78222832827445
7.0171754544517 1e-06 0.498695881170524 3.82711289424381
5.51038571986596 1e-06 0.346650998398967 2.23321829404032
5.94587387861995 1e-06 0.430709787471458 2.88656450493983
5.91751459968994 1e-06 0.271769268614183 1.92936006894221
5.80066280139286 1e-06 0.399421554228291 2.64172570876896
5.24148549209482 1e-06 0.710614147326073 4.05269137569581
5.6628225333892 1e-06 0.437106561683704 2.80061116056799
5.62354022050005 1e-06 0.273605938627393 1.85926441219216
6.2352061940873 1e-06 0.36613618947785 2.60762561074112
6.54023789657437 1e-06 0.434866296678462 3.17050927477303
6.09266865730288 1e-06 0.466334281369187 3.16759343482054
5.94930544667129 1e-06 0.507854826249561 3.3481690427063
6.25188513358347 1e-06 0.60212582534872 4.0924951426151
6.09266865730288 1e-06 0.466334281369187 3.16759343482054
6.08911554288332 1e-06 0.396232795738167 2.73785714791801
5.80500109101428 1e-06 0.470273905015671 3.05603225808365
6.39843645256324 1e-06 0.556304511046799 3.88725060731817
6.5468058267769 1e-06 0.515576408470848 3.70284782920921
6.85026241220157 1e-06 0.279719950247787 2.23922403457732
6.09745378903706 1e-06 0.551137517769343 3.68797893502512
6.85053832314667 1e-06 0.377604196592415 2.9124867618974
5.39122891047541 1e-06 0.532237894200747 3.19585740121239
6.0840341554532 1e-06 0.338616693598472 2.38392793743302
5.65581294242438 1e-06 0.371608200579064 2.42570469488983
6.25188513358347 1e-06 0.60212582534872 4.0924951426151
5.80066280139286 1e-06 0.399421554228291 2.64172570876896
7.07673759204961 1e-06 0.164021029437992 1.47745445074733
5.52671727442552 1e-06 0.480879351465938 2.9835808047633
5.51038571986596 1e-06 0.346650998398967 2.23321829404032
7.01284769028526 1e-06 0.303968892568104 2.45577518987728
5.66527357320468 1e-06 0.610869802986458 3.78835790322268
6.69365396528296 1e-06 0.404517809349499 3.03373499582331
5.6628225333892 1e-06 0.437106561683704 2.80061116056799
5.95324218953909 1e-06 0.600893236151044 3.90506208412848
6.39007633075563 1e-06 0.469039150352554 3.32392900659346
5.79259502983174 1e-06 0.340836037012857 2.29769017950628
5.11414722196979 1e-06 0.394853962662255 2.34292416525885
6.22020774179376 1e-06 0.272169535737409 2.01470345001685
6.71211488145993 1e-06 0.572670019670375 4.17200906818067
5.80066280139286 1e-06 0.399421554228291 2.64172570876896
6.39007633075563 1e-06 0.469039150352554 3.32392900659346
6.10601394071052 1e-06 0.654194910003348 4.32289941249547
5.52671727442552 1e-06 0.480879351465938 2.9835808047633
6.23828951409251 1e-06 0.429892179441995 3.00775471527701
5.66159425217029 1e-06 0.726644789025278 4.44248791894946
6.38677012637786 1e-06 0.397812543569316 2.86629497268317
4.8693252845381 1e-06 0.496384960885483 2.74222427157707
5.38909773052162 1e-06 0.449417383274298 2.74713493990234
5.94930544667129 1e-06 0.507854826249561 3.3481690427063
6.53842535222425 1e-06 0.369579917961636 2.74163316848022
7.010027586788 1e-06 0.417318338186356 3.25198517674899
6.0840341554532 1e-06 0.338616693598472 2.38392793743302
6.24272396749458 1e-06 0.507551689341008 3.49559309511032
7.51067784731292 1e-06 0.500358921966914 4.08609939610955
6.53842535222425 1e-06 0.369579917961636 2.74163316848022
5.64321468961905 1e-06 0.317630591874591 2.11483573152887
5.64321468961905 1e-06 0.317630591874591 2.11483573152887
5.95324218953909 1e-06 0.600893236151044 3.90506208412848
5.25184163563865 1e-06 0.420901721447271 2.53492126026396
6.23011120809192 1e-06 0.314198727835572 2.28077413312696
6.12113614091959 1e-06 0.78176205518064 5.11446716036975
6.54023789657437 1e-06 0.434866296678462 3.17050927477303
5.80066280139286 1e-06 0.399421554228291 2.64172570876896
5.12465521353272 1e-06 0.468579511495216 2.72641993985421
7.04206902510805 1e-06 0.604583492602228 4.58620083827162
6.39843645256324 1e-06 0.556304511046799 3.88725060731817
6.22020774179376 1e-06 0.272169535737409 2.01470345001685
5.80500109101428 1e-06 0.470273905015671 3.05603225808365
6.53664432046812 1e-06 0.316996163728267 2.39591764482278
6.38677012637786 1e-06 0.397812543569316 2.86629497268317
6.10601394071052 1e-06 0.654194910003348 4.32289941249547
7.17468989771599 1e-06 0.332795350464 2.71276867863023
6.08911554288332 1e-06 0.396232795738167 2.73785714791801
5.52151744015198 1e-06 0.407471348321391 2.57442593227745
7.17468989771599 1e-06 0.332795350464 2.71276867863023
5.25466046077653 1e-06 0.593602274881682 3.44616813824145
6.3843685342193 1e-06 0.339876827587718 2.49414670271663
5.93218625141363 1e-06 0.314407283529058 2.18791717637434
5.79259502983174 1e-06 0.340836037012857 2.29769017950628
5.6656906527423 1e-06 0.515935433121805 3.24969742992778
6.23828951409251 1e-06 0.429892179441995 3.00775471527701
7.17490597660708 1e-06 0.466929910983127 3.67760345753627
6.6919748035268 1e-06 0.297073246860963 2.31143893723797
5.5213182160365 1e-06 0.676569886335331 4.06359072554315
6.20377531656181 1e-06 0.238142098446785 1.79750390890348
6.69365396528296 1e-06 0.404517809349499 3.03373499582331
5.94093812828902 1e-06 0.366831462181678 2.50360945601474
6.8521280504933 1e-06 0.446539042977655 3.38660988166563
7.17169105940104 1e-06 0.391210029691399 3.13192303828798
6.37919002601182 1e-06 0.29307228445963 2.19238285423194
6.03630071472626 1e-06 0.222790111782347 1.66370835624599
6.0747127659964 1e-06 0.291700336532413 2.09425068556909
7.010027586788 1e-06 0.417318338186356 3.25198517674899
5.6628225333892 1e-06 0.437106561683704 2.80061116056799
6.24272396749458 1e-06 0.507551689341008 3.49559309511032
6.69783909687473 1e-06 0.479165389367947 3.53653983131805
6.09745378903706 1e-06 0.551137517769343 3.68797893502512
5.94930544667129 1e-06 0.507854826249561 3.3481690427063
6.53842535222425 1e-06 0.369579917961636 2.74163316848022
6.85026241220157 1e-06 0.279719950247787 2.23922403457732
6.39007633075563 1e-06 0.469039150352554 3.32392900659346
5.94930544667129 1e-06 0.507854826249561 3.3481690427063
5.94093812828902 1e-06 0.366831462181678 2.50360945601474
5.94930544667129 1e-06 0.507854826249561 3.3481690427063
5.7580047809181 1e-06 0.253948361829632 1.78222832827445
8.30552558624496 1e-06 0.326367903727753 3.03669762196686
6.24272396749458 1e-06 0.507551689341008 3.49559309511032
6.08911554288332 1e-06 0.396232795738167 2.73785714791801
5.80066280139286 1e-06 0.399421554228291 2.64172570876896
5.80066280139286 1e-06 0.399421554228291 2.64172570876896
6.5468058267769 1e-06 0.515576408470848 3.70284782920921
5.7580047809181 1e-06 0.253948361829632 1.78222832827445
6.54023789657437 1e-06 0.434866296678462 3.17050927477303
5.11414722196979 1e-06 0.394853962662255 2.34292416525885
7.17468989771599 1e-06 0.332795350464 2.71276867863023
5.80066280139286 1e-06 0.399421554228291 2.64172570876896
5.52671727442552 1e-06 0.480879351465938 2.9835808047633
6.86308553719631 1e-06 0.533810926561029 3.99151925010507
5.38909773052162 1e-06 0.449417383274298 2.74713493990234
5.51038571986596 1e-06 0.346650998398967 2.23321829404032
6.3843685342193 1e-06 0.339876827587718 2.49414670271663
6.08911554288332 1e-06 0.396232795738167 2.73785714791801
6.3843685342193 1e-06 0.339876827587718 2.49414670271663
5.82876926083772 1e-06 0.185638292104849 1.39763709694737
5.94093812828902 1e-06 0.366831462181678 2.50360945601474
6.38677012637786 1e-06 0.397812543569316 2.86629497268317
5.80500109101428 1e-06 0.470273905015671 3.05603225808365
6.10601394071052 1e-06 0.654194910003348 4.32289941249547
5.93218625141363 1e-06 0.314407283529058 2.18791717637434
6.24272396749458 1e-06 0.507551689341008 3.49559309511032
6.23011120809192 1e-06 0.314198727835572 2.28077413312696
5.59583942926619 1e-06 0.237881155685969 1.64988350570368
6.86308553719631 1e-06 0.533810926561029 3.99151925010507
5.11414722196979 1e-06 0.394853962662255 2.34292416525885
5.93218625141363 1e-06 0.314407283529058 2.18791717637434
6.05914187975315 1e-06 0.253687225793468 1.85774529877344
5.52671727442552 1e-06 0.480879351465938 2.9835808047633
6.0747127659964 1e-06 0.291700336532413 2.09425068556909
5.36364499057794 1e-06 0.324088160983104 2.06033984131174
6.39843645256324 1e-06 0.556304511046799 3.88725060731817
7.04206902510805 1e-06 0.604583492602228 4.58620083827162
5.52151744015198 1e-06 0.407471348321391 2.57442593227745
6.3843685342193 1e-06 0.339876827587718 2.49414670271663
6.69783909687473 1e-06 0.479165389367947 3.53653983131805
5.79259502983174 1e-06 0.340836037012857 2.29769017950628
5.66159425217029 1e-06 0.726644789025278 4.44248791894946
6.08911554288332 1e-06 0.396232795738167 2.73785714791801
5.52151744015198 1e-06 0.407471348321391 2.57442593227745
6.85026241220157 1e-06 0.279719950247787 2.23922403457732
5.80729283744525 1e-06 0.555495634008179 3.55312446587794
6.0840341554532 1e-06 0.338616693598472 2.38392793743302
6.53664432046812 1e-06 0.316996163728267 2.39591764482278
6.85026241220157 1e-06 0.279719950247787 2.23922403457732
5.51038571986596 1e-06 0.346650998398967 2.23321829404032
7.01284769028526 1e-06 0.303968892568104 2.45577518987728
5.50904053971222 1e-06 0.809897336455742 4.79065228270102
6.39843645256324 1e-06 0.556304511046799 3.88725060731817
6.39843645256324 1e-06 0.556304511046799 3.88725060731817
5.80066280139286 1e-06 0.399421554228291 2.64172570876896
6.69336299414524 1e-06 0.344773431876394 2.63247613904828
6.10601394071052 1e-06 0.654194910003348 4.32289941249547
4.86175630471921 1e-06 0.230320095158317 1.43591227009289
5.94930544667129 1e-06 0.507854826249561 3.3481690427063
6.0840341554532 1e-06 0.338616693598472 2.38392793743302
7.17169105940104 1e-06 0.391210029691399 3.13192303828798
6.09266865730288 1e-06 0.466334281369187 3.16759343482054
5.80500109101428 1e-06 0.470273905015671 3.05603225808365
6.23828951409251 1e-06 0.429892179441995 3.00775471527701
5.6628225333892 1e-06 0.437106561683704 2.80061116056799
7.010027586788 1e-06 0.417318338186356 3.25198517674899
6.35140768597326 1e-06 0.224707157711619 1.74688529757134
6.39843645256324 1e-06 0.556304511046799 3.88725060731817
6.53122272947151 1e-06 0.27477983872951 2.11703946683754
6.09745378903706 1e-06 0.551137517769343 3.68797893502512
5.95324218953909 1e-06 0.600893236151044 3.90506208412848
6.24272396749458 1e-06 0.507551689341008 3.49559309511032
6.5468058267769 1e-06 0.515576408470848 3.70284782920921
5.52671727442552 1e-06 0.480879351465938 2.9835808047633
5.94093812828902 1e-06 0.366831462181678 2.50360945601474
5.79259502983174 1e-06 0.340836037012857 2.29769017950628
6.25188513358347 1e-06 0.60212582534872 4.0924951426151
6.6919748035268 1e-06 0.297073246860963 2.31143893723797
5.52671727442552 1e-06 0.480879351465938 2.9835808047633
6.53842535222425 1e-06 0.369579917961636 2.74163316848022
5.94930544667129 1e-06 0.507854826249561 3.3481690427063
5.91751459968994 1e-06 0.271769268614183 1.92936006894221
5.52671727442552 1e-06 0.480879351465938 2.9835808047633
5.25753942045694 1e-06 0.498907636932821 2.94882581372683
6.0747127659964 1e-06 0.291700336532413 2.09425068556909
6.24272396749458 1e-06 0.507551689341008 3.49559309511032
5.6656906527423 1e-06 0.515935433121805 3.24969742992778
5.65581294242438 1e-06 0.371608200579064 2.42570469488983
6.39843645256324 1e-06 0.556304511046799 3.88725060731817
6.0747127659964 1e-06 0.291700336532413 2.09425068556909
6.09266865730288 1e-06 0.466334281369187 3.16759343482054
8.03270737222996 1e-06 0.298676379903933 2.72428425800685
5.6656906527423 1e-06 0.515935433121805 3.24969742992778
6.38677012637786 1e-06 0.397812543569316 2.86629497268317
6.69365396528296 1e-06 0.404517809349499 3.03373499582331
6.6919748035268 1e-06 0.297073246860963 2.31143893723797
5.5213182160365 1e-06 0.676569886335331 4.06359072554315
7.04206902510805 1e-06 0.604583492602228 4.58620083827162
6.24272396749458 1e-06 0.507551689341008 3.49559309511032
5.72924635043406 1e-06 0.222301356322381 1.59173241413313
6.69365396528296 1e-06 0.404517809349499 3.03373499582331
6.25188513358347 1e-06 0.60212582534872 4.0924951426151
5.33881852886962 1e-06 0.277841588412862 1.80352072341221
5.09068729427542 1e-06 0.197702327715206 1.32080448055726
6.0840341554532 1e-06 0.338616693598472 2.38392793743302
5.06397472731708 1e-06 0.284795645004359 1.76201257195337
6.8521280504933 1e-06 0.446539042977655 3.38660988166563
6.12539450559282 1e-06 0.352856324067787 2.48559676013455
6.09266865730288 1e-06 0.466334281369187 3.16759343482054
5.65581294242438 1e-06 0.371608200579064 2.42570469488983
6.09745378903706 1e-06 0.551137517769343 3.68797893502512
5.6656906527423 1e-06 0.515935433121805 3.24969742992778
6.50202551981674 1e-06 0.213026432927472 1.70438489503112
5.38909773052162 1e-06 0.449417383274298 2.74713493990234
6.74444511374986 1e-06 0.69224670903461 4.99791184844611
7.50609789300473 1e-06 0.347327673699603 2.93282911187142
6.08911554288332 1e-06 0.396232795738167 2.73785714791801
6.69336299414524 1e-06 0.344773431876394 2.63247613904828
6.85154296717589 1e-06 0.32302007459894 2.53760861886956
5.94093812828902 1e-06 0.366831462181678 2.50360945601474
7.17713647726008 1e-06 0.287286608199585 2.38567552078067
5.94093812828902 1e-06 0.366831462181678 2.50360945601474
5.89559041287362 1e-06 0.237178208479718 1.71771403241308
6.24272396749458 1e-06 0.507551689341008 3.49559309511032
7.17169105940104 1e-06 0.391210029691399 3.13192303828798
7.33659181190452 1e-06 0.438232964793349 3.54231453707914
6.23828951409251 1e-06 0.429892179441995 3.00775471527701
5.79259502983174 1e-06 0.340836037012857 2.29769017950628
5.93218625141363 1e-06 0.314407283529058 2.18791717637434
7.17490597660708 1e-06 0.466929910983127 3.67760345753627
6.37919002601182 1e-06 0.29307228445963 2.19238285423194
6.08911554288332 1e-06 0.396232795738167 2.73785714791801
6.36863923435159 1e-06 0.255329499361074 1.94739262109214
7.00443524767831 1e-06 0.233008837687892 1.95342928950178
5.80729283744525 1e-06 0.555495634008179 3.55312446587794
7.01091624210139 1e-06 0.353797862104965 2.80581795956999
5.77888189388055 1e-06 0.292891481280384 2.01433524538736
7.00443524767831 1e-06 0.233008837687892 1.95342928950178
6.8521280504933 1e-06 0.446539042977655 3.38660988166563
6.3843685342193 1e-06 0.339876827587718 2.49414670271663
6.95439027369786 1e-06 0.799112829573112 5.88711325836766
6.3843685342193 1e-06 0.339876827587718 2.49414670271663
6.69365396528296 1e-06 0.404517809349499 3.03373499582331
6.0840341554532 1e-06 0.338616693598472 2.38392793743302
6.26945327184523 1e-06 0.718854154176131 4.83576193670863
5.93218625141363 1e-06 0.314407283529058 2.18791717637434
4.9917751258119 1e-06 0.4407567789043 2.52452948528518
5.94930544667129 1e-06 0.507854826249561 3.3481690427063
5.38010985701617 1e-06 0.380738815781834 2.37213529711004
5.37248109773484 1e-06 0.757027667294073 4.3955813924351
6.08911554288332 1e-06 0.396232795738167 2.73785714791801
6.5468058267769 1e-06 0.515576408470848 3.70284782920921
6.3843685342193 1e-06 0.339876827587718 2.49414670271663
6.39843645256324 1e-06 0.556304511046799 3.88725060731817
6.54023789657437 1e-06 0.434866296678462 3.17050927477303
6.38677012637786 1e-06 0.397812543569316 2.86629497268317
5.46571669110965 1e-06 0.256190773479235 1.71969329735281
6.05914187975315 1e-06 0.253687225793468 1.85774529877344
6.0840341554532 1e-06 0.338616693598472 2.38392793743302
5.46571669110965 1e-06 0.256190773479235 1.71969329735281
5.80066280139286 1e-06 0.399421554228291 2.64172570876896
6.21525889390813 1e-06 0.161769505262359 1.31978570189185
6.53664432046812 1e-06 0.316996163728267 2.39591764482278
6.23828951409251 1e-06 0.429892179441995 3.00775471527701
5.94587387861995 1e-06 0.430709787471458 2.88656450493983
5.38909773052162 1e-06 0.449417383274298 2.74713493990234
7.34197694846625 1e-06 0.239698438380345 2.08204098717636
6.67419675078346 1e-06 0.228078568939971 1.84273985012643
5.25466046077653 1e-06 0.593602274881682 3.44616813824145
5.96921631852318 1e-06 0.855786538577116 5.43783213997364
6.39007633075563 1e-06 0.469039150352554 3.32392900659346
5.6628225333892 1e-06 0.437106561683704 2.80061116056799
5.94930544667129 1e-06 0.507854826249561 3.3481690427063
6.24272396749458 1e-06 0.507551689341008 3.49559309511032
5.52151744015198 1e-06 0.407471348321391 2.57442593227745
6.24272396749458 1e-06 0.507551689341008 3.49559309511032
5.47035566649969 1e-06 0.274331301645869 1.82101098770272
6.37919002601182 1e-06 0.29307228445963 2.19238285423194
6.97187535492698 1e-06 0.185835823203934 1.61398274264324
6.22020774179376 1e-06 0.272169535737409 2.01470345001685
5.80066280139286 1e-06 0.399421554228291 2.64172570876896
6.69783909687473 1e-06 0.479165389367947 3.53653983131805
5.52671481301586 1e-06 0.569244047782593 3.47309315357053
6.38677012637786 1e-06 0.397812543569316 2.86629497268317
5.50904053971222 1e-06 0.809897336455742 4.79065228270102
5.80863565705579 1e-06 0.658499937896952 4.15314299608329
5.52671481301586 1e-06 0.569244047782593 3.47309315357053
5.64321468961905 1e-06 0.317630591874591 2.11483573152887
6.08911554288332 1e-06 0.396232795738167 2.73785714791801
6.86308553719631 1e-06 0.533810926561029 3.99151925010507
6.36863923435159 1e-06 0.255329499361074 1.94739262109214
5.38909773052162 1e-06 0.449417383274298 2.74713493990234
6.3843685342193 1e-06 0.339876827587718 2.49414670271663
6.03630071472626 1e-06 0.222790111782347 1.66370835624599
5.80729283744525 1e-06 0.555495634008179 3.55312446587794
5.52671481301586 1e-06 0.569244047782593 3.47309315357053
5.80863565705579 1e-06 0.658499937896952 4.15314299608329
6.39007633075563 1e-06 0.469039150352554 3.32392900659346
6.09266865730288 1e-06 0.466334281369187 3.16759343482054
5.94587387861995 1e-06 0.430709787471458 2.88656450493983
5.38909773052162 1e-06 0.449417383274298 2.74713493990234
5.94093812828902 1e-06 0.366831462181678 2.50360945601474
5.33881852886962 1e-06 0.277841588412862 1.80352072341221
6.39007633075563 1e-06 0.469039150352554 3.32392900659346
5.14130045464757 1e-06 0.225889581065281 1.47809536119779
7.01091624210139 1e-06 0.353797862104965 2.80581795956999
5.23781751352811 1e-06 0.356443177480046 2.18978919166629
5.93218625141363 1e-06 0.314407283529058 2.18791717637434
6.0840341554532 1e-06 0.338616693598472 2.38392793743302
6.39843645256324 1e-06 0.556304511046799 3.88725060731817
5.64321468961905 1e-06 0.317630591874591 2.11483573152887
5.6656906527423 1e-06 0.515935433121805 3.24969742992778
6.68614305873995 1e-06 0.258907798815228 2.05309494531548
5.64321468961905 1e-06 0.317630591874591 2.11483573152887
5.86596486776194 1e-06 0.20894912184231 1.54323888564786
6.68614305873995 1e-06 0.258907798815228 2.05309494531548
5.91751459968994 1e-06 0.271769268614183 1.92936006894221
5.6656906527423 1e-06 0.515935433121805 3.24969742992778
6.23011120809192 1e-06 0.314198727835572 2.28077413312696
5.94587387861995 1e-06 0.430709787471458 2.88656450493983
5.62354022050005 1e-06 0.273605938627393 1.85926441219216
5.12525396866052 1e-06 0.558288152831364 3.18779040278758
5.38010985701617 1e-06 0.380738815781834 2.37213529711004
6.85053832314667 1e-06 0.377604196592415 2.9124867618974
5.91751459968994 1e-06 0.271769268614183 1.92936006894221
6.08911554288332 1e-06 0.396232795738167 2.73785714791801
5.62354022050005 1e-06 0.273605938627393 1.85926441219216
6.23828951409251 1e-06 0.429892179441995 3.00775471527701
6.30097160863002 1e-06 0.867627648342878 5.79660890508067
6.09266865730288 1e-06 0.466334281369187 3.16759343482054
5.80066280139286 1e-06 0.399421554228291 2.64172570876896
6.6919748035268 1e-06 0.297073246860963 2.31143893723797
6.23011120809192 1e-06 0.314198727835572 2.28077413312696
6.53664432046812 1e-06 0.316996163728267 2.39591764482278
6.69783909687473 1e-06 0.479165389367947 3.53653983131805
6.99124207292372 1e-06 0.207248474029876 1.76879908002022
5.98604754145787 1e-06 1.03986485388388 6.55483392436955
5.52671727442552 1e-06 0.480879351465938 2.9835808047633
5.52671727442552 1e-06 0.480879351465938 2.9835808047633
6.25188513358347 1e-06 0.60212582534872 4.0924951426151
6.25188513358347 1e-06 0.60212582534872 4.0924951426151
6.69365396528296 1e-06 0.404517809349499 3.03373499582331
6.19677577981766 1e-06 0.529432425627419 3.60807480001436
6.38677012637786 1e-06 0.397812543569316 2.86629497268317
6.23828951409251 1e-06 0.429892179441995 3.00775471527701
5.52151744015198 1e-06 0.407471348321391 2.57442593227745
7.19463965477959 1e-06 0.566653092886659 4.40534100264651
5.52671481301586 1e-06 0.569244047782593 3.47309315357053
5.66527357320468 1e-06 0.610869802986458 3.78835790322268
5.6628225333892 1e-06 0.437106561683704 2.80061116056799
6.2352061940873 1e-06 0.36613618947785 2.60762561074112
6.6919748035268 1e-06 0.297073246860963 2.31143893723797
7.17713647726008 1e-06 0.287286608199585 2.38567552078067
6.83128536909153 1e-06 0.216994984324462 1.80252110719229
5.94587387861995 1e-06 0.430709787471458 2.88656450493983
5.94587387861995 1e-06 0.430709787471458 2.88656450493983
7.24725871184427 1e-06 0.704405588076023 5.43446414516961
4.61253276926156 1e-06 0.443243180974735 2.36817414483271
6.6919748035268 1e-06 0.297073246860963 2.31143893723797
5.23781751352811 1e-06 0.356443177480046 2.18978919166629
5.94587387861995 1e-06 0.430709787471458 2.88656450493983
5.95929091834334 1e-06 0.714273320699278 4.585243620815
6.35140768597326 1e-06 0.224707157711619 1.74688529757134
5.38624635732186 1e-06 0.632701004188285 3.73540840675745
6.12113614091959 1e-06 0.78176205518064 5.11446716036975
6.39007633075563 1e-06 0.469039150352554 3.32392900659346
5.87231582175647 1e-06 0.228685873224868 1.66177630263024
6.08911554288332 1e-06 0.396232795738167 2.73785714791801
5.77888189388055 1e-06 0.292891481280384 2.01433524538736
6.86308553719631 1e-06 0.533810926561029 3.99151925010507
5.38010985701617 1e-06 0.380738815781834 2.37213529711004
6.09745378903706 1e-06 0.551137517769343 3.68797893502512
7.67850403466916 1e-06 0.329065527026531 2.85224603411335
6.37919002601182 1e-06 0.29307228445963 2.19238285423194
5.59583942926619 1e-06 0.237881155685969 1.64988350570368
6.23828951409251 1e-06 0.429892179441995 3.00775471527701
5.95324218953909 1e-06 0.600893236151044 3.90506208412848
6.53122272947151 1e-06 0.27477983872951 2.11703946683754
6.86308553719631 1e-06 0.533810926561029 3.99151925010507
5.51038571986596 1e-06 0.346650998398967 2.23321829404032
6.25847314388999 1e-06 0.160814151321313 1.32081497923742
5.79259502983174 1e-06 0.340836037012857 2.29769017950628
5.49212846892305 1e-06 0.296752193175215 1.95111878806561
7.17468989771599 1e-06 0.332795350464 2.71276867863023
6.09266865730288 1e-06 0.466334281369187 3.16759343482054
5.6656906527423 1e-06 0.515935433121805 3.24969742992778
5.7580047809181 1e-06 0.253948361829632 1.78222832827445
6.08911554288332 1e-06 0.396232795738167 2.73785714791801
5.77888189388055 1e-06 0.292891481280384 2.01433524538736
5.38909773052162 1e-06 0.449417383274298 2.74713493990234
6.23828951409251 1e-06 0.429892179441995 3.00775471527701
4.85822485824287 1e-06 0.415064204185514 2.34004451521468
6.89228363924475 1e-06 0.646239064928971 4.78295028996069
4.85822485824287 1e-06 0.415064204185514 2.34004451521468
6.10601394071052 1e-06 0.654194910003348 4.32289941249547
6.85154296717589 1e-06 0.32302007459894 2.53760861886956
6.23828951409251 1e-06 0.429892179441995 3.00775471527701
5.77888189388055 1e-06 0.292891481280384 2.01433524538736
6.24272396749458 1e-06 0.507551689341008 3.49559309511032
5.93218625141363 1e-06 0.314407283529058 2.18791717637434
5.12465521353272 1e-06 0.468579511495216 2.72641993985421
5.94930544667129 1e-06 0.507854826249561 3.3481690427063
7.34197694846625 1e-06 0.239698438380345 2.08204098717636
5.33881852886962 1e-06 0.277841588412862 1.80352072341221
6.0747127659964 1e-06 0.291700336532413 2.09425068556909
6.5468058267769 1e-06 0.515576408470848 3.70284782920921
5.80729283744525 1e-06 0.555495634008179 3.55312446587794
5.95324218953909 1e-06 0.600893236151044 3.90506208412848
5.6628225333892 1e-06 0.437106561683704 2.80061116056799
6.37919002601182 1e-06 0.29307228445963 2.19238285423194
6.22020774179376 1e-06 0.272169535737409 2.01470345001685
6.5468058267769 1e-06 0.515576408470848 3.70284782920921
5.25466046077653 1e-06 0.593602274881682 3.44616813824145
5.94093812828902 1e-06 0.366831462181678 2.50360945601474
6.24272396749458 1e-06 0.507551689341008 3.49559309511032
6.09745378903706 1e-06 0.551137517769343 3.68797893502512
6.0747127659964 1e-06 0.291700336532413 2.09425068556909
7.01284769028526 1e-06 0.303968892568104 2.45577518987728
5.5213182160365 1e-06 0.676569886335331 4.06359072554315
6.24272396749458 1e-06 0.507551689341008 3.49559309511032
6.10601394071052 1e-06 0.654194910003348 4.32289941249547
5.80500109101428 1e-06 0.470273905015671 3.05603225808365
5.94587387861995 1e-06 0.430709787471458 2.88656450493983
6.3843685342193 1e-06 0.339876827587718 2.49414670271663
4.94814431610575 1e-06 0.313816681227434 1.87355250460327
6.2352061940873 1e-06 0.36613618947785 2.60762561074112
6.09745378903706 1e-06 0.551137517769343 3.68797893502512
5.55986677295541 1e-06 0.208791511647698 1.47757525473327
5.6656906527423 1e-06 0.515935433121805 3.24969742992778
5.09068729427542 1e-06 0.197702327715206 1.32080448055726
5.64321468961905 1e-06 0.317630591874591 2.11483573152887
5.6656906527423 1e-06 0.515935433121805 3.24969742992778
5.5213182160365 1e-06 0.676569886335331 4.06359072554315
6.69336299414524 1e-06 0.344773431876394 2.63247613904828
6.09745378903706 1e-06 0.551137517769343 3.68797893502512
6.6919748035268 1e-06 0.297073246860963 2.31143893723797
4.97534905428028 1e-06 0.370912795348819 2.16810541787374
5.64321468961905 1e-06 0.317630591874591 2.11483573152887
6.22020774179376 1e-06 0.272169535737409 2.01470345001685
6.67419675078346 1e-06 0.228078568939971 1.84273985012643
6.0840341554532 1e-06 0.338616693598472 2.38392793743302
6.6919748035268 1e-06 0.297073246860963 2.31143893723797
5.77888189388055 1e-06 0.292891481280384 2.01433524538736
6.5468058267769 1e-06 0.515576408470848 3.70284782920921
6.53664432046812 1e-06 0.316996163728267 2.39591764482278
6.3843685342193 1e-06 0.339876827587718 2.49414670271663
6.54023789657437 1e-06 0.434866296678462 3.17050927477303
6.69336299414524 1e-06 0.344773431876394 2.63247613904828
5.95929091834334 1e-06 0.714273320699278 4.585243620815
5.6628225333892 1e-06 0.437106561683704 2.80061116056799
6.39007633075563 1e-06 0.469039150352554 3.32392900659346
6.69336299414524 1e-06 0.344773431876394 2.63247613904828
6.24272396749458 1e-06 0.507551689341008 3.49559309511032
5.94587387861995 1e-06 0.430709787471458 2.88656450493983
6.22061487143859 1e-06 0.259024657732566 1.93247670248564
5.94587387861995 1e-06 0.430709787471458 2.88656450493983
6.36863923435159 1e-06 0.255329499361074 1.94739262109214
6.22020774179376 1e-06 0.272169535737409 2.01470345001685
5.79259502983174 1e-06 0.340836037012857 2.29769017950628
7.0171754544517 1e-06 0.498695881170524 3.82711289424381
5.49212846892305 1e-06 0.296752193175215 1.95111878806561
5.49212846892305 1e-06 0.296752193175215 1.95111878806561
6.39843645256324 1e-06 0.556304511046799 3.88725060731817
7.01091624210139 1e-06 0.353797862104965 2.80581795956999
6.0840341554532 1e-06 0.338616693598472 2.38392793743302
6.69336299414524 1e-06 0.344773431876394 2.63247613904828
6.20377531656181 1e-06 0.238142098446785 1.79750390890348
5.36364499057794 1e-06 0.324088160983104 2.06033984131174
7.010027586788 1e-06 0.417318338186356 3.25198517674899
7.010027586788 1e-06 0.417318338186356 3.25198517674899
5.38010985701617 1e-06 0.380738815781834 2.37213529711004
5.38624635732186 1e-06 0.632701004188285 3.73540840675745
6.22020774179376 1e-06 0.272169535737409 2.01470345001685
6.09745378903706 1e-06 0.551137517769343 3.68797893502512
6.39843645256324 1e-06 0.556304511046799 3.88725060731817
6.39007633075563 1e-06 0.469039150352554 3.32392900659346
5.65581294242438 1e-06 0.371608200579064 2.42570469488983
5.79259502983174 1e-06 0.340836037012857 2.29769017950628
6.39843645256324 1e-06 0.556304511046799 3.88725060731817
6.23011120809192 1e-06 0.314198727835572 2.28077413312696
5.80066280139286 1e-06 0.399421554228291 2.64172570876896
5.80500109101428 1e-06 0.470273905015671 3.05603225808365
5.23781751352811 1e-06 0.356443177480046 2.18978919166629
5.66527357320468 1e-06 0.610869802986458 3.78835790322268
5.49212846892305 1e-06 0.296752193175215 1.95111878806561
6.0840341554532 1e-06 0.338616693598472 2.38392793743302
5.6628225333892 1e-06 0.437106561683704 2.80061116056799
6.74444511374986 1e-06 0.69224670903461 4.99791184844611
6.67419675078346 1e-06 0.228078568939971 1.84273985012643
6.5468058267769 1e-06 0.515576408470848 3.70284782920921
6.26945327184523 1e-06 0.718854154176131 4.83576193670863
5.25466046077653 1e-06 0.593602274881682 3.44616813824145
5.6628225333892 1e-06 0.437106561683704 2.80061116056799
7.17169105940104 1e-06 0.391210029691399 3.13192303828798
5.80863565705579 1e-06 0.658499937896952 4.15314299608329
5.5213182160365 1e-06 0.676569886335331 4.06359072554315
7.010027586788 1e-06 0.417318338186356 3.25198517674899
6.0840341554532 1e-06 0.338616693598472 2.38392793743302
6.23011120809192 1e-06 0.314198727835572 2.28077413312696
5.79259502983174 1e-06 0.340836037012857 2.29769017950628
5.93218625141363 1e-06 0.314407283529058 2.18791717637434
5.52151744015198 1e-06 0.407471348321391 2.57442593227745
7.33659181190452 1e-06 0.438232964793349 3.54231453707914
6.20377531656181 1e-06 0.238142098446785 1.79750390890348
5.52151744015198 1e-06 0.407471348321391 2.57442593227745
7.17468989771599 1e-06 0.332795350464 2.71276867863023
7.01091624210139 1e-06 0.353797862104965 2.80581795956999
6.10601394071052 1e-06 0.654194910003348 4.32289941249547
6.59752833002629 1e-06 0.74350595042175 5.2345980992666
5.12465521353272 1e-06 0.468579511495216 2.72641993985421
5.80729283744525 1e-06 0.555495634008179 3.55312446587794
4.97534905428028 1e-06 0.370912795348819 2.16810541787374
6.39843645256324 1e-06 0.556304511046799 3.88725060731817
5.80500109101428 1e-06 0.470273905015671 3.05603225808365
6.24272396749458 1e-06 0.507551689341008 3.49559309511032
5.52671727442552 1e-06 0.480879351465938 2.9835808047633
5.23781751352811 1e-06 0.356443177480046 2.18978919166629
5.66527357320468 1e-06 0.610869802986458 3.78835790322268
5.52151744015198 1e-06 0.407471348321391 2.57442593227745
5.36364499057794 1e-06 0.324088160983104 2.06033984131174
4.99707543973444 1e-06 0.526055762031936 2.95455579489759
5.89559041287362 1e-06 0.237178208479718 1.71771403241308
6.69365396528296 1e-06 0.404517809349499 3.03373499582331
6.09745378903706 1e-06 0.551137517769343 3.68797893502512
6.0840341554532 1e-06 0.338616693598472 2.38392793743302
5.80729283744525 1e-06 0.555495634008179 3.55312446587794
6.74444511374986 1e-06 0.69224670903461 4.99791184844611
6.71211488145993 1e-06 0.572670019670375 4.17200906818067
6.53664432046812 1e-06 0.316996163728267 2.39591764482278
5.0239318976115 1e-06 0.244836751643101 1.54764661636664
5.38624635732186 1e-06 0.632701004188285 3.73540840675745
7.00957569226234 1e-06 0.229580733873831 1.93043277719231
5.94930544667129 1e-06 0.507854826249561 3.3481690427063
6.39843645256324 1e-06 0.556304511046799 3.88725060731817
6.3843685342193 1e-06 0.339876827587718 2.49414670271663
7.67220661672862 1e-06 0.389210178980808 3.31280956982972
6.71211488145993 1e-06 0.572670019670375 4.17200906818067
6.39007633075563 1e-06 0.469039150352554 3.32392900659346
6.56352705843586 1e-06 0.615842997549175 4.37053663680007
6.09266865730288 1e-06 0.466334281369187 3.16759343482054
6.5468058267769 1e-06 0.515576408470848 3.70284782920921
