# Supplementary material for: A Unified Probabilistic Framework for Dose–Response Assessment of Human Health Effects
Source: Environ Health Perspect. 2015 May 22;123(12):1241–54. doi: 10.1289/ehp.1409385 (PMC4671238; doi:10.1289/ehp.1409385)
Supplement: (219 KB) ZIP [file ehp.1409385.s002.acco.zip › SupplementalDataAndRCodeFiles/meth.l.bmr.01.bootstrap.samples.dat]

"ADM" "a" "b"
0.334246738074508 -2.64435179939223 0.424028994205738
0.489967374177548 -3.25363645776661 0.490325199002421
0.501485397103597 -3.20894732568297 0.461062393874657
0.578374005160726 -3.44240320715379 0.487704237241943
0.993689614055434 -4.19722996912437 0.523188170412335
1.34129862034718 -5.04572785120076 0.706437786308913
0.452554206359099 -3.14296462097704 0.482739207464683
1.20514280812663 -4.64549751207228 0.600397270312126
0.622326433285024 -3.38419688787062 0.431472888099107
0.603790663298077 -3.6103785456931 0.537794728632512
0.838590318390095 -3.98324681097914 0.524481060580515
0.606111316945958 -3.71394093828812 0.583634235025466
0.487840439772556 -3.39552243573034 0.555730584903888
1.09234048021981 -4.71530905300674 0.695554654563914
0.640538053833137 -3.55497529229928 0.484059137355504
0.774605782830017 -3.79860193280498 0.489435135266572
0.545943341377939 -3.33171222243376 0.470383512508634
0.671970874114504 -3.6844189704079 0.513787413650388
0.737557300048621 -4.09606337793278 0.65174443696626
0.723605632109146 -3.82278947200148 0.534333468067285
0.548439452518186 -3.52100424582286 0.549492941206975
0.769976565154156 -3.86093537282799 0.51790480175195
0.670876963067266 -3.7221951758324 0.530879975424758
1.07216515473943 -4.45134132298213 0.586885411438793
0.366617563645524 -2.80088105076823 0.443024728351163
0.837324298121974 -4.01764089500485 0.539784902943143
0.773975804821281 -4.08218873098924 0.614376862840551
0.837324298121974 -4.01764089500485 0.539784902943143
0.637121071220742 -3.75939639900309 0.576315495346724
0.69105392873022 -3.62140483527773 0.47420925342016
0.919763288033511 -4.12064547741405 0.532743645560255
1.53440260924334 -5.04284090267473 0.616388827409055
1.07307911907099 -4.4920565974561 0.604092647240565
0.517638625985304 -3.22796546271401 0.454020284959584
0.487097337174357 -3.10682844831195 0.434751562333991
0.490411788565213 -3.03253588924346 0.404967146360795
0.993480484699313 -4.42483193691799 0.62113764698237
0.340770832424398 -2.6313759987069 0.411239564854481
0.78572395454801 -3.89871254305398 0.523209553380043
0.993480484699313 -4.42483193691799 0.62113764698237
0.918548961657487 -4.23140075482519 0.580997918301898
0.640538053833137 -3.55497529229928 0.484059137355504
0.545943341377939 -3.33171222243376 0.470383512508634
0.683001338985011 -3.56211233489123 0.456679964300239
0.477786636022974 -3.11238673937917 0.445353576122935
0.723383799019774 -3.86337348467588 0.552349215122297
0.726481408104725 -3.96104704322184 0.594819442227453
0.785220012930319 -4.01754833664076 0.575560921151878
1.53345830386582 -5.15773327926887 0.663316977925739
0.635673610362669 -3.6634049295217 0.533780400973999
0.593895937491219 -3.57901819604782 0.53266172168429
0.69105392873022 -3.62140483527773 0.47420925342016
0.595591252136885 -3.68017802882079 0.577651478448432
0.534701045103021 -3.24927606246967 0.447630167485595
0.924349403007301 -4.05998772597809 0.505553501384249
0.508646252377222 -3.15036351034599 0.432248934705852
0.637121071220742 -3.75939639900309 0.576315495346724
0.471725305800775 -3.17839037359511 0.477453422454696
0.430667842222385 -2.84826710380306 0.393007064951703
0.355555284486631 -2.43394446279366 0.331991594742723
0.997697663270998 -4.47911907759322 0.643638631832385
0.438345621780203 -3.18008270076732 0.51455908362305
1.53325401612498 -5.07823565700804 0.630976400661632
1.07216515473943 -4.45134132298213 0.586885411438793
0.606111316945958 -3.71394093828812 0.583634235025466
0.635673610362669 -3.6634049295217 0.533780400973999
0.990110854280975 -4.26057972355883 0.551122377729349
0.787337144975776 -4.06715902067716 0.596880001801124
0.575892086424828 -3.35245730400751 0.453862626087577
0.638206010141756 -3.58773173046879 0.499293190089308
0.791198621152093 -4.12456863512455 0.62120344466717
0.5756917781217 -3.61465290655429 0.566051461688483
0.632533378839542 -3.33848480499281 0.408338296732335
0.919763288033511 -4.12064547741405 0.532743645560255
0.569839148755866 -3.41402965442099 0.483277682341137
0.726535161571921 -3.75259456286196 0.502583898172899
1.07216515473943 -4.45134132298213 0.586885411438793
0.839079870280748 -4.14324107642329 0.594307495971485
0.492331331696815 -3.2171980027913 0.472971214489175
0.44282222314077 -2.95593883698384 0.419691334453654
0.453181784587547 -3.05070102278038 0.445176218878702
0.566555328611586 -3.19926866310781 0.404732032223233
0.469566529467643 -3.21699288508534 0.49581383708344
0.521245174677171 -3.19907151471043 0.43983961654527
0.572593307571679 -3.38195596914437 0.468058250217908
0.381556318937702 -3.19625396209585 0.599414183444432
0.430667842222385 -2.84826710380306 0.393007064951703
0.370018697912491 -2.65729222721949 0.387374921141551
0.723605632109146 -3.82278947200148 0.534333468067285
0.610812760458983 -3.46509251811858 0.470727131173526
0.839079870280748 -4.14324107642329 0.594307495971485
0.617114987016586 -3.86368855353517 0.64762991934358
0.449941775545469 -3.08309748727731 0.461111113117654
0.897094309801957 -4.10987745821672 0.541645517180259
0.598696863372825 -3.46702452157962 0.481035787923491
0.33560584556116 -2.9057888217985 0.530181313386652
0.427859547356821 -3.13050934090611 0.505152362150281
0.486609767639255 -3.50968081937781 0.613456764449986
0.608038655595735 -3.49638455059324 0.485493406195534
0.856671057419612 -4.13981119613296 0.580557847709223
0.488292692696765 -3.29450477665508 0.509498070382733
0.653995290237255 -3.55544891506118 0.474286407154891
0.43883191427633 -2.98417778918002 0.434005336725068
0.411237723662625 -3.16053083511134 0.539332928940805
0.989442399988521 -4.29598337222401 0.566487118490599
0.468914864252932 -3.12001886140976 0.45677563544581
0.525322464629676 -3.17235672162474 0.426521983110489
0.847623754588535 -4.25843275111651 0.642717321510628
0.855971663231708 -4.33344367473378 0.6735449812617
2.46097610322483 -6.50440079288182 0.832502126458899
0.345965542702459 -2.66752481849976 0.418014373014762
0.840568893404489 -3.95146004427644 0.510171962704939
0.769976565154156 -3.86093537282799 0.51790480175195
0.594072111427515 -3.6258916612412 0.553682330948837
1.3277498842794 -4.84470159710112 0.625206647553572
0.646940517167704 -3.49679519788879 0.456457195683651
0.623897441787972 -3.31130251247461 0.404514060729189
0.532289815405531 -3.41519349564787 0.517879349281777
0.380397266523245 -2.88236926362674 0.458331859516182
0.638206010141756 -3.58773173046879 0.499293190089308
0.989442399988521 -4.29598337222401 0.566487118490599
0.768695235444997 -3.89609311515079 0.53367525545572
0.501485397103597 -3.20894732568297 0.461062393874657
0.55965354526937 -3.17455654832079 0.401115615082842
0.605873953227267 -3.5305485362636 0.501398417480363
1.73157376300557 -5.39923640991649 0.67976348542436
1.53345830386582 -5.15773327926887 0.663316977925739
0.724700886792315 -3.78611776801857 0.517845366133437
0.508956743600527 -3.37584197212515 0.523856216245947
1.73560883103932 -5.28695508629112 0.634418374684758
0.898007641144088 -4.22950097548178 0.593425977510387
1.20587954165461 -4.68534796276311 0.617051474413687
0.434330769102476 -2.96258764041952 0.430371341507724
0.576389982907261 -3.4781974339547 0.504376114552469
0.636545107907341 -3.62362209230178 0.515765601962148
0.670876963067266 -3.7221951758324 0.530879975424758
0.490387239799973 -2.98780991644714 0.38960200269048
0.78572395454801 -3.89871254305398 0.523209553380043
0.572125856373886 -3.17784149276686 0.393480942846278
1.32749877943751 -4.80618390180854 0.609225952110967
0.684122135806394 -3.71794426495166 0.518786547643794
0.553636571504186 -3.3587003093507 0.474619396525477
0.476182196955071 -3.06077322021381 0.427378610499612
0.489967374177548 -3.25363645776661 0.490325199002421
0.688120466436411 -3.65102985134615 0.488074116784074
0.768237617356351 -3.93470660086113 0.550785262104308
0.724700886792315 -3.78611776801857 0.517845366133437
0.604410994698426 -3.56824250169537 0.518709838698371
0.723383799019774 -3.86337348467588 0.552349215122297
0.694549330477645 -3.59381314234297 0.461119588478871
0.48368954713748 -3.22816996232197 0.485972126906977
0.737888771207357 -3.90060895082423 0.557977343436703
1.33540829892243 -4.98572469125157 0.682539784494969
0.724237501602891 -3.90893866669846 0.572310031982674
0.653995290237255 -3.55544891506118 0.474286407154891
0.468155711623629 -3.26071957418849 0.516289507803739
0.785220012930319 -4.01754833664076 0.575560921151878
0.732102465279349 -3.69290574022884 0.474898817525533
0.508646252377222 -3.15036351034599 0.432248934705852
0.781626130628815 -3.74428060540798 0.463990533905793
0.477786636022974 -3.11238673937917 0.445353576122935
0.753246102745043 -3.67447196708554 0.454602133189478
0.78572395454801 -3.89871254305398 0.523209553380043
0.604238189186719 -3.65828317465824 0.559176644124691
0.480828783326651 -3.31388214149981 0.526031285830287
0.594072111427515 -3.6258916612412 0.553682330948837
0.510073487274171 -3.33245565319797 0.503781049441043
0.387249829045695 -2.86775315103299 0.444538281732377
0.594732698960774 -3.53768575296648 0.51385383974444
0.605873953227267 -3.5305485362636 0.501398417480363
1.07307911907099 -4.4920565974561 0.604092647240565
0.737888771207357 -3.90060895082423 0.557977343436703
1.07872312018847 -4.58801982433376 0.643964228631187
0.566278447067718 -3.58284432482959 0.560424835758389
0.836871710769521 -4.05520813709433 0.556305938475186
0.768695235444997 -3.89609311515079 0.53367525545572
0.846422387534624 -3.89410552360748 0.483893804566984
2.45770225579811 -6.56956319468223 0.856768947800181
0.78572395454801 -3.89871254305398 0.523209553380043
0.676300988152152 -3.61853968445304 0.483401989218517
0.381742931389954 -2.73026681820992 0.400107585676023
0.723605632109146 -3.82278947200148 0.534333468067285
0.430667842222385 -2.84826710380306 0.393007064951703
0.498726244398048 -3.1542148949797 0.442310518893181
1.73598711268548 -5.545859265372 0.737506181053195
0.671604387622938 -3.81192672725719 0.570649322472445
0.694549330477645 -3.59381314234297 0.461119588478871
0.347581641458994 -2.62063117257708 0.399428287936333
0.774605782830017 -3.79860193280498 0.489435135266572
0.785220012930319 -4.01754833664076 0.575560921151878
0.43840982775591 -2.93476167868738 0.4161968665368
0.42169733930912 -3.15518095759714 0.523539815348327
0.741654634932077 -4.00047427184843 0.601192009265506
1.32900369231038 -4.8867970552408 0.642505792878539
0.567695620601784 -3.4492290005271 0.499749053575871
0.377664727041915 -2.9218461686948 0.477752996856415
0.837382174395243 -4.09671650713839 0.574342419256336
0.897094309801957 -4.10987745821672 0.541645517180259
0.485765330444411 -3.05712051040079 0.417626657473904
0.391457362552972 -2.78724959686831 0.410020017826371
0.640538053833137 -3.55497529229928 0.484059137355504
0.511978769247239 -3.29400460701644 0.485719324282819
0.411766095396387 -3.10562319509575 0.513753492408216
0.78572395454801 -3.89871254305398 0.523209553380043
0.919763288033511 -4.12064547741405 0.532743645560255
0.918509710292107 -4.1544134566599 0.547631346272137
0.568720858435039 -3.24756388967374 0.420237300816521
1.07222420536754 -4.41414870661169 0.571000921712617
1.73328325556513 -5.49154693788819 0.716292545550423
0.521379953812152 -3.28524867280338 0.473408242672505
0.521245174677171 -3.19907151471043 0.43983961654527
0.56626437910764 -3.48830365620639 0.517779332093981
0.52436410400344 -3.25329356280769 0.458026878736546
0.683279345404702 -3.79929675178127 0.555166458291512
0.393470515176959 -3.19338907917368 0.579835668486
0.616749654993784 -3.93073487310216 0.683894533303679
0.617981439611652 -3.40931471639863 0.443854249780673
0.487840439772556 -3.39552243573034 0.555730584903888
0.538507538355947 -3.30515762658484 0.466207215374227
0.593895937491219 -3.57901819604782 0.53266172168429
1.73189350560118 -5.44310599499469 0.697201597453223
0.724700886792315 -3.78611776801857 0.517845366133437
0.84230920073485 -4.19634644526715 0.616797085282978
0.784412844253008 -3.97375290721461 0.556490548635007
0.676300988152152 -3.61853968445304 0.483401989218517
0.363439373957488 -2.83746393873917 0.461350165834721
0.670876963067266 -3.7221951758324 0.530879975424758
0.837382174395243 -4.09671650713839 0.574342419256336
0.593895937491219 -3.57901819604782 0.53266172168429
0.56626437910764 -3.48830365620639 0.517779332093981
0.565706691907074 -3.53232026407119 0.537797224073349
0.850233154835023 -3.86795996405562 0.47168523308751
0.649034940839746 -3.61933773495124 0.504043801748238
0.540214101815931 -3.44371428705997 0.522733229729433
0.723383799019774 -3.86337348467588 0.552349215122297
0.683232991920173 -3.75638892140647 0.536098949949764
0.903447302705687 -4.01682099288793 0.499954142511457
0.481553620404859 -3.08363823930798 0.431042452829529
0.56626437910764 -3.48830365620639 0.517779332093981
0.683279345404702 -3.79929675178127 0.555166458291512
0.502648204315173 -3.12654679389413 0.428525322827814
0.683232991920173 -3.75638892140647 0.536098949949764
0.617114987016586 -3.86368855353517 0.64762991934358
0.850233154835023 -3.86795996405562 0.47168523308751
0.56626437910764 -3.48830365620639 0.517779332093981
0.587851399942247 -3.35218249260889 0.444525316536002
0.906828972535737 -3.98961592269724 0.487472696705962
0.468155711623629 -3.26071957418849 0.516289507803739
0.732102465279349 -3.69290574022884 0.474898817525533
0.296916608522057 -2.6115302731019 0.46389663250605
0.521245174677171 -3.19907151471043 0.43983961654527
0.501485397103597 -3.20894732568297 0.461062393874657
0.606111316945958 -3.71394093828812 0.583634235025466
0.605059312945603 -3.40770087075178 0.452714565403736
0.636545107907341 -3.62362209230178 0.515765601962148
0.838590318390095 -3.98324681097914 0.524481060580515
0.427859547356821 -3.13050934090611 0.505152362150281
0.504826411718979 -3.17843101578389 0.446162730353806
0.653995290237255 -3.55544891506118 0.474286407154891
0.488292692696765 -3.29450477665508 0.509498070382733
0.341653474444581 -2.75572137207651 0.457073226754239
0.341653474444581 -2.75572137207651 0.457073226754239
0.540214101815931 -3.44371428705997 0.522733229729433
0.657340837720197 -3.52705195244866 0.460789007186314
0.443844355428675 -3.20546157791376 0.519383409313048
0.415606589700589 -3.01825251961193 0.471986411910447
0.723605632109146 -3.82278947200148 0.534333468067285
0.724237501602891 -3.90893866669846 0.572310031982674
0.836871710769521 -4.05520813709433 0.556305938475186
0.495273844628489 -3.18427429078403 0.457057649382034
1.07516698192947 -4.5371939099245 0.622960782120878
0.610812760458983 -3.46509251811858 0.470727131173526
1.07312595589911 -4.37983207866327 0.556190290409531
0.676300988152152 -3.61853968445304 0.483401989218517
1.07872312018847 -4.58801982433376 0.643964228631187
0.338279473333025 -2.61360197079723 0.407908819238811
0.447795172074235 -2.88541459093604 0.390379784657081
0.583989668043564 -3.29967157547826 0.427890654420975
0.545943341377939 -3.33171222243376 0.470383512508634
0.48368954713748 -3.22816996232197 0.485972126906977
0.636545107907341 -3.62362209230178 0.515765601962148
0.407031048716393 -3.08142782147559 0.508988754132074
0.583989668043564 -3.29967157547826 0.427890654420975
0.303188151603892 -2.39276058991938 0.375683163823491
0.609018679354121 -3.38118797173537 0.439777074065712
0.924349403007301 -4.05998772597809 0.505553501384249
0.647555391554196 -3.65583724358833 0.520716565856644
0.413731096547939 -2.85870885118496 0.41282651351173
0.627172937490508 -3.36063528872315 0.419659504269666
0.635673610362669 -3.6634049295217 0.533780400973999
0.56626437910764 -3.48830365620639 0.517779332093981
0.900708188708051 -4.27908526788701 0.614392111482931
0.508857991441172 -3.42573335495254 0.546577671977155
0.651208943086984 -3.58606709972691 0.488645287215086
0.683232991920173 -3.75638892140647 0.536098949949764
1.73328325556513 -5.49154693788819 0.716292545550423
0.674019761977584 -3.86699871932606 0.594539618586356
1.07312595589911 -4.37983207866327 0.556190290409531
0.700918129935228 -4.05572644194379 0.664480411588334
0.774605782830017 -3.79860193280498 0.489435135266572
0.495273844628489 -3.18427429078403 0.457057649382034
0.398691691032405 -2.93055599240864 0.455991245760866
0.607553424629834 -3.25836098299877 0.397029496955963
0.567695620601784 -3.4492290005271 0.499749053575871
0.688120466436411 -3.65102985134615 0.488074116784074
0.543355936886914 -3.36522242540232 0.486286790165645
0.3668416320743 -2.85813866199272 0.46536298506865
0.769976565154156 -3.86093537282799 0.51790480175195
1.32900369231038 -4.8867970552408 0.642505792878539
0.540214101815931 -3.44371428705997 0.522733229729433
1.07516698192947 -4.5371939099245 0.622960782120878
0.843193576061732 -3.92185512424865 0.496687334522461
0.516319468536735 -3.40387013527434 0.52880443331418
0.44359652865443 -3.25936895675335 0.544244006491485
0.673811738128216 -3.65007850192204 0.498046168151988
0.637121071220742 -3.75939639900309 0.576315495346724
0.543355936886914 -3.36522242540232 0.486286790165645
0.784641563421213 -3.93445070747368 0.539160034267078
0.435279733733553 -3.01506712839851 0.449413160889847
0.401502005713536 -3.38960999957442 0.671858365996836
0.732102465279349 -3.69290574022884 0.474898817525533
0.569839148755866 -3.41402965442099 0.483277682341137
0.837324298121974 -4.01764089500485 0.539784902943143
0.467718957034802 -3.3112495424877 0.539563096631477
1.07222420536754 -4.41414870661169 0.571000921712617
0.768237617356351 -3.93470660086113 0.550785262104308
0.684122135806394 -3.71794426495166 0.518786547643794
0.405786186315966 -2.86647403618116 0.423760283224693
0.580988928558329 -3.4098280708544 0.472320393743919
0.402016832423254 -2.89690448535739 0.43919567660171
0.665610903807826 -3.47571104273166 0.435854399789612
0.532289815405531 -3.41519349564787 0.517879349281777
0.846422387534624 -3.89410552360748 0.483893804566984
0.999876201947058 -4.14139802849791 0.498021123196135
0.610024221359324 -3.78054806993708 0.612405446414194
0.684122135806394 -3.71794426495166 0.518786547643794
0.351864664028811 -2.40381616344065 0.32682643429802
0.784641563421213 -3.93445070747368 0.539160034267078
0.543355936886914 -3.36522242540232 0.486286790165645
0.567695620601784 -3.4492290005271 0.499749053575871
0.429695158732607 -3.08727331673433 0.484582055604673
0.498726244398048 -3.1542148949797 0.442310518893181
0.345092008192068 -2.54360068195894 0.376232995738247
0.604238189186719 -3.65828317465824 0.559176644124691
0.726535161571921 -3.75259456286196 0.502583898172899
0.643465288307106 -3.52480027261307 0.469837768861951
0.839079870280748 -4.14324107642329 0.594307495971485
0.567695620601784 -3.4492290005271 0.499749053575871
0.732102465279349 -3.69290574022884 0.474898817525533
0.580988928558329 -3.4098280708544 0.472320393743919
0.461452085252418 -3.28413166967147 0.534378714656778
0.407031048716393 -3.08142782147559 0.508988754132074
0.920175030430762 -4.2762292167203 0.600094267190491
0.572838138205159 -3.71472455974327 0.617932493851677
0.508956743600527 -3.37584197212515 0.523856216245947
0.395875463214051 -2.96821714478982 0.474488341814232
0.598696863372825 -3.46702452157962 0.481035787923491
0.511835163656705 -3.07708528340844 0.403252251124424
0.610812760458983 -3.46509251811858 0.470727131173526
0.640192012992025 -3.81958128161002 0.60238343208384
0.604410994698426 -3.56824250169537 0.518709838698371
0.730626177653405 -4.0221008021823 0.620796791743333
0.540214101815931 -3.44371428705997 0.522733229729433
0.594072111427515 -3.6258916612412 0.553682330948837
0.35885809240321 -2.92720947223099 0.505137139596781
0.847623754588535 -4.25843275111651 0.642717321510628
0.635673610362669 -3.6634049295217 0.533780400973999
0.481553620404859 -3.08363823930798 0.431042452829529
0.790023715543486 -3.8354582638767 0.494465624662339
0.468155711623629 -3.26071957418849 0.516289507803739
0.673811738128216 -3.65007850192204 0.498046168151988
0.567695620601784 -3.4492290005271 0.499749053575871
0.605873953227267 -3.5305485362636 0.501398417480363
0.543355936886914 -3.36522242540232 0.486286790165645
0.475315769222623 -2.96696218707833 0.394756504982141
0.732102465279349 -3.69290574022884 0.474898817525533
0.638206010141756 -3.58773173046879 0.499293190089308
1.34984816917733 -5.11634476781875 0.734229022608802
0.605873953227267 -3.5305485362636 0.501398417480363
0.490411788565213 -3.03253588924346 0.404967146360795
0.679376897906512 -3.58933537955911 0.469662683757478
0.532564188694609 -3.51501443966889 0.563036839607358
0.300604715452683 -2.29459385033942 0.348087261347463
0.670876963067266 -3.7221951758324 0.530879975424758
0.381742931389954 -2.73026681820992 0.400107585676023
0.724700886792315 -3.78611776801857 0.517845366133437
0.584162409668763 -3.37989561891703 0.457987240219906
0.552739427935302 -3.27281329336379 0.441829587620427
0.539984873413141 -3.49093204431871 0.544179643789969
1.08420184011222 -4.6464103432796 0.667800170623464
0.840568893404489 -3.95146004427644 0.510171962704939
0.735745011457453 -3.66600360221445 0.462170769629903
0.724700886792315 -3.78611776801857 0.517845366133437
0.638206010141756 -3.58773173046879 0.499293190089308
0.688120466436411 -3.65102985134615 0.488074116784074
0.601608955121116 -3.43619745555458 0.466417510243521
0.723383799019774 -3.86337348467588 0.552349215122297
0.840568893404489 -3.95146004427644 0.510171962704939
0.606111316945958 -3.71394093828812 0.583634235025466
1.08006950718281 -4.28971597981005 0.51650203358171
0.362060128204349 -2.60466844527091 0.378165228604424
0.771971483649804 -3.82859709964559 0.503221716700043
0.68578796011242 -3.68304888664732 0.502867040765557
0.350812009415205 -2.81613993267226 0.469172535674971
0.434622781554456 -2.86829753431263 0.396272036356218
0.840568893404489 -3.95146004427644 0.510171962704939
0.779707359220209 -4.1485758597728 0.642211300164207
0.838590318390095 -3.98324681097914 0.524481060580515
0.362556194154098 -2.94992715931586 0.509940067666008
1.07872312018847 -4.58801982433376 0.643964228631187
0.697056875154674 -3.48998483045622 0.421220750909754
0.481553620404859 -3.08363823930798 0.431042452829529
0.726481408104725 -3.96104704322184 0.594819442227453
0.414192527893651 -2.9604391246312 0.450456037096977
0.773975804821281 -4.08218873098924 0.614376862840551
0.670678318643671 -3.76428099942021 0.549670666006002
0.536274961598803 -3.17172388777147 0.417583710513123
0.425722718495608 -2.92024134330817 0.42323139489442
0.455508460929268 -3.43875879248093 0.617351179518236
0.919763288033511 -4.12064547741405 0.532743645560255
0.896432340487935 -4.14596974741656 0.557462092262475
0.421887133039934 -2.94973231404123 0.43815197185702
0.770550871860129 -4.02619580791131 0.590537590887922
0.560192269630287 -3.29893036619463 0.445785714289671
0.395875463214051 -2.96821714478982 0.474488341814232
0.543947181277483 -3.61185860492716 0.597696301586801
0.391457362552972 -2.78724959686831 0.410020017826371
0.640192012992025 -3.81958128161002 0.60238343208384
0.481553620404859 -3.08363823930798 0.431042452829529
0.605873953227267 -3.5305485362636 0.501398417480363
0.622326433285024 -3.38419688787062 0.431472888099107
0.647555391554196 -3.65583724358833 0.520716565856644
0.744668147954207 -3.61685751394497 0.438408280221748
0.567695620601784 -3.4492290005271 0.499749053575871
1.07872312018847 -4.58801982433376 0.643964228631187
0.724700886792315 -3.78611776801857 0.517845366133437
1.07872312018847 -4.58801982433376 0.643964228631187
0.683279345404702 -3.79929675178127 0.555166458291512
0.723383799019774 -3.86337348467588 0.552349215122297
0.415606589700589 -3.01825251961193 0.471986411910447
0.511978769247239 -3.29400460701644 0.485719324282819
0.646940517167704 -3.49679519788879 0.456457195683651
0.456891331420578 -3.02117181705056 0.430424041549027
1.07516698192947 -4.5371939099245 0.622960782120878
0.565706691907074 -3.53232026407119 0.537797224073349
0.511978769247239 -3.29400460701644 0.485719324282819
0.517638625985304 -3.22796546271401 0.454020284959584
0.461452085252418 -3.28413166967147 0.534378714656778
0.900671656223068 -4.04572883682542 0.513060328040195
0.495273844628489 -3.18427429078403 0.457057649382034
0.368278544496614 -2.70137769592704 0.404434291489979
0.44282222314077 -2.95593883698384 0.419691334453654
1.32900369231038 -4.8867970552408 0.642505792878539
0.400805841192252 -2.73696652269285 0.383307113717502
0.671604387622938 -3.81192672725719 0.570649322472445
0.768695235444997 -3.89609311515079 0.53367525545572
0.566278447067718 -3.58284432482959 0.560424835758389
0.495493014849753 -3.00965579804593 0.39295404523149
0.771971483649804 -3.82859709964559 0.503221716700043
0.303775482083384 -2.53350498001417 0.423669481803978
0.726535161571921 -3.75259456286196 0.502583898172899
0.640538053833137 -3.55497529229928 0.484059137355504
0.684122135806394 -3.71794426495166 0.518786547643794
0.575892086424828 -3.35245730400751 0.453862626087577
0.566278447067718 -3.58284432482959 0.560424835758389
0.610812760458983 -3.46509251811858 0.470727131173526
0.837382174395243 -4.09671650713839 0.574342419256336
0.486440981465328 -2.92460346332972 0.371808525211948
0.723605632109146 -3.82278947200148 0.534333468067285
2.45537671375965 -6.64574704943042 0.884916708107144
0.617981439611652 -3.40931471639863 0.443854249780673
0.640538053833137 -3.55497529229928 0.484059137355504
0.50701942794621 -3.10092191340833 0.415546137971289
0.837382174395243 -4.09671650713839 0.574342419256336
0.511835163656705 -3.07708528340844 0.403252251124424
0.839079870280748 -4.14324107642329 0.594307495971485
0.68578796011242 -3.68304888664732 0.502867040765557
0.638206010141756 -3.58773173046879 0.499293190089308
0.790023715543486 -3.8354582638767 0.494465624662339
0.605059312945603 -3.40770087075178 0.452714565403736
0.89853603369788 -4.07662553617605 0.526908271345762
0.56626437910764 -3.48830365620639 0.517779332093981
0.900708188708051 -4.27908526788701 0.614392111482931
0.784641563421213 -3.93445070747368 0.539160034267078
0.474494191154292 -3.14378522883427 0.460743451788007
0.588767792314739 -3.27586502963154 0.415876202202123
0.640538053833137 -3.55497529229928 0.484059137355504
0.565706691907074 -3.53232026407119 0.537797224073349
0.48368954713748 -3.22816996232197 0.485972126906977
0.637121071220742 -3.75939639900309 0.576315495346724
1.08006950718281 -4.28971597981005 0.51650203358171
0.521379953812152 -3.28524867280338 0.473408242672505
0.684122135806394 -3.71794426495166 0.518786547643794
1.07216515473943 -4.45134132298213 0.586885411438793
0.443844355428675 -3.20546157791376 0.519383409313048
0.508956743600527 -3.37584197212515 0.523856216245947
0.383651810222528 -2.84734673943506 0.440816634552637
0.686253698968503 -4.01336263606633 0.656388320673046
0.466021682348266 -3.15404862136167 0.473283339845034
0.784641563421213 -3.93445070747368 0.539160034267078
0.461037564242009 -2.99404151115683 0.416647822775788
0.855971663231708 -4.33344367473378 0.6735449812617
0.610812760458983 -3.46509251811858 0.470727131173526
1.36229915813947 -5.20258297255426 0.767723150467443
0.614448188480564 -3.599365754125 0.523647536690398
0.990110854280975 -4.26057972355883 0.551122377729349
1.73328325556513 -5.49154693788819 0.716292545550423
0.840568893404489 -3.95146004427644 0.510171962704939
0.837382174395243 -4.09671650713839 0.574342419256336
0.897094309801957 -4.10987745821672 0.541645517180259
0.604410994698426 -3.56824250169537 0.518709838698371
0.726481408104725 -3.96104704322184 0.594819442227453
1.20772063898266 -4.72922966611693 0.635204734920349
0.996474022782714 -4.16851404750714 0.510315406709854
0.461452085252418 -3.28413166967147 0.534378714656778
0.598696863372825 -3.46702452157962 0.481035787923491
0.411187214892148 -2.99588127618619 0.467905423595905
1.07516698192947 -4.5371939099245 0.622960782120878
0.580988928558329 -3.4098280708544 0.472320393743919
0.684122135806394 -3.71794426495166 0.518786547643794
0.671970874114504 -3.6844189704079 0.513787413650388
0.940032549686323 -4.59467822415052 0.742490561441037
0.636545107907341 -3.62362209230178 0.515765601962148
0.723605632109146 -3.82278947200148 0.534333468067285
0.601608955121116 -3.43619745555458 0.466417510243521
0.352780882447626 -2.65627291941325 0.405942706984909
0.541172958328596 -3.14824311744936 0.405528085622509
0.54140411465752 -3.40225150846746 0.503612646479165
0.470592606400337 -2.94569696295199 0.391431147069799
0.635769644894418 -3.70813902709763 0.553759155429663
0.429695158732607 -3.08727331673433 0.484582055604673
0.56626437910764 -3.48830365620639 0.517779332093981
0.50701942794621 -3.10092191340833 0.415546137971289
0.610812760458983 -3.46509251811858 0.470727131173526
0.387352825580441 -2.81585590279244 0.424808297176914
0.670876963067266 -3.7221951758324 0.530879975424758
0.635673610362669 -3.6634049295217 0.533780400973999
0.771971483649804 -3.82859709964559 0.503221716700043
0.601608955121116 -3.43619745555458 0.466417510243521
0.596708046207709 -3.30224895273305 0.419692482788717
0.477786636022974 -3.11238673937917 0.445353576122935
0.434330769102476 -2.96258764041952 0.430371341507724
0.511978769247239 -3.29400460701644 0.485719324282819
0.593895937491219 -3.57901819604782 0.53266172168429
0.617981439611652 -3.40931471639863 0.443854249780673
0.54553570246463 -3.24710942399064 0.437926861715797
0.648944077514371 -3.79450242161473 0.582262618338408
0.56626437910764 -3.48830365620639 0.517779332093981
0.522823919364541 -3.07767971167606 0.394979401909245
0.643465288307106 -3.52480027261307 0.469837768861951
0.993480484699313 -4.42483193691799 0.62113764698237
0.387909750256531 -3.03675158010316 0.513847247853951
1.07872312018847 -4.58801982433376 0.643964228631187
0.543355936886914 -3.36522242540232 0.486286790165645
0.781626130628815 -3.74428060540798 0.463990533905793
0.640192012992025 -3.81958128161002 0.60238343208384
0.576389982907261 -3.4781974339547 0.504376114552469
0.696388538990398 -3.83505856376975 0.560768944028013
1.32900369231038 -4.8867970552408 0.642505792878539
0.768237617356351 -3.93470660086113 0.550785262104308
0.89853603369788 -4.07662553617605 0.526908271345762
1.07312595589911 -4.37983207866327 0.556190290409531
0.84230920073485 -4.19634644526715 0.616797085282978
0.510165472584193 -3.4845824298555 0.572919307487723
0.40626560641567 -3.13493235796402 0.534033555716766
1.07222420536754 -4.41414870661169 0.571000921712617
0.430681498604256 -2.99299999776029 0.445612435364677
0.610812760458983 -3.46509251811858 0.470727131173526
1.07216515473943 -4.45134132298213 0.586885411438793
0.898007641144088 -4.22950097548178 0.593425977510387
0.463715499849191 -3.19194545394656 0.491390777967386
0.407031048716393 -3.08142782147559 0.508988754132074
0.510073487274171 -3.33245565319797 0.503781049441043
0.393677141361693 -3.01102660073052 0.495170346853842
0.502648204315173 -3.12654679389413 0.428525322827814
1.20772063898266 -4.72922966611693 0.635204734920349
0.741654634932077 -4.00047427184843 0.601192009265506
0.490387239799973 -2.98780991644714 0.38960200269048
0.383651810222528 -2.84734673943506 0.440816634552637
0.673811738128216 -3.65007850192204 0.498046168151988
0.947522419429209 -4.54096698466823 0.70880759113699
0.57514852268645 -3.5180003319907 0.522656849718501
0.837382174395243 -4.09671650713839 0.574342419256336
0.572593307571679 -3.38195596914437 0.468058250217908
0.462123236071532 -3.23477872541303 0.511540527224469
0.989442399988521 -4.29598337222401 0.566487118490599
0.531837314094917 -3.19689432184415 0.430274569955153
0.723605632109146 -3.82278947200148 0.534333468067285
0.604238189186719 -3.65828317465824 0.559176644124691
0.614138373849552 -3.43618971297032 0.456898848262202
0.603790663298077 -3.6103785456931 0.537794728632512
0.512922546653393 -3.1243836095706 0.419159335649836
0.552739427935302 -3.27281329336379 0.441829587620427
0.89853603369788 -4.07662553617605 0.526908271345762
0.389491878666236 -2.98825026347481 0.490713112413066
0.900708188708051 -4.27908526788701 0.614392111482931
0.918509710292107 -4.1544134566599 0.547631346272137
0.567695620601784 -3.4492290005271 0.499749053575871
0.703141173781553 -3.5436523660019 0.436805342233176
0.724237501602891 -3.90893866669846 0.572310031982674
0.584162409668763 -3.37989561891703 0.457987240219906
0.518969793228471 -3.32041524778148 0.490092806951309
1.07216515473943 -4.45134132298213 0.586885411438793
0.635769644894418 -3.70813902709763 0.553759155429663
0.72902136767698 -3.72166360449046 0.488325408957426
0.576389982907261 -3.4781974339547 0.504376114552469
0.552739427935302 -3.27281329336379 0.441829587620427
0.443844355428675 -3.20546157791376 0.519383409313048
1.33157825061168 -4.70620063562404 0.566987402045382
0.3668416320743 -2.85813866199272 0.46536298506865
0.896677669035673 -4.18555387817089 0.574609478361827
0.424855352350857 -3.06393950781446 0.480322896121029
0.646940517167704 -3.49679519788879 0.456457195683651
0.604410994698426 -3.56824250169537 0.518709838698371
0.805766981208238 -3.73147725518263 0.445388880366871
0.364333110920045 -2.90058188298709 0.486173229468266
0.990923788600479 -4.37717979162439 0.601141838405312
0.424838979090222 -2.76785043463924 0.371477489366379
0.492331331696815 -3.2171980027913 0.472971214489175
0.543355936886914 -3.36522242540232 0.486286790165645
0.521379953812152 -3.28524867280338 0.473408242672505
0.838590318390095 -3.98324681097914 0.524481060580515
0.724237501602891 -3.90893866669846 0.572310031982674
0.480828783326651 -3.31388214149981 0.526031285830287
0.737869434214964 -3.85926396950148 0.539711395003439
0.684510788716251 -3.84799180658619 0.576505119575324
0.601608955121116 -3.43619745555458 0.466417510243521
0.549944112223939 -3.76411210459097 0.670252298101383
0.35549218627213 -2.67439739626227 0.40925365617245
0.375582416821026 -2.96713276483349 0.499655308509471
0.683232991920173 -3.75638892140647 0.536098949949764
1.20772063898266 -4.72922966611693 0.635204734920349
0.635769644894418 -3.70813902709763 0.553759155429663
0.741654634932077 -4.00047427184843 0.601192009265506
0.45629312271714 -2.9723919859116 0.413154331225795
0.56840471761121 -3.64230200985037 0.586614805382926
0.576389982907261 -3.4781974339547 0.504376114552469
0.44680487291791 -2.73004134527855 0.341778419316697
0.514529820647466 -3.25942322141306 0.469236089639303
0.724700886792315 -3.78611776801857 0.517845366133437
0.771971483649804 -3.82859709964559 0.503221716700043
0.521245174677171 -3.19907151471043 0.43983961654527
0.407031048716393 -3.08142782147559 0.508988754132074
0.417682695878259 -2.92851875674739 0.434489391737575
0.771971483649804 -3.82859709964559 0.503221716700043
0.637121071220742 -3.75939639900309 0.576315495346724
0.684122135806394 -3.71794426495166 0.518786547643794
0.455136187907878 -3.10641136496902 0.465113865032773
0.502648204315173 -3.12654679389413 0.428525322827814
0.439674865218884 -2.84523601805722 0.383942733882065
0.57514852268645 -3.5180003319907 0.522656849718501
0.421887133039934 -2.94973231404123 0.43815197185702
0.541041472005124 -3.54590369372156 0.568745569838782
0.651208943086984 -3.58606709972691 0.488645287215086
0.50701942794621 -3.10092191340833 0.415546137971289
0.726481408104725 -3.96104704322184 0.594819442227453
0.435279733733553 -3.01506712839851 0.449413160889847
1.33157825061168 -4.70620063562404 0.566987402045382
0.837324298121974 -4.01764089500485 0.539784902943143
0.897094309801957 -4.10987745821672 0.541645517180259
0.567695620601784 -3.4492290005271 0.499749053575871
0.456891331420578 -3.02117181705056 0.430424041549027
0.900708188708051 -4.27908526788701 0.614392111482931
0.838590318390095 -3.98324681097914 0.524481060580515
0.474494191154292 -3.14378522883427 0.460743451788007
0.511835163656705 -3.07708528340844 0.403252251124424
0.566278447067718 -3.58284432482959 0.560424835758389
0.342663713159706 -2.58576213308983 0.393051618860206
0.510073487274171 -3.33245565319797 0.503781049441043
0.488292692696765 -3.29450477665508 0.509498070382733
0.683232991920173 -3.75638892140647 0.536098949949764
0.791198621152093 -4.12456863512455 0.62120344466717
0.329326150099619 -2.60840176001879 0.417106593569213
0.548416046121696 -3.47272969074311 0.52766879304983
0.461452085252418 -3.28413166967147 0.534378714656778
0.674019761977584 -3.86699871932606 0.594539618586356
1.73834196698342 -5.25420397270376 0.620977336462643
0.897094309801957 -4.10987745821672 0.541645517180259
0.92173002159769 -4.08929844747961 0.51876866716572
0.452554206359099 -3.14296462097704 0.482739207464683
0.492331331696815 -3.2171980027913 0.472971214489175
0.836871710769521 -4.05520813709433 0.556305938475186
0.723383799019774 -3.86337348467588 0.552349215122297
0.898007641144088 -4.22950097548178 0.593425977510387
0.726481408104725 -3.96104704322184 0.594819442227453
0.543355936886914 -3.36522242540232 0.486286790165645
0.837382174395243 -4.09671650713839 0.574342419256336
0.72902136767698 -3.72166360449046 0.488325408957426
0.671970874114504 -3.6844189704079 0.513787413650388
0.694549330477645 -3.59381314234297 0.461119588478871
0.993689614055434 -4.19722996912437 0.523188170412335
0.569839148755866 -3.41402965442099 0.483277682341137
1.21091915259694 -4.77824068488107 0.655264453633258
0.657340837720197 -3.52705195244866 0.460789007186314
0.38859483262977 -2.66424619862527 0.371096957310616
0.900708188708051 -4.27908526788701 0.614392111482931
0.44359652865443 -3.25936895675335 0.544244006491485
0.398691691032405 -2.93055599240864 0.455991245760866
0.35692148313438 -2.79690940213455 0.453489908268764
0.836871710769521 -4.05520813709433 0.556305938475186
0.495273844628489 -3.18427429078403 0.457057649382034
0.900708188708051 -4.27908526788701 0.614392111482931
0.576389982907261 -3.4781974339547 0.504376114552469
0.527862712517268 -3.22398442141078 0.443709492783319
0.540214101815931 -3.44371428705997 0.522733229729433
1.00416203953504 -4.54244440423108 0.669539709648892
0.466021682348266 -3.15404862136167 0.473283339845034
0.540214101815931 -3.44371428705997 0.522733229729433
0.615722946128672 -3.56099907630548 0.506109244945445
0.604410994698426 -3.56824250169537 0.518709838698371
0.567695620601784 -3.4492290005271 0.499749053575871
0.471725305800775 -3.17839037359511 0.477453422454696
0.471725305800775 -3.17839037359511 0.477453422454696
0.635673610362669 -3.6634049295217 0.533780400973999
0.44514455686793 -3.15935305240178 0.497747070680951
0.569839148755866 -3.41402965442099 0.483277682341137
0.694549330477645 -3.59381314234297 0.461119588478871
0.578262816304085 -3.1152149130216 0.368869591128944
0.637121071220742 -3.75939639900309 0.576315495346724
0.59637592005423 -3.5006429717033 0.4967620986598
0.574822755704727 -3.56293207676537 0.542996395026513
0.584162409668763 -3.37989561891703 0.457987240219906
0.405786186315966 -2.86647403618116 0.423760283224693
0.572125856373886 -3.17784149276686 0.393480942846278
0.531837314094917 -3.19689432184415 0.430274569955153
0.898007641144088 -4.22950097548178 0.593425977510387
1.07307911907099 -4.4920565974561 0.604092647240565
0.56840471761121 -3.64230200985037 0.586614805382926
0.461037564242009 -2.99404151115683 0.416647822775788
1.73189350560118 -5.44310599499469 0.697201597453223
0.673811738128216 -3.65007850192204 0.498046168151988
0.549087478970933 -3.30106856866124 0.45563191819357
0.990110854280975 -4.26057972355883 0.551122377729349
0.837324298121974 -4.01764089500485 0.539784902943143
0.56626437910764 -3.48830365620639 0.517779332093981
0.744668147954207 -3.61685751394497 0.438408280221748
0.646940517167704 -3.49679519788879 0.456457195683651
0.574822755704727 -3.56293207676537 0.542996395026513
0.790023715543486 -3.8354582638767 0.494465624662339
0.532564188694609 -3.51501443966889 0.563036839607358
0.78754714019997 -3.86588605206042 0.50837813512229
0.481847106783563 -3.26826029163725 0.504865156499959
1.33432296766048 -4.67673900295442 0.554305118153055
0.691836727723454 -3.51260930919432 0.43254236994025
0.732102465279349 -3.69290574022884 0.474898817525533
0.430667842222385 -2.84826710380306 0.393007064951703
0.426906680224088 -3.18057114044834 0.528568518692128
0.540214101815931 -3.44371428705997 0.522733229729433
0.993480484699313 -4.42483193691799 0.62113764698237
0.594072111427515 -3.6258916612412 0.553682330948837
0.434622781554456 -2.86829753431263 0.396272036356218
0.769976565154156 -3.86093537282799 0.51790480175195
0.837382174395243 -4.09671650713839 0.574342419256336
1.07872312018847 -4.58801982433376 0.643964228631187
0.723605632109146 -3.82278947200148 0.534333468067285
0.598696863372825 -3.46702452157962 0.481035787923491
0.846422387534624 -3.89410552360748 0.483893804566984
1.07307911907099 -4.4920565974561 0.604092647240565
0.510073487274171 -3.33245565319797 0.503781049441043
0.561475873970973 -3.22214008322953 0.416487337511529
0.723383799019774 -3.86337348467588 0.552349215122297
0.415976501591858 -2.77057139660391 0.380291507782264
0.635673610362669 -3.6634049295217 0.533780400973999
0.843193576061732 -3.92185512424865 0.496687334522461
0.533672001643008 -3.37452470708059 0.499037253571351
0.567695620601784 -3.4492290005271 0.499749053575871
1.21358979336422 -4.48512909979304 0.531462219934099
1.10397866207639 -4.54815535989628 0.611512167610758
0.525322464629676 -3.17235672162474 0.426521983110489
0.610812760458983 -3.46509251811858 0.470727131173526
0.598696863372825 -3.46702452157962 0.481035787923491
0.838590318390095 -3.98324681097914 0.524481060580515
0.744668147954207 -3.61685751394497 0.438408280221748
0.487485489223204 -3.34112815494893 0.531029707816878
0.770550871860129 -4.02619580791131 0.590537590887922
0.846422387534624 -3.89410552360748 0.483893804566984
0.640192012992025 -3.81958128161002 0.60238343208384
0.360295885631547 -2.76163580459368 0.43566055983544
0.377664727041915 -2.9218461686948 0.477752996856415
0.449941775545469 -3.08309748727731 0.461111113117654
0.793104758694507 -3.8070582446497 0.481319428918768
0.726535161571921 -3.75259456286196 0.502583898172899
0.614138373849552 -3.43618971297032 0.456898848262202
0.468641983497196 -3.37122291487071 0.566694281277067
0.375713447690568 -2.693362511763 0.393674177714583
0.52436410400344 -3.25329356280769 0.458026878736546
0.354045610909274 -2.83682004378164 0.473325860589369
0.768695235444997 -3.89609311515079 0.53367525545572
0.391515315471954 -2.68211250409981 0.374102887977495
0.56840471761121 -3.64230200985037 0.586614805382926
0.367225217053481 -2.58201808806426 0.365570002625158
0.487097337174357 -3.10682844831195 0.434751562333991
0.671970874114504 -3.6844189704079 0.513787413650388
0.566278447067718 -3.58284432482959 0.560424835758389
0.614138373849552 -3.43618971297032 0.456898848262202
0.508857991441172 -3.42573335495254 0.546577671977155
1.32949302583124 -4.73737771945767 0.580284764796107
0.394766051856741 -2.90935106253456 0.452124257343151
0.638206010141756 -3.58773173046879 0.499293190089308
0.610812760458983 -3.46509251811858 0.470727131173526
0.643465288307106 -3.52480027261307 0.469837768861951
0.601608955121116 -3.43619745555458 0.466417510243521
0.724700886792315 -3.78611776801857 0.517845366133437
0.710469336026306 -3.59996714673057 0.453102411944122
1.07477149919192 -4.34789131071527 0.542263552661244
0.338279473333025 -2.61360197079723 0.407908819238811
0.579696930185047 -3.32512933280561 0.44051810039354
0.604410994698426 -3.56824250169537 0.518709838698371
0.345088516966589 -2.6031018748189 0.396223043936918
0.516319468536735 -3.40387013527434 0.52880443331418
0.898007641144088 -4.22950097548178 0.593425977510387
0.3733091594989 -2.84110762798478 0.450578267311188
1.33540829892243 -4.98572469125157 0.682539784494969
0.735745011457453 -3.66600360221445 0.462170769629903
0.68578796011242 -3.68304888664732 0.502867040765557
1.53325401612498 -5.07823565700804 0.630976400661632
0.671970874114504 -3.6844189704079 0.513787413650388
1.21091915259694 -4.77824068488107 0.655264453633258
0.723383799019774 -3.86337348467588 0.552349215122297
0.674019761977584 -3.86699871932606 0.594539618586356
0.474494191154292 -3.14378522883427 0.460743451788007
0.449523130104739 -3.23125303637193 0.524292521692617
0.477786636022974 -3.11238673937917 0.445353576122935
0.784412844253008 -3.97375290721461 0.556490548635007
0.458264785593736 -3.07348541495974 0.448993406697828
1.73157376300557 -5.39923640991649 0.67976348542436
0.770550871860129 -4.02619580791131 0.590537590887922
0.578374005160726 -3.44240320715379 0.487704237241943
0.468914864252932 -3.12001886140976 0.45677563544581
0.784641563421213 -3.93445070747368 0.539160034267078
1.33145899433078 -4.93337791961273 0.661459662863777
0.498726244398048 -3.1542148949797 0.442310518893181
0.53485070109282 -3.12436451096297 0.401967753517552
0.502648204315173 -3.12654679389413 0.428525322827814
0.44359652865443 -3.25936895675335 0.544244006491485
0.905208765482366 -4.33616853931433 0.638211658563707
1.07516698192947 -4.5371939099245 0.622960782120878
0.539984873413141 -3.49093204431871 0.544179643789969
0.593895937491219 -3.57901819604782 0.53266172168429
0.683279345404702 -3.79929675178127 0.555166458291512
0.490411788565213 -3.03253588924346 0.404967146360795
0.990110854280975 -4.26057972355883 0.551122377729349
0.398190142406567 -2.87626257098394 0.435534012922383
0.390861658122745 -2.83574434094428 0.428341411532955
0.606111316945958 -3.71394093828812 0.583634235025466
0.496006015347374 -2.96679352832235 0.37823442790667
0.40689797640424 -2.97381344652159 0.463880301724012
0.510073487274171 -3.33245565319797 0.503781049441043
0.527862712517268 -3.22398442141078 0.443709492783319
0.726481408104725 -3.96104704322184 0.594819442227453
0.605059312945603 -3.40770087075178 0.452714565403736
0.649034940839746 -3.61933773495124 0.504043801748238
0.419486881862166 -2.78963955479074 0.383419703906752
0.556871823135627 -3.24659084237023 0.428821626960136
0.730626177653405 -4.0221008021823 0.620796791743333
0.768237617356351 -3.93470660086113 0.550785262104308
0.726535161571921 -3.75259456286196 0.502583898172899
1.08420184011222 -4.6464103432796 0.667800170623464
0.837324298121974 -4.01764089500485 0.539784902943143
1.33145899433078 -4.93337791961273 0.661459662863777
1.08420184011222 -4.6464103432796 0.667800170623464
0.724237501602891 -3.90893866669846 0.572310031982674
0.517638625985304 -3.22796546271401 0.454020284959584
1.08420184011222 -4.6464103432796 0.667800170623464
0.35038808584809 -2.93714531207994 0.521829018087704
0.632533378839542 -3.33848480499281 0.408338296732335
0.56626437910764 -3.48830365620639 0.517779332093981
0.458264785593736 -3.07348541495974 0.448993406697828
0.488292692696765 -3.29450477665508 0.509498070382733
0.784412844253008 -3.97375290721461 0.556490548635007
0.429695158732607 -3.08727331673433 0.484582055604673
0.603790663298077 -3.6103785456931 0.537794728632512
0.989658657142605 -4.33459126041638 0.583061530319265
0.480251696224327 -3.16789680060544 0.464764362513441
0.520612034707883 -2.93300022020672 0.349945889515516
0.43883191427633 -2.98417778918002 0.434005336725068
0.540214101815931 -3.44371428705997 0.522733229729433
0.549753987094707 -3.69444996577233 0.633223813399975
0.508646252377222 -3.15036351034599 0.432248934705852
0.69105392873022 -3.62140483527773 0.47420925342016
0.773975804821281 -4.08218873098924 0.614376862840551
0.495273844628489 -3.18427429078403 0.457057649382034
0.643465288307106 -3.52480027261307 0.469837768861951
0.646940517167704 -3.49679519788879 0.456457195683651
0.651208943086984 -3.58606709972691 0.488645287215086
0.923234439076418 -4.32691445464168 0.62142056788708
0.434330769102476 -2.96258764041952 0.430371341507724
0.510073487274171 -3.33245565319797 0.503781049441043
0.514529820647466 -3.25942322141306 0.469236089639303
0.608038655595735 -3.49638455059324 0.485493406195534
0.466021682348266 -3.15404862136167 0.473283339845034
0.572593307571679 -3.38195596914437 0.468058250217908
0.779707359220209 -4.1485758597728 0.642211300164207
0.993689614055434 -4.19722996912437 0.523188170412335
0.402016832423254 -2.89690448535739 0.43919567660171
0.465604613937117 -2.96896517766379 0.403690522590182
0.473197727461463 -2.86346583706799 0.362442532285731
0.723383799019774 -3.86337348467588 0.552349215122297
0.697056875154674 -3.48998483045622 0.421220750909754
1.73157376300557 -5.39923640991649 0.67976348542436
0.635769644894418 -3.70813902709763 0.553759155429663
0.487485489223204 -3.34112815494893 0.531029707816878
0.837324298121974 -4.01764089500485 0.539784902943143
1.20533988620176 -4.60889315946056 0.58494765151835
0.511978769247239 -3.29400460701644 0.485719324282819
0.773975804821281 -4.08218873098924 0.614376862840551
0.671970874114504 -3.6844189704079 0.513787413650388
0.771971483649804 -3.82859709964559 0.503221716700043
0.521379953812152 -3.28524867280338 0.473408242672505
0.421887133039934 -2.94973231404123 0.43815197185702
0.768771367223319 -3.97765656553284 0.569578145711948
1.07709903609597 -4.31795022905302 0.529073168156617
0.850233154835023 -3.86795996405562 0.47168523308751
0.637121071220742 -3.75939639900309 0.576315495346724
0.26700506647453 -2.05335193443124 0.318727973880662
0.543355936886914 -3.36522242540232 0.486286790165645
0.54140411465752 -3.40225150846746 0.503612646479165
0.472317030319833 -3.08910663670578 0.441551704374961
0.836871710769521 -4.05520813709433 0.556305938475186
0.338877429220116 -2.79785211540143 0.478028662195775
0.635769644894418 -3.70813902709763 0.553759155429663
0.487840439772556 -3.39552243573034 0.555730584903888
0.653995290237255 -3.55544891506118 0.474286407154891
1.00416203953504 -4.54244440423108 0.669539709648892
0.466021682348266 -3.15404862136167 0.473283339845034
0.567695620601784 -3.4492290005271 0.499749053575871
0.684122135806394 -3.71794426495166 0.518786547643794
0.56626437910764 -3.48830365620639 0.517779332093981
0.421887133039934 -2.94973231404123 0.43815197185702
0.565706691907074 -3.53232026407119 0.537797224073349
0.488292692696765 -3.29450477665508 0.509498070382733
0.567695620601784 -3.4492290005271 0.499749053575871
0.78572395454801 -3.89871254305398 0.523209553380043
0.567695620601784 -3.4492290005271 0.499749053575871
0.608038655595735 -3.49638455059324 0.485493406195534
0.838590318390095 -3.98324681097914 0.524481060580515
0.896677669035673 -4.18555387817089 0.574609478361827
0.427500263035204 -3.02653370928006 0.462155975294502
0.723605632109146 -3.82278947200148 0.534333468067285
0.593895937491219 -3.57901819604782 0.53266172168429
0.377728560651214 -2.59477226261777 0.359370614274683
0.922994044302824 -4.48665947861174 0.699567606927458
0.435796390190578 -2.82552669583904 0.380776176890023
0.54140411465752 -3.40225150846746 0.503612646479165
0.724237501602891 -3.90893866669846 0.572310031982674
0.556871823135627 -3.24659084237023 0.428821626960136
0.472317030319833 -3.08910663670578 0.441551704374961
1.20772063898266 -4.72922966611693 0.635204734920349
0.380397266523245 -2.88236926362674 0.458331859516182
0.492331331696815 -3.2171980027913 0.472971214489175
0.627172937490508 -3.36063528872315 0.419659504269666
0.424855352350857 -3.06393950781446 0.480322896121029
0.44514455686793 -3.15935305240178 0.497747070680951
0.742741816250166 -3.75651912076264 0.493198985924377
0.768237617356351 -3.93470660086113 0.550785262104308
0.723605632109146 -3.82278947200148 0.534333468067285
0.518969793228471 -3.32041524778148 0.490092806951309
0.9915529229369 -4.22780832955237 0.536746146288327
0.605873953227267 -3.5305485362636 0.501398417480363
0.594732698960774 -3.53768575296648 0.51385383974444
0.56626437910764 -3.48830365620639 0.517779332093981
0.392011240528689 -3.11993595934718 0.546345501220341
0.726535161571921 -3.75259456286196 0.502583898172899
1.20809775624646 -4.5432271739144 0.556830395002032
0.723383799019774 -3.86337348467588 0.552349215122297
0.541041472005124 -3.54590369372156 0.568745569838782
0.56626437910764 -3.48830365620639 0.517779332093981
0.543355936886914 -3.36522242540232 0.486286790165645
0.730626177653405 -4.0221008021823 0.620796791743333
0.398691691032405 -2.93055599240864 0.455991245760866
0.54140411465752 -3.40225150846746 0.503612646479165
0.42169733930912 -3.15518095759714 0.523539815348327
0.56626437910764 -3.48830365620639 0.517779332093981
0.920175030430762 -4.2762292167203 0.600094267190491
1.07872312018847 -4.58801982433376 0.643964228631187
0.370018697912491 -2.65729222721949 0.387374921141551
0.837382174395243 -4.09671650713839 0.574342419256336
0.447230241928573 -3.11900990460286 0.478506677677857
0.72902136767698 -3.72166360449046 0.488325408957426
0.380629816953475 -2.77679348521889 0.417863639141684
0.580988928558329 -3.4098280708544 0.472320393743919
1.07222420536754 -4.41414870661169 0.571000921712617
0.508956743600527 -3.37584197212515 0.523856216245947
0.353799700974436 -2.77701605870008 0.449639087412252
0.836871710769521 -4.05520813709433 0.556305938475186
1.20772063898266 -4.72922966611693 0.635204734920349
0.452044680441355 -2.90589398368317 0.393651797617972
0.583989668043564 -3.29967157547826 0.427890654420975
0.935841614678472 -3.98162335482677 0.469372046825726
0.489967374177548 -3.25363645776661 0.490325199002421
0.838590318390095 -3.98324681097914 0.524481060580515
0.604238189186719 -3.65828317465824 0.559176644124691
0.640538053833137 -3.55497529229928 0.484059137355504
0.723383799019774 -3.86337348467588 0.552349215122297
0.567695620601784 -3.4492290005271 0.499749053575871
0.594732698960774 -3.53768575296648 0.51385383974444
0.272655751132193 -2.30606890161888 0.387586643951146
0.409962899468659 -2.83870143164773 0.409435517093361
0.768771367223319 -3.97765656553284 0.569578145711948
0.905208765482366 -4.33616853931433 0.638211658563707
