# Supplementary material for: A Unified Probabilistic Framework for Dose–Response Assessment of Human Health Effects
Source: Environ Health Perspect. 2015 May 22;123(12):1241–54. doi: 10.1289/ehp.1409385 (PMC4671238; doi:10.1289/ehp.1409385)
Supplement: (219 KB) ZIP [file ehp.1409385.s002.acco.zip › SupplementalDataAndRCodeFiles/meth.l.bmr.10.bootstrap.samples.dat]

"ADM" "a" "b"
3.23023904489237 -3.76428099942021 0.549670666006002
3.10648420300267 -3.41402965442099 0.483277682341137
2.85203645718125 -3.46139803577339 0.538962853574641
3.70850873098773 -3.8354582638767 0.494465624662339
3.35035184137653 -3.71794426495166 0.518786547643794
2.82459831518594 -3.40387013527434 0.52880443331418
2.85203645718125 -3.46139803577339 0.538962853574641
4.65551447113152 -5.49154693788819 0.716292545550423
3.05732072585414 -3.4492290005271 0.499749053575871
3.35035184137653 -3.71794426495166 0.518786547643794
2.8599885850278 -3.64230200985037 0.586614805382926
3.33062194354325 -3.6844189704079 0.513787413650388
2.44161378458326 -2.82086886686782 0.446777305136905
2.54609560248435 -2.93055599240864 0.455991245760866
3.87700558188928 -4.33459126041638 0.583061530319265
4.08263540227488 -4.41414870661169 0.571000921712617
2.96990580752404 -3.28524867280338 0.473408242672505
3.67904231698833 -4.01764089500485 0.539784902943143
3.37513896129753 -4.02619580791131 0.590537590887922
3.09675847010611 -3.27496826086361 0.451603826916893
2.53566172818062 -3.05892766648341 0.491604865180465
2.57736521114529 -3.543149374511 0.620774629399708
2.3258494445603 -2.83682004378164 0.473325860589369
2.6598429217822 -3.04916943020249 0.466160214871648
3.05732072585414 -3.4492290005271 0.499749053575871
3.00665110585992 -3.6258916612412 0.553682330948837
2.33878920005863 -2.69985264027604 0.434729551255975
3.67080722976902 -3.66600360221445 0.462170769629903
3.87700558188928 -4.33459126041638 0.583061530319265
2.54499673853356 -2.77679348521889 0.417863639141684
2.95640665433668 -3.25942322141306 0.469236089639303
3.22122013616886 -3.49638455059324 0.485493406195534
2.4348079199399 -2.63835416962015 0.402667959311519
3.10648420300267 -3.41402965442099 0.483277682341137
3.11109407526633 -3.30106856866124 0.45563191819357
2.96347914706024 -3.40225150846746 0.503612646479165
3.07301149029644 -3.4781974339547 0.504376114552469
3.00665110585992 -3.6258916612412 0.553682330948837
2.82090893730805 -3.12001886140976 0.45677563544581
3.22421205394454 -3.62362209230178 0.515765601962148
2.83252819989738 -3.14378522883427 0.460743451788007
3.32427975978775 -3.55497529229928 0.484059137355504
3.53587197013047 -3.78791230806376 0.50759581205665
3.07401797598806 -3.75939639900309 0.576315495346724
3.19866967133012 -3.84799180658619 0.576505119575324
2.59421912088438 -2.7490390023188 0.403375939375639
4.2992869760883 -4.8867970552408 0.642505792878539
3.89646171445264 -4.64617793366981 0.652028548481478
2.79842427080983 -3.07348541495974 0.448993406697828
2.76285172599882 -3.42573335495254 0.546577671977155
2.72484111063799 -3.19194545394656 0.491390777967386
3.05615394791116 -3.57901819604782 0.53266172168429
2.36832131236707 -2.61360197079723 0.407908819238811
4.13641635637409 -4.37983207866327 0.556190290409531
3.67904231698833 -4.01764089500485 0.539784902943143
2.73915746728076 -3.08309748727731 0.461111113117654
3.34388445146947 -4.12456863512455 0.62120344466717
4.89094249561425 -5.3217577742197 0.648590639859116
3.50306930255165 -3.62140483527773 0.47420925342016
4.23050467958135 -4.64549751207228 0.600397270312126
4.39470480853092 -4.5432271739144 0.556830395002032
3.07273082597277 -3.6103785456931 0.537794728632512
2.95943034669924 -3.53232026407119 0.537797224073349
2.38710371524112 -2.83746393873917 0.461350165834721
3.22122013616886 -3.49638455059324 0.485493406195534
2.96347914706024 -3.40225150846746 0.503612646479165
2.70776261399059 -3.01506712839851 0.449413160889847
3.47960294161095 -3.47065061754333 0.443783903055198
2.82073038781158 -3.25363645776661 0.490325199002421
2.42231153991193 -3.31374723834954 0.589021927603454
2.63148178876874 -2.51216722855429 0.345348895177949
2.64385643150192 -3.15935305240178 0.497747070680951
3.38096977812893 -3.65007850192204 0.498046168151988
3.87700558188928 -4.33459126041638 0.583061530319265
3.65637649589701 -3.86588605206042 0.50837813512229
2.87291337410135 -3.35958109758144 0.508405915423244
2.7483307757619 -3.24242737554896 0.500304563415645
3.25011737780836 -2.92909220875221 0.356923453566425
3.41285770831273 -4.25843275111651 0.642717321510628
3.27342610296861 -3.35218249260889 0.444525316536002
2.63058188171285 -2.68700287494688 0.383594250142797
2.4322280980086 -3.13493235796402 0.534033555716766
3.3744163709181 -3.40931471639863 0.443854249780673
4.09047956948359 -4.19722996912437 0.523188170412335
2.81126538125438 -3.37584197212515 0.523856216245947
3.12213329121921 -3.56824250169537 0.518709838698371
3.20503027931997 -4.0221008021823 0.620796791743333
3.37512164033104 -3.52480027261307 0.469837768861951
3.6781656534405 -4.7997155602709 0.729058703788325
3.4832907698091 -3.58933537955911 0.469662683757478
3.65370236630986 -4.22950097548178 0.593425977510387
3.27405886518474 -3.58773173046879 0.499293190089308
2.41825141254824 -2.9218461686948 0.477752996856415
3.48483343858934 -3.82196383810744 0.523022199842181
2.78535473422333 -3.32117371297684 0.514205758631923
2.96990580752404 -3.28524867280338 0.473408242672505
4.11938366407688 -4.72922966611693 0.635204734920349
2.30338198480656 -2.59072820002673 0.413705523742434
3.22218855991244 -3.37989561891703 0.457987240219906
3.73096386728252 -3.98324681097914 0.524481060580515
2.9725768397703 -3.71394093828812 0.583634235025466
3.11109407526633 -3.30106856866124 0.45563191819357
4.35573313755365 -4.84470159710112 0.625206647553572
3.25463575391691 -3.43619745555458 0.466417510243521
2.94911322352783 -3.37452470708059 0.499037253571351
2.2520337501221 -2.40833768409331 0.378671630520342
3.22421205394454 -3.62362209230178 0.515765601962148
3.4515950823835 -3.65102985134615 0.488074116784074
2.84697822944291 -2.90913141674891 0.402911419754998
3.52997959307039 -3.89609311515079 0.53367525545572
2.92125947858294 -3.32041524778148 0.490092806951309
3.75932647196346 -4.14596974741656 0.557462092262475
3.52997959307039 -3.89609311515079 0.53367525545572
2.90776286220076 -3.29400460701644 0.485719324282819
2.59421912088438 -2.7490390023188 0.403375939375639
2.93109603143841 -3.08363823930798 0.431042452829529
2.78535473422333 -3.32117371297684 0.514205758631923
3.27143854403691 -3.46509251811858 0.470727131173526
3.09324677503017 -3.97185660248471 0.629508985118589
3.89278485130087 -4.12064547741405 0.532743645560255
3.20033673836445 -2.96847990095968 0.370550795854159
3.68127339220148 -4.2762292167203 0.600094267190491
3.25836430239754 -3.96104704322184 0.594819442227453
3.35035184137653 -3.71794426495166 0.518786547643794
3.46306241034768 -3.78611776801857 0.517845366133437
3.12452738657392 -3.70813902709763 0.553759155429663
3.59968670242768 -4.27908526788701 0.614392111482931
3.25836430239754 -3.96104704322184 0.594819442227453
4.18234061237779 -4.98572469125157 0.682539784494969
2.91489183372373 -3.44371428705997 0.522733229729433
2.86893850104743 -3.2171980027913 0.472971214489175
2.7842999054048 -3.17839037359511 0.477453422454696
2.73646838302388 -3.21699288508534 0.49581383708344
3.02247839368056 -3.81958128161002 0.60238343208384
2.67722374581228 -3.23477872541303 0.511540527224469
3.78754344407085 -4.19110638846144 0.563629052749001
4.33987800256529 -4.57495094883679 0.570481889421996
3.73782991073623 -3.77058804653961 0.476396929349995
3.22421205394454 -3.62362209230178 0.515765601962148
3.58936569758421 -3.5366041318543 0.444337496510811
2.54499673853356 -2.77679348521889 0.417863639141684
2.49893128303896 -2.96821714478982 0.474488341814232
3.32427975978775 -3.55497529229928 0.484059137355504
3.02399376416111 -3.5180003319907 0.522656849718501
2.61239877991456 -3.08727331673433 0.484582055604673
3.22421205394454 -3.62362209230178 0.515765601962148
3.43177735624173 -3.61853968445304 0.483401989218517
3.38096977812893 -3.65007850192204 0.498046168151988
2.64095858749108 -3.3112495424877 0.539563096631477
2.80592060507754 -2.95593883698384 0.419691334453654
3.3744163709181 -3.40931471639863 0.443854249780673
3.73096386728252 -3.98324681097914 0.524481060580515
3.73471291713227 -4.23140075482519 0.580997918301898
4.19039897649678 -4.34789131071527 0.542263552661244
2.70776261399059 -3.01506712839851 0.449413160889847
3.17447209760883 -3.6634049295217 0.533780400973999
2.6764798083959 -3.39552243573034 0.555730584903888
3.27405886518474 -3.58773173046879 0.499293190089308
2.92528969231442 -3.61465290655429 0.566051461688483
2.47330347755386 -2.90340351557835 0.462287371055965
3.55543809159763 -3.59381314234297 0.461119588478871
3.46306241034768 -3.78611776801857 0.517845366133437
2.81126538125438 -3.37584197212515 0.523856216245947
3.98347813398868 -4.26057972355883 0.551122377729349
4.08263540227488 -4.41414870661169 0.571000921712617
3.00665110585992 -3.6258916612412 0.553682330948837
2.99131951156281 -2.94569696295199 0.391431147069799
4.59240615928792 -5.545859265372 0.737506181053195
3.28047635958219 -3.7221951758324 0.530879975424758
2.46748900760882 -2.73001911245823 0.419410348446496
3.5533874390958 -3.93445070747368 0.539160034267078
3.83605536799676 -3.92185512424865 0.496687334522461
3.17153531188966 -3.5305485362636 0.501398417480363
3.87700558188928 -4.33459126041638 0.583061530319265
4.19039897649678 -4.34789131071527 0.542263552661244
2.80833175581236 -3.22816996232197 0.485972126906977
3.07273082597277 -3.6103785456931 0.537794728632512
3.82318747886498 -4.37717979162439 0.601141838405312
4.46683284311835 -4.77057641643922 0.594315038410392
3.33062194354325 -3.6844189704079 0.513787413650388
3.82318747886498 -4.37717979162439 0.601141838405312
2.89319926597108 -3.13600520144879 0.449204853744554
3.22421205394454 -3.62362209230178 0.515765601962148
3.53370539094974 -3.44613295899694 0.431712401020585
2.56595213964791 -3.50968081937781 0.613456764449986
3.37512164033104 -3.52480027261307 0.469837768861951
3.35466574352438 -4.33344367473378 0.6735449812617
3.32427975978775 -3.55497529229928 0.484059137355504
3.86424420024491 -4.07662553617605 0.526908271345762
3.10541147179983 -3.53768575296648 0.51385383974444
2.82090893730805 -3.12001886140976 0.45677563544581
3.34388445146947 -4.12456863512455 0.62120344466717
2.55955300778447 -2.65729222721949 0.387374921141551
2.27236455938567 -2.86111061279441 0.491236211759274
3.17153531188966 -3.5305485362636 0.501398417480363
3.47877596837846 -3.93470660086113 0.550785262104308
3.22122013616886 -3.49638455059324 0.485493406195534
3.73096386728252 -3.98324681097914 0.524481060580515
2.80302964866136 -3.51501443966889 0.563036839607358
3.1200353528289 -3.19689432184415 0.430274569955153
2.97486607540211 -3.56293207676537 0.542996395026513
2.51246043944912 -2.84734673943506 0.440816634552637
3.31035672594411 -3.90893866669846 0.572310031982674
4.14483940365387 -4.16851404750714 0.510315406709854
3.20503027931997 -4.0221008021823 0.620796791743333
3.8401309124956 -4.1544134566599 0.547631346272137
3.23023904489237 -3.76428099942021 0.549670666006002
4.10928844004935 -4.00635467165224 0.480943309455806
4.13641635637409 -4.37983207866327 0.556190290409531
3.37512164033104 -3.52480027261307 0.469837768861951
3.21304135891711 -3.12436451096297 0.401967753517552
2.51246043944912 -2.84734673943506 0.440816634552637
3.22421205394454 -3.62362209230178 0.515765601962148
4.8335816776104 -5.35901330184258 0.663642583638521
3.83605536799676 -3.92185512424865 0.496687334522461
3.61765641314872 -3.69290574022884 0.474898817525533
3.27143854403691 -3.46509251811858 0.470727131173526
3.17186148806915 -3.4098280708544 0.472320393743919
3.20503027931997 -4.0221008021823 0.620796791743333
3.37512164033104 -3.52480027261307 0.469837768861951
2.83674721996914 -3.02117181705056 0.430424041549027
2.90776286220076 -3.29400460701644 0.485719324282819
3.42763524485389 -3.38419688787062 0.431472888099107
2.61239877991456 -3.08727331673433 0.484582055604673
3.04693595338332 -3.30515762658484 0.466207215374227
3.75932647196346 -4.14596974741656 0.557462092262475
3.87037702556292 -3.75526260616887 0.456868362303203
3.12213329121921 -3.56824250169537 0.518709838698371
2.6497810501827 -3.02653370928006 0.462155975294502
3.00665110585992 -3.6258916612412 0.553682330948837
2.93027969728452 -3.20894732568297 0.461062393874657
2.39918773631284 -2.70450989791262 0.424947391398795
2.67839137644332 -2.94973231404123 0.43815197185702
3.00665110585992 -3.6258916612412 0.553682330948837
2.56518904036211 -3.13050934090611 0.505152362150281
2.6764798083959 -3.39552243573034 0.555730584903888
3.31035672594411 -3.90893866669846 0.572310031982674
3.14749213240526 -3.24710942399064 0.437926861715797
3.36154159061791 -3.86337348467588 0.552349215122297
3.01909762397531 -3.25329356280769 0.458026878736546
3.89646171445264 -4.64617793366981 0.652028548481478
3.14673999530919 -3.9044542028766 0.600881114164922
2.63374438426154 -2.84630421148789 0.420266542221605
3.68489778874865 -3.79860193280498 0.489435135266572
2.74326346873236 -2.66081582458246 0.362188752301591
3.25787555884797 -3.32512933280561 0.44051810039354
2.51246043944912 -2.84734673943506 0.440816634552637
2.86893850104743 -3.2171980027913 0.472971214489175
3.51402254893788 -3.75259456286196 0.502583898172899
3.51402254893788 -3.75259456286196 0.502583898172899
3.26673227898506 -4.1485758597728 0.642211300164207
2.92125947858294 -3.32041524778148 0.490092806951309
3.22218855991244 -3.37989561891703 0.457987240219906
2.91489183372373 -3.44371428705997 0.522733229729433
2.95943034669924 -3.53232026407119 0.537797224073349
3.12803701814461 -3.86699871932606 0.594539618586356
2.92092972175838 -3.78054806993708 0.612405446414194
3.17153531188966 -3.5305485362636 0.501398417480363
2.77277094310707 -3.29450477665508 0.509498070382733
3.11109407526633 -3.30106856866124 0.45563191819357
2.17296364584427 -2.53350498001417 0.423669481803978
3.15473091544264 -3.5006429717033 0.4967620986598
2.96347914706024 -3.40225150846746 0.503612646479165
2.59308188893811 -2.58201808679032 0.365570002409233
3.38124892447524 -4.65405668189132 0.753507228649873
2.91489183372373 -3.44371428705997 0.522733229729433
3.39801951515686 -3.08658377987195 0.372407550488854
3.50198683978968 -3.97375290721461 0.556490548635007
3.42514178966693 -4.48665947861174 0.699567606927458
3.28864142370354 -3.49450824743576 0.475102431857841
3.17153531188966 -3.5305485362636 0.501398417480363
2.54499673853356 -2.77679348521889 0.417863639141684
3.65370236630986 -4.22950097548178 0.593425977510387
2.62086170402045 -2.9604391246312 0.450456037096977
2.72484111063799 -3.19194545394656 0.491390777967386
3.20503027931997 -4.0221008021823 0.620796791743333
2.69133689461274 -3.11900990460286 0.478506677677857
2.61733530756143 -2.80669752780103 0.41339728489078
2.97486607540211 -3.56293207676537 0.542996395026513
2.65990064250674 -2.90757530264366 0.430870708247705
3.43177735624173 -3.61853968445304 0.483401989218517
3.25836430239754 -3.96104704322184 0.594819442227453
2.62953070960886 -3.28413166967147 0.534378714656778
2.95652901325822 -3.68017802882079 0.577651478448432
2.49893128303896 -2.96821714478982 0.474488341814232
4.18234061237779 -4.98572469125157 0.682539784494969
2.21147178632974 -2.46803706994193 0.400028428560481
3.51402254893788 -3.75259456286196 0.502583898172899
4.2992869760883 -4.8867970552408 0.642505792878539
3.0122054433811 -3.36522242540232 0.486286790165645
3.73782991073623 -3.77058804653961 0.476396929349995
3.54416501705797 -4.33616853931433 0.638211658563707
2.67722374581228 -3.23477872541303 0.511540527224469
3.76139484553645 -3.8070582446497 0.481319428918768
2.95943034669924 -3.53232026407119 0.537797224073349
3.64439618622382 -3.51260930919432 0.43254236994025
3.0690068069872 -3.10092191340833 0.415546137971289
2.60232696643732 -3.06393950781446 0.480322896121029
3.02247839368056 -3.81958128161002 0.60238343208384
2.8475210636167 -3.04350673023592 0.434087984726684
3.20503027931997 -4.0221008021823 0.620796791743333
3.4515950823835 -3.65102985134615 0.488074116784074
2.58517725536043 -2.87626257098394 0.435534012922383
3.10541147179983 -3.53768575296648 0.51385383974444
2.82557026420969 -2.71225764518713 0.362467658535627
3.36154159061791 -3.86337348467588 0.552349215122297
3.48636676180505 -4.40368959223308 0.665983890572155
3.41285770831273 -4.25843275111651 0.642717321510628
2.91359521447111 -3.98603499301659 0.672423817156374
3.27405886518474 -3.58773173046879 0.499293190089308
2.92125947858294 -3.32041524778148 0.490092806951309
3.81527287726995 -3.78040093698025 0.468819275632377
3.5533874390958 -3.93445070747368 0.539160034267078
2.89921776024374 -2.88541459093604 0.390379784657081
3.21345265016842 -3.24659084237023 0.428821626960136
2.82073038781158 -3.25363645776661 0.490325199002421
3.64684435937456 -3.40134417495806 0.409056385950505
3.03397062899311 -3.03253588924346 0.404967146360795
4.2992869760883 -4.8867970552408 0.642505792878539
3.56547322144195 -3.72166360449046 0.488325408957426
3.00839650467662 -3.48830365620639 0.517779332093981
5.38681770043068 -6.34961726614945 0.774059224054133
2.01389554974558 -2.32120408508292 0.401143209783971
2.77726677327253 -2.89321433636712 0.409326263858432
2.68878109090735 -3.26071957418849 0.516289507803739
3.42728989626703 -3.97765656553284 0.569578145711948
2.83338180887783 -3.27949678684224 0.494743025597567
3.22421205394454 -3.62362209230178 0.515765601962148
2.89759506145177 -3.01598232583959 0.420182348832545
3.97450716307749 -4.4920565974561 0.604092647240565
3.98347813398868 -4.26057972355883 0.551122377729349
3.35035184137653 -3.71794426495166 0.518786547643794
4.02877825708726 -4.45134132298213 0.586885411438793
2.81126538125438 -3.37584197212515 0.523856216245947
2.71508632606532 -3.69444996577233 0.633223813399975
3.28047635958219 -3.7221951758324 0.530879975424758
2.38486825581349 -3.19962937143545 0.563726703296429
4.06213623622555 -4.77824068488107 0.655264453633258
2.34522187727967 -2.71879454804211 0.438385684780573
2.99345090656902 -3.0799337010561 0.421215303777482
2.48917079394072 -2.78762212517158 0.429922286960883
3.7832170060747 -3.95146004427644 0.510171962704939
3.94444601394962 -3.86795996405562 0.47168523308751
2.97060002172722 -3.03462478044389 0.41408081521175
3.40077308373246 -3.68304888664732 0.502867040765557
4.71632896788505 -5.44310599499469 0.697201597453223
3.09168136731052 -3.79450242161473 0.582262618338408
3.35035184137653 -3.71794426495166 0.518786547643794
3.10541147179983 -3.53768575296648 0.51385383974444
2.99780006947434 -3.33813526149147 0.481931744346583
3.22421205394454 -3.62362209230178 0.515765601962148
3.67080722976902 -3.66600360221445 0.462170769629903
2.91489183372373 -3.44371428705997 0.522733229729433
3.17447209760883 -3.6634049295217 0.533780400973999
3.47877596837846 -3.93470660086113 0.550785262104308
2.62086170402045 -2.9604391246312 0.450456037096977
3.27405886518474 -3.58773173046879 0.499293190089308
4.14483940365387 -4.16851404750714 0.510315406709854
2.95640665433668 -3.25942322141306 0.469236089639303
3.98525164862896 -3.70892160377042 0.434317404941799
2.8599885850278 -3.64230200985037 0.586614805382926
3.38096977812893 -3.65007850192204 0.498046168151988
3.41233106128473 -3.82278947200148 0.534333468067285
2.81690108864668 -3.54590369372156 0.568745569838782
3.67904231698833 -4.01764089500485 0.539784902943143
2.60232696643732 -3.06393950781446 0.480322896121029
2.9176426115849 -3.18427429078403 0.457057649382034
3.3744163709181 -3.40931471639863 0.443854249780673
3.94444601394962 -3.86795996405562 0.47168523308751
3.36154159061791 -3.86337348467588 0.552349215122297
3.46306241034768 -3.78611776801857 0.517845366133437
2.97486607540211 -3.56293207676537 0.542996395026513
5.05349890248892 -5.88538763675879 0.735249274626121
3.42728989626703 -3.97765656553284 0.569578145711948
3.75932647196346 -4.14596974741656 0.557462092262475
3.14676546692839 -4.33735809123446 0.71914460255939
2.91489183372373 -3.44371428705997 0.522733229729433
2.95640665433668 -3.25942322141306 0.469236089639303
3.27143854403691 -3.46509251811858 0.470727131173526
3.06906921065228 -3.22398442141078 0.443709492783319
3.17956702790754 -3.81192672725719 0.570649322472445
4.02877825708726 -4.45134132298213 0.586885411438793
3.24963100667813 -3.79929675178127 0.555166458291512
3.17186148806915 -3.4098280708544 0.472320393743919
2.89759506145177 -3.01598232583959 0.420182348832545
2.47330347755386 -2.90340351557835 0.462287371055965
3.60613481018318 -4.90916676051579 0.77177736464754
2.91009390612464 -3.58284432482959 0.560424835758389
2.78755296354711 -3.05070102278038 0.445176218878702
2.41266395871767 -2.74236713607163 0.432046242335982
4.77551450493127 -5.39923640991649 0.67976348542436
3.70677569450191 -4.18555387817089 0.574609478361827
2.53265380310408 -3.41394126616848 0.592748989842672
3.48636676180505 -4.40368959223308 0.665983890572155
2.73915746728076 -3.08309748727731 0.461111113117654
2.99780006947434 -3.33813526149147 0.481931744346583
3.58733751916608 -3.75651912076264 0.493198985924377
3.32427975978775 -3.55497529229928 0.484059137355504
3.27405886518474 -3.58773173046879 0.499293190089308
3.67904231698833 -4.01764089500485 0.539784902943143
3.68489778874865 -3.79860193280498 0.489435135266572
3.65370236630986 -4.22950097548178 0.593425977510387
3.46306241034768 -3.78611776801857 0.517845366133437
2.73915746728076 -3.08309748727731 0.461111113117654
4.77551450493127 -5.39923640991649 0.67976348542436
3.37512164033104 -3.52480027261307 0.469837768861951
3.0122054433811 -3.36522242540232 0.486286790165645
3.02301029801994 -3.65828317465824 0.559176644124691
3.72515942696399 -3.6407147085689 0.450035506114098
2.91489183372373 -3.44371428705997 0.522733229729433
3.20439151308806 -3.46702452157962 0.481035787923491
2.41964963085019 -2.76163580459368 0.43566055983544
2.86893850104743 -3.2171980027913 0.472971214489175
3.22122013616886 -3.49638455059324 0.485493406195534
3.09675847010611 -3.27496826086361 0.451603826916893
3.91943403489716 -4.5371939099245 0.622960782120878
2.88696083678389 -2.99404151115683 0.416647822775788
3.42667450624892 -3.00182967279433 0.352540593822565
2.61239877991456 -3.08727331673433 0.484582055604673
3.33062194354325 -3.6844189704079 0.513787413650388
2.57332375553048 -2.99588127618619 0.467905423595905
3.35466574352438 -4.33344367473378 0.6735449812617
2.85946968997138 -3.33245565319797 0.503781049441043
3.51402254893788 -3.75259456286196 0.502583898172899
3.43491999851548 -3.27961104239239 0.408125632266821
2.92092972175838 -3.78054806993708 0.612405446414194
3.37512164033104 -3.52480027261307 0.469837768861951
2.71388377064949 -3.4845824298555 0.572919307487723
3.1257662724116 -3.32759115216649 0.459715860268803
2.71256400543389 -3.31388214149981 0.526031285830287
2.37250792217327 -2.79690940213455 0.453489908268764
3.94105391488939 -4.89880609730974 0.703742705802227
3.27342610296861 -3.35218249260889 0.444525316536002
3.27405886518474 -3.58773173046879 0.499293190089308
3.52997959307039 -3.89609311515079 0.53367525545572
3.23023904489237 -3.76428099942021 0.549670666006002
3.02301029801994 -3.65828317465824 0.559176644124691
2.88138288053752 -3.11238628816094 0.445353523301308
3.73471291713227 -4.23140075482519 0.580997918301898
2.95308179268258 -2.86341262323244 0.378497036117879
3.27405886518474 -3.58773173046879 0.499293190089308
3.83605536799676 -3.92185512424865 0.496687334522461
2.83252819989738 -3.14378522883427 0.460743451788007
2.41825141254824 -2.9218461686948 0.477752996856415
4.24484660041814 -4.31795022905302 0.529073168156617
3.33062194354325 -3.6844189704079 0.513787413650388
3.33062194354325 -3.6844189704079 0.513787413650388
3.32427975978775 -3.55497529229928 0.484059137355504
3.26673227898506 -4.1485758597728 0.642211300164207
2.30338198480656 -2.59072820002673 0.413705523742434
3.22421205394454 -3.62362209230178 0.515765601962148
3.52560064790893 -4.71513594044177 0.738515184373345
3.03971078248741 -3.85635319170026 0.608921866117752
2.9176426115849 -3.18427429078403 0.457057649382034
3.10541147179983 -3.53768575296648 0.51385383974444
3.07672497707702 -2.98780991644714 0.38960200269048
3.12803701814461 -3.86699871932606 0.594539618586356
4.13641635637409 -4.37983207866327 0.556190290409531
3.43598108331633 -3.15777534515168 0.382675135829501
2.91965950093386 -3.06077322021381 0.427378610499612
3.33851768374297 -3.1057570644441 0.382999569800303
2.41410855366941 -3.08503059946075 0.523746978728162
3.54416501705797 -4.33616853931433 0.638211658563707
4.57772427492503 -4.70620063562404 0.566987402045382
2.62086170402045 -2.9604391246312 0.450456037096977
3.3218380724272 -4.08218873098924 0.614376862840551
3.27143854403691 -3.46509251811858 0.470727131173526
3.07131489754769 -2.66158682899597 0.323650651467305
3.80296867132865 -5.07478707527231 0.772609539346074
3.12221468204239 -3.44240320715379 0.487704237241943
2.82090893730805 -3.12001886140976 0.45677563544581
3.19866967133012 -3.84799180658619 0.576505119575324
3.005646548463 -3.22796546271401 0.454020284959584
3.12213329121921 -3.56824250169537 0.518709838698371
3.51402254893788 -3.75259456286196 0.502583898172899
4.57772427492503 -4.70620063562404 0.566987402045382
3.43396435953449 -3.85926396950148 0.539711395003439
3.1200353528289 -3.19689432184415 0.430274569955153
2.7842999054048 -3.17839037359511 0.477453422454696
2.91489183372373 -3.44371428705997 0.522733229729433
3.62717646882914 -4.05520813709433 0.556305938475186
3.005646548463 -3.22796546271401 0.454020284959584
2.94911322352783 -3.37452470708059 0.499037253571351
2.67722374581228 -3.23477872541303 0.511540527224469
2.82557026420969 -2.71225764518713 0.362467658535627
3.89278485130087 -4.12064547741405 0.532743645560255
2.81126538125438 -3.37584197212515 0.523856216245947
2.63944740961282 -3.4921002156284 0.591258187511484
2.76818417638801 -2.87283317908235 0.40594860407845
2.61097079640066 -2.63363186877098 0.374446156395418
2.81126538125438 -3.37584197212515 0.523856216245947
3.22421205394454 -3.62362209230178 0.515765601962148
3.86424420024491 -4.07662553617605 0.526908271345762
3.50306930255165 -3.62140483527773 0.47420925342016
3.59968670242768 -4.27908526788701 0.614392111482931
2.93840913056648 -2.96896517766379 0.403690522590182
3.17447209760883 -3.6634049295217 0.533780400973999
3.41233106128473 -3.82278947200148 0.534333468067285
3.47960294161095 -3.47065061754333 0.443783903055198
3.51402254893788 -3.75259456286196 0.502583898172899
3.00839650467662 -3.48830365620639 0.517779332093981
2.85946968997138 -3.33245565319797 0.503781049441043
2.96347914706024 -3.40225150846746 0.503612646479165
4.33987800256529 -4.57495094883679 0.570481889421996
4.59240615928792 -5.545859265372 0.737506181053195
3.02399376416111 -3.5180003319907 0.522656849718501
2.49036546650645 -2.62932667688534 0.391574877319916
2.59885553583792 -2.59903286499909 0.368499417812413
3.08274985061016 -3.24927606246967 0.447630167485595
3.30007303330943 -3.75638892140647 0.536098949949764
3.00839650467662 -3.48830365620639 0.517779332093981
2.97963527687841 -3.17843101578389 0.446162730353806
2.50783611136746 -2.99041723347365 0.478672661077178
4.00297926177759 -4.83395952941788 0.677814872451969
2.96347914706024 -3.40225150846746 0.503612646479165
3.82318747886498 -4.37717979162439 0.601141838405312
3.36154159061791 -3.86337348467588 0.552349215122297
3.75932647196346 -4.14596974741656 0.557462092262475
3.10679843740258 -3.17235672162474 0.426521983110489
3.42728989626703 -3.97765656553284 0.569578145711948
2.7842999054048 -3.17839037359511 0.477453422454696
3.31035672594411 -3.90893866669846 0.572310031982674
2.57332375553048 -2.99588127618619 0.467905423595905
4.63377630172369 -4.67673900295442 0.554305118153055
3.12452738657392 -3.70813902709763 0.553759155429663
2.81126538125438 -3.37584197212515 0.523856216245947
2.74646282631784 -2.96258764041952 0.430371341507724
3.12452738657392 -3.70813902709763 0.553759155429663
3.12213329121921 -3.56824250169537 0.518709838698371
3.26650071085888 -3.22214008322953 0.416487337511529
2.91489183372373 -3.44371428705997 0.522733229729433
3.005646548463 -3.22796546271401 0.454020284959584
2.79432467957812 -2.78963955479074 0.383419703906752
3.70677569450191 -4.18555387817089 0.574609478361827
3.17153531188966 -3.5305485362636 0.501398417480363
2.85946968997138 -3.33245565319797 0.503781049441043
3.65370236630986 -4.22950097548178 0.593425977510387
3.73782991073623 -3.77058804653961 0.476396929349995
3.17956702790754 -3.81192672725719 0.570649322472445
2.91009390612464 -3.58284432482959 0.560424835758389
3.73096386728252 -3.98324681097914 0.524481060580515
3.27143854403691 -3.46509251811858 0.470727131173526
2.8475210636167 -3.04350673023592 0.434087984726684
3.87700558188928 -4.33459126041638 0.583061530319265
3.46306241034768 -3.78611776801857 0.517845366133437
3.93032068947971 -4.29598337222401 0.566487118490599
3.8630666911606 -4.58801982433376 0.643964228631187
3.26673227898506 -4.1485758597728 0.642211300164207
2.91965950093386 -3.06077322021381 0.427378610499612
3.87700558188928 -4.33459126041638 0.583061530319265
2.67839137644332 -2.94973231404123 0.43815197185702
3.36154159061791 -3.86337348467588 0.552349215122297
4.17178384908122 -4.43400027004262 0.563048224758848
2.5937970250547 -2.89690448535739 0.43919567660171
3.43177735624173 -3.61853968445304 0.483401989218517
3.02247839368056 -3.81958128161002 0.60238343208384
2.73412191403576 -2.7937895989601 0.392803171475797
3.15473091544264 -3.5006429717033 0.4967620986598
2.35168525370256 -2.56143441735651 0.398133402482078
3.37956130793237 -3.30224895273305 0.419692482788717
3.07401797598806 -3.75939639900309 0.576315495346724
2.91359521447111 -3.98603499301659 0.672423817156374
2.42290969420096 -2.6031018748189 0.396223043936918
2.58517725536043 -2.87626257098394 0.435534012922383
2.95652901325822 -3.68017802882079 0.577651478448432
3.17153531188966 -3.5305485362636 0.501398417480363
3.61765641314872 -3.69290574022884 0.474898817525533
2.91489183372373 -3.44371428705997 0.522733229729433
3.06132938179041 -3.33171222243376 0.470383512508634
3.75932647196346 -4.14596974741656 0.557462092262475
3.8401309124956 -4.1544134566599 0.547631346272137
3.16172761104667 -3.27281329336379 0.441829587620427
2.95943034669924 -3.53232026407119 0.537797224073349
3.41233106128473 -3.82278947200148 0.534333468067285
3.51402254893788 -3.75259456286196 0.502583898172899
2.41021678367003 -2.90032230435308 0.473562409805556
3.37512164033104 -3.52480027261307 0.469837768861951
3.01745380543694 -3.12654679389413 0.428525322827814
3.5533874390958 -3.93445070747368 0.539160034267078
4.12051036687291 -5.04572785120076 0.706437786308913
2.99780006947434 -3.33813526149147 0.481931744346583
3.27342610296861 -3.35218249260889 0.444525316536002
3.20653045727756 -3.35245730400751 0.453862626087577
3.37512164033104 -3.52480027261307 0.469837768861951
2.49893128303896 -2.96821714478982 0.474488341814232
3.12452738657392 -3.70813902709763 0.553759155429663
4.5221611311569 -4.73737771945767 0.580284764796107
3.17447209760883 -3.6634049295217 0.533780400973999
4.17534790178737 -4.68534796276311 0.617051474413687
4.18234061237779 -4.98572469125157 0.682539784494969
3.12213329121921 -3.56824250169537 0.518709838698371
3.93032068947971 -4.29598337222401 0.566487118490599
2.51795837733017 -3.18057114044834 0.528568518692128
3.87700558188928 -4.33459126041638 0.583061530319265
3.20653045727756 -3.35245730400751 0.453862626087577
2.87484648680762 -3.6757621301033 0.5928380447302
4.91339926987348 -4.6402392529774 0.515974166881408
3.98347813398868 -4.26057972355883 0.551122377729349
2.90061823526013 -3.41519349564787 0.517879349281777
3.36154159061791 -3.86337348467588 0.552349215122297
4.77551450493127 -5.39923640991649 0.67976348542436
3.47877596837846 -3.93470660086113 0.550785262104308
2.44161378458326 -2.82086886686782 0.446777305136905
2.96347914706024 -3.40225150846746 0.503612646479165
4.8335816776104 -5.35901330184258 0.663642583638521
3.07273082597277 -3.6103785456931 0.537794728632512
3.37513896129753 -4.02619580791131 0.590537590887922
3.28047635958219 -3.7221951758324 0.530879975424758
3.91943403489716 -4.5371939099245 0.622960782120878
2.64095858749108 -3.3112495424877 0.539563096631477
3.07273082597277 -3.6103785456931 0.537794728632512
2.8698357216337 -3.08910663670578 0.441551704374961
2.48645550960243 -2.42559309756353 0.346638769564002
2.97486607540211 -3.56293207676537 0.542996395026513
3.07401797598806 -3.75939639900309 0.576315495346724
2.91359521447111 -3.98603499301659 0.672423817156374
3.26673227898506 -4.1485758597728 0.642211300164207
3.57505215664954 -4.09671650713839 0.574342419256336
3.60475121393874 -3.89871254305398 0.523209553380043
3.62717646882914 -4.05520813709433 0.556305938475186
3.22122013616886 -3.49638455059324 0.485493406195534
3.22789578806436 -3.27234575205753 0.432667556655119
2.8813832399688 -3.11238673937917 0.445353576122935
2.73646838302388 -3.21699288508534 0.49581383708344
3.60475121393874 -3.89871254305398 0.523209553380043
3.02399376416111 -3.5180003319907 0.522656849718501
2.91009390612464 -3.58284432482959 0.560424835758389
3.12221468204239 -3.44240320715379 0.487704237241943
3.51402254893788 -3.75259456286196 0.502583898172899
2.51223793502347 -2.26348166324008 0.310140649131853
3.00665110585992 -3.6258916612412 0.553682330948837
2.13433004690082 -2.81494306073718 0.509362532924143
2.86646423099347 -2.95102850777839 0.409701059213713
3.4515950823835 -3.65102985134615 0.488074116784074
3.20439151308806 -3.46702452157962 0.481035787923491
2.73915746728076 -3.08309748727731 0.461111113117654
2.6072848599767 -3.23125303637193 0.524292521692617
3.4515950823835 -3.65102985134615 0.488074116784074
2.6690397081875 -2.92851875674739 0.434489391737575
3.46306241034768 -3.78611776801857 0.517845366133437
3.54416501705797 -4.33616853931433 0.638211658563707
2.96929906307051 -3.8926926675543 0.633495444676681
2.72484111063799 -3.19194545394656 0.491390777967386
3.11109407526633 -3.30106856866124 0.45563191819357
3.52997959307039 -3.89609311515079 0.53367525545572
2.51874533469423 -2.53712571695889 0.366308755214927
3.41119071520275 -3.35640269956751 0.427489549135677
3.78754344407085 -4.19110638846144 0.563629052749001
2.95943034669924 -3.53232026407119 0.537797224073349
3.47960294161095 -3.47065061754333 0.443783903055198
3.75716238815382 -4.02435550598672 0.53007689715745
3.41233106128473 -3.82278947200148 0.534333468067285
3.31035672594411 -3.90893866669846 0.572310031982674
2.71388377064949 -3.4845824298555 0.572919307487723
3.87700558188928 -4.33459126041638 0.583061530319265
2.85653869226142 -3.19236456668689 0.468839741090631
2.77277094310707 -3.29450477665508 0.509498070382733
2.38710371524112 -2.83746393873917 0.461350165834721
2.7842999054048 -3.17839037359511 0.477453422454696
2.51246043944912 -2.84734673943506 0.440816634552637
3.41233106128473 -3.82278947200148 0.534333468067285
3.02301029801994 -3.65828317465824 0.559176644124691
2.97486607540211 -3.56293207676537 0.542996395026513
2.86646423099347 -2.95102850777839 0.409701059213713
3.36154159061791 -3.86337348467588 0.552349215122297
3.42728989626703 -3.97765656553284 0.569578145711948
3.35035184137653 -3.71794426495166 0.518786547643794
2.8813832399688 -3.11238673937917 0.445353576122935
2.96347914706024 -3.40225150846746 0.503612646479165
3.51402254893788 -3.75259456286196 0.502583898172899
2.69133689461274 -3.11900990460286 0.478506677677857
3.3744163709181 -3.40931471639863 0.443854249780673
2.76818417638801 -2.87283317908235 0.40594860407845
4.41146097580929 -4.80618390180854 0.609225952110967
3.17956702790754 -3.81192672725719 0.570649322472445
3.22218855991244 -3.37989561891703 0.457987240219906
2.96707311335981 -3.1542148949797 0.442310518893181
3.56547322144195 -3.72166360449046 0.488325408957426
4.94794097534295 -5.28695508629112 0.634418374684758
3.07401797598806 -3.75939639900309 0.576315495346724
4.41146097580929 -4.80618390180854 0.609225952110967
2.83252819989738 -3.14378522883427 0.460743451788007
3.37956130793237 -3.30224895273305 0.419692482788717
4.06213623622555 -4.77824068488107 0.655264453633258
3.97450716307749 -4.4920565974561 0.604092647240565
3.08757900770921 -3.00965579804593 0.39295404523149
2.49893128303896 -2.96821714478982 0.474488341814232
3.89278485130087 -4.12064547741405 0.532743645560255
3.05732072585414 -3.4492290005271 0.499749053575871
2.7842999054048 -3.17839037359511 0.477453422454696
2.5937970250547 -2.89690448535739 0.43919567660171
3.28047635958219 -3.7221951758324 0.530879975424758
2.80833175581236 -3.22816996232197 0.485972126906977
3.05732072585414 -3.4492290005271 0.499749053575871
3.75932647196346 -4.14596974741656 0.557462092262475
3.68127339220148 -4.2762292167203 0.600094267190491
2.85653869226142 -3.19236456668689 0.468839741090631
2.62953070960886 -3.28413166967147 0.534378714656778
3.05732072585414 -3.4492290005271 0.499749053575871
2.8813832399688 -3.11238673937917 0.445353576122935
3.48483343858934 -3.82196383810744 0.523022199842181
3.17153531188966 -3.5305485362636 0.501398417480363
3.4268192171411 -3.49679519788879 0.456457195683651
3.45022218361837 -4.01754833664076 0.575560921151878
3.00839650467662 -3.48830365620639 0.517779332093981
3.81171675424872 -4.10987745821672 0.541645517180259
3.67904231698833 -4.01764089500485 0.539784902943143
3.65370236630986 -4.22950097548178 0.593425977510387
2.85946968997138 -3.33245565319797 0.503781049441043
2.86614805924838 -3.49093204431871 0.544179643789969
3.70677569450191 -4.18555387817089 0.574609478361827
2.76818417638801 -2.87283317908235 0.40594860407845
4.65551447113152 -5.49154693788819 0.716292545550423
2.90776286220076 -3.29400460701644 0.485719324282819
2.95652901325822 -3.68017802882079 0.577651478448432
2.60232696643732 -3.06393950781446 0.480322896121029
2.76285172599882 -3.42573335495254 0.546577671977155
2.86893850104743 -3.2171980027913 0.472971214489175
3.42728989626703 -3.97765656553284 0.569578145711948
3.52997959307039 -3.89609311515079 0.53367525545572
2.72484111063799 -3.19194545394656 0.491390777967386
3.23023904489237 -3.76428099942021 0.549670666006002
3.22122013616886 -3.49638455059324 0.485493406195534
3.91943403489716 -4.5371939099245 0.622960782120878
2.96347914706024 -3.40225150846746 0.503612646479165
3.37512164033104 -3.52480027261307 0.469837768861951
3.47877596837846 -3.93470660086113 0.550785262104308
2.95943034669924 -3.53232026407119 0.537797224073349
2.90776286220076 -3.29400460701644 0.485719324282819
4.35573313755365 -4.84470159710112 0.625206647553572
3.17956702790754 -3.81192672725719 0.570649322472445
3.37513896129753 -4.02619580791131 0.590537590887922
3.15614271753609 -3.38195596914437 0.468058250217908
2.71256400543389 -3.31388214149981 0.526031285830287
2.34804277756358 -2.90058188298709 0.486173229468266
2.78755296354711 -3.05070102278038 0.445176218878702
2.58279153894831 -3.01825251961193 0.471986411910447
2.86646423099347 -2.95102850777839 0.409701059213713
4.18234061237779 -4.98572469125157 0.682539784494969
4.71632896788505 -5.44310599499469 0.697201597453223
3.15614271753609 -3.38195596914437 0.468058250217908
3.0690068069872 -3.10092191340833 0.415546137971289
3.56547322144195 -3.72166360449046 0.488325408957426
3.07401797598806 -3.75939639900309 0.576315495346724
2.18769010683294 -2.58640348585021 0.434454763232098
2.29406324878224 -2.92720947223099 0.505137139596781
2.9176426115849 -3.18427429078403 0.457057649382034
3.25463575391691 -3.43619745555458 0.466417510243521
3.43177735624173 -3.61853968445304 0.483401989218517
2.20306979821553 -2.43553541814234 0.393628339769825
2.51478946026492 -3.61505487762249 0.65857649015128
3.2445459902973 -3.05662971899634 0.383714803468004
3.76844608767944 -4.42483193691799 0.62113764698237
3.97450716307749 -4.4920565974561 0.604092647240565
3.17447209760883 -3.6634049295217 0.533780400973999
3.91943403489716 -4.5371939099245 0.622960782120878
2.9176426115849 -3.18427429078403 0.457057649382034
3.4515950823835 -3.65102985134615 0.488074116784074
2.41964963085019 -2.76163580459368 0.43566055983544
2.47925164930098 -3.08142782147559 0.508988754132074
3.25787555884797 -3.32512933280561 0.44051810039354
2.62086170402045 -2.9604391246312 0.450456037096977
2.95943034669924 -3.53232026407119 0.537797224073349
2.95943034669924 -3.53232026407119 0.537797224073349
3.50198683978968 -3.97375290721461 0.556490548635007
2.71388377064949 -3.4845824298555 0.572919307487723
3.05732072585414 -3.4492290005271 0.499749053575871
2.75070478526414 -2.83282604919825 0.399304374545828
2.89759506145177 -3.01598232583959 0.420182348832545
2.61733530756143 -2.80669752780103 0.41339728489078
2.92528969231442 -3.61465290655429 0.566051461688483
3.4515950823835 -3.65102985134615 0.488074116784074
2.83252819989738 -3.14378522883427 0.460743451788007
4.06213623622555 -4.77824068488107 0.655264453633258
3.62717646882914 -4.05520813709433 0.556305938475186
2.93840913056648 -2.96896517766379 0.403690522590182
4.24167862105914 -4.93337791961273 0.661459662863777
3.47877596837846 -3.93470660086113 0.550785262104308
3.27405886518474 -3.58773173046879 0.499293190089308
3.73471291713227 -4.23140075482519 0.580997918301898
2.77277094310707 -3.29450477665508 0.509498070382733
2.90862668800431 -2.90589398368317 0.393651797617972
3.73096386728252 -3.98324681097914 0.524481060580515
2.94911322352783 -3.37452470708059 0.499037253571351
3.17153531188966 -3.5305485362636 0.501398417480363
3.30007303330943 -3.75638892140647 0.536098949949764
2.82073038781158 -3.25363645776661 0.490325199002421
3.30007303330943 -3.75638892140647 0.536098949949764
3.41233106128473 -3.82278947200148 0.534333468067285
2.90776286220076 -3.29400460701644 0.485719324282819
2.81126538125438 -3.37584197212515 0.523856216245947
3.81171675424872 -4.10987745821672 0.541645517180259
3.06132938179041 -3.33171222243376 0.470383512508634
3.03397062899311 -3.03253588924346 0.404967146360795
3.32427975978775 -3.55497529229928 0.484059137355504
3.22421205394454 -3.62362209230178 0.515765601962148
3.17447209760883 -3.6634049295217 0.533780400973999
3.8630666911606 -4.58801982433376 0.643964228631187
4.59240615928792 -5.545859265372 0.737506181053195
2.74646282631784 -2.96258764041952 0.430371341507724
2.73677354925862 -2.94127784047831 0.426780393016026
3.03971078248741 -3.85635319170026 0.608921866117752
2.9725768397703 -3.71394093828812 0.583634235025466
3.37512164033104 -3.52480027261307 0.469837768861951
3.52997959307039 -3.89609311515079 0.53367525545572
2.53753017578288 -2.75760792582389 0.414450085584098
3.58121852076132 -3.86093537282799 0.51790480175195
3.0122054433811 -3.36522242540232 0.486286790165645
2.5937970250547 -2.89690448535739 0.43919567660171
2.62747846908066 -3.46094595810507 0.584894475882157
3.10648420300267 -3.41402965442099 0.483277682341137
2.33562111741975 -2.27406234486936 0.335819883736112
2.82459831518594 -3.40387013527434 0.52880443331418
3.36154159061791 -3.86337348467588 0.552349215122297
2.78755296354711 -3.05070102278038 0.445176218878702
3.8750750734203 -4.97671123286846 0.734483701179811
3.05615394791116 -3.57901819604782 0.53266172168429
2.95652901325822 -3.68017802882079 0.577651478448432
3.20503027931997 -4.0221008021823 0.620796791743333
3.78095466413876 -3.61685751394497 0.438408280221748
2.58279153894831 -3.01825251961193 0.471986411910447
3.67904231698833 -4.01764089500485 0.539784902943143
3.0122054433811 -3.36522242540232 0.486286790165645
2.8813832399688 -3.11238673937917 0.445353576122935
2.81126538125438 -3.37584197212515 0.523856216245947
2.86614805924838 -3.49093204431871 0.544179643789969
3.41119071520275 -3.35640269956751 0.427489549135677
3.10679843740258 -3.17235672162474 0.426521983110489
3.62717646882914 -4.05520813709433 0.556305938475186
3.37512164033104 -3.52480027261307 0.469837768861951
3.38096977812893 -3.65007850192204 0.498046168151988
2.85203645718125 -3.46139803577339 0.538962853574641
3.03397062899311 -3.03253588924346 0.404967146360795
3.39355362224075 -3.55544891506118 0.474286407154891
3.91943403489716 -4.5371939099245 0.622960782120878
2.9176426115849 -3.18427429078403 0.457057649382034
3.39769184365162 -4.06715902067716 0.596880001801124
3.68127339220148 -4.2762292167203 0.600094267190491
3.12452738657392 -3.70813902709763 0.553759155429663
2.56852733925791 -2.83574434094428 0.428341411532955
2.17774194629024 -2.55093399450374 0.427218690381964
3.5922020456767 -4.61874398507898 0.700295573370581
3.4515950823835 -3.65102985134615 0.488074116784074
3.10679843740258 -3.17235672162474 0.426521983110489
3.35035184137653 -3.71794426495166 0.518786547643794
3.35466574352438 -4.33344367473378 0.6735449812617
4.39470480853092 -4.5432271739144 0.556830395002032
3.22421205394454 -3.62362209230178 0.515765601962148
3.05615394791116 -3.57901819604782 0.53266172168429
3.7236378937974 -3.4095448784514 0.402273815436656
2.72731169971418 -2.92024134330817 0.42323139489442
3.005646548463 -3.22796546271401 0.454020284959584
3.22122013616886 -3.49638455059324 0.485493406195534
3.26650071085888 -3.22214008322953 0.416487337511529
3.16172761104667 -3.27281329336379 0.441829587620427
3.56547322144195 -3.72166360449046 0.488325408957426
3.37513896129753 -4.02619580791131 0.590537590887922
3.33062194354325 -3.6844189704079 0.513787413650388
4.8335816776104 -5.35901330184258 0.663642583638521
2.71256400543389 -3.31388214149981 0.526031285830287
3.15614271753609 -3.38195596914437 0.468058250217908
3.8630666911606 -4.58801982433376 0.643964228631187
3.02301029801994 -3.65828317465824 0.559176644124691
3.27405886518474 -3.58773173046879 0.499293190089308
2.92092972175838 -3.78054806993708 0.612405446414194
3.26650071085888 -3.22214008322953 0.416487337511529
3.58733751916608 -3.75651912076264 0.493198985924377
3.12452738657392 -3.70813902709763 0.553759155429663
3.37513896129753 -4.02619580791131 0.590537590887922
4.46683284311835 -4.77057641643922 0.594315038410392
4.41146097580929 -4.80618390180854 0.609225952110967
2.88696083678389 -2.99404151115683 0.416647822775788
4.05509624086397 -5.11634476781875 0.734229022608802
3.32427975978775 -3.55497529229928 0.484059137355504
2.68878109090735 -3.26071957418849 0.516289507803739
4.13641635637409 -4.37983207866327 0.556190290409531
2.25594375062065 -2.62328804090311 0.430711425119709
3.33062194354325 -3.6844189704079 0.513787413650388
3.56547322144195 -3.72166360449046 0.488325408957426
2.59646390616185 -3.20546157791376 0.519383409313048
2.46511955450521 -2.88236926362674 0.458331859516182
3.60475121393874 -3.89871254305398 0.523209553380043
3.28047635958219 -3.7221951758324 0.530879975424758
3.005646548463 -3.22796546271401 0.454020284959584
3.22421205394454 -3.62362209230178 0.515765601962148
3.81171675424872 -4.10987745821672 0.541645517180259
3.37512164033104 -3.52480027261307 0.469837768861951
4.00297926177759 -4.83395952941788 0.677814872451969
4.13641635637409 -4.37983207866327 0.556190290409531
2.46511955450521 -2.88236926362674 0.458331859516182
2.95640665433668 -3.25942322141306 0.469236089639303
2.96929906307051 -3.8926926675543 0.633495444676681
2.53740464406983 -2.90935106253456 0.452124257343151
3.76844608767944 -4.42483193691799 0.62113764698237
3.31035672594411 -3.90893866669846 0.572310031982674
4.18234061237779 -4.98572469125157 0.682539784494969
2.40106507625506 -2.5348466796614 0.383732443032242
3.91943403489716 -4.5371939099245 0.622960782120878
3.87700558188928 -4.33459126041638 0.583061530319265
4.02523401020202 -3.98961592269724 0.487472696705962
3.05569946908003 -3.19907151471043 0.43983961654527
3.17153531188966 -3.5305485362636 0.501398417480363
3.46843813648994 -4.19634644526715 0.616797085282978
3.00839650467662 -3.48830365620639 0.517779332093981
3.17153531188966 -3.5305485362636 0.501398417480363
3.32427975978775 -3.55497529229928 0.484059137355504
2.6598429217822 -3.04916943020249 0.466160214871648
3.75932647196346 -4.14596974741656 0.557462092262475
3.31035672594411 -3.90893866669846 0.572310031982674
2.76672892080472 -3.61185860492716 0.597696301586801
2.96929906307051 -3.8926926675543 0.633495444676681
4.54754085083024 -5.15773327926887 0.663316977925739
3.01909762397531 -3.25329356280769 0.458026878736546
3.46306241034768 -3.78611776801857 0.517845366133437
3.33062194354325 -3.6844189704079 0.513787413650388
2.38710371524112 -2.83746393873917 0.461350165834721
2.46511955450521 -2.88236926362674 0.458331859516182
2.5937970250547 -2.89690448535739 0.43919567660171
3.36154159061791 -3.86337348467588 0.552349215122297
3.86424420024491 -4.07662553617605 0.526908271345762
3.66376724950648 -3.5436523660019 0.436805342233176
3.3744163709181 -3.40931471639863 0.443854249780673
4.35573313755365 -4.84470159710112 0.625206647553572
3.31035672594411 -3.90893866669846 0.572310031982674
3.73096386728252 -3.98324681097914 0.524481060580515
3.57505215664954 -4.09671650713839 0.574342419256336
2.85399766616471 -4.11523032586235 0.725017874703601
3.005646548463 -3.22796546271401 0.454020284959584
3.82318747886498 -4.37717979162439 0.601141838405312
3.52229554600033 -4.14324107642329 0.594307495971485
2.8195853689256 -2.84826710380306 0.393007064951703
3.83605536799676 -3.92185512424865 0.496687334522461
3.00839650467662 -3.48830365620639 0.517779332093981
2.49893128303896 -2.96821714478982 0.474488341814232
3.25787555884797 -3.32512933280561 0.44051810039354
4.08263540227488 -4.41414870661169 0.571000921712617
2.8195853689256 -2.84826710380306 0.393007064951703
2.69133689461274 -3.11900990460286 0.478506677677857
2.86614805924838 -3.49093204431871 0.544179643789969
2.87291337410135 -3.35958109758144 0.508405915423244
2.47001933120802 -3.05760581356561 0.504305459135878
4.30000663630875 -4.28971597981005 0.51650203358171
2.97486607540211 -3.56293207676537 0.542996395026513
2.54609560248435 -2.93055599240864 0.455991245760866
4.18234061237779 -4.98572469125157 0.682539784494969
3.14673999530919 -3.9044542028766 0.600881114164922
2.76285172599882 -3.42573335495254 0.546577671977155
3.73471291713227 -4.23140075482519 0.580997918301898
3.58121852076132 -3.86093537282799 0.51790480175195
4.18234061237779 -4.98572469125157 0.682539784494969
3.01909762397531 -3.25329356280769 0.458026878736546
2.85238106187221 -3.82504512820832 0.639877332503512
3.16172761104667 -3.27281329336379 0.441829587620427
2.7726543449215 -3.15404862136167 0.473283339845034
4.19039897649678 -4.34789131071527 0.542263552661244
3.3218380724272 -4.08218873098924 0.614376862840551
3.20653045727756 -3.35245730400751 0.453862626087577
2.77277094310707 -3.29450477665508 0.509498070382733
2.78755296354711 -3.05070102278038 0.445176218878702
3.30007303330943 -3.75638892140647 0.536098949949764
3.54416501705797 -4.33616853931433 0.638211658563707
3.12213329121921 -3.56824250169537 0.518709838698371
2.78755296354711 -3.05070102278038 0.445176218878702
2.69168456417809 -2.83870143164773 0.409435517093361
3.58121852076132 -3.86093537282799 0.51790480175195
3.53574294781953 -3.56211233489123 0.456679964300239
3.33513859692381 -3.22438149639218 0.408396580158933
3.2924863216251 -3.61933773495124 0.504043801748238
3.87700558188928 -4.33459126041638 0.583061530319265
3.11109407526633 -3.30106856866124 0.45563191819357
3.91943403489716 -4.5371939099245 0.622960782120878
2.62086170402045 -2.9604391246312 0.450456037096977
3.17153531188966 -3.5305485362636 0.501398417480363
2.28767255075867 -2.53885902140883 0.403732020041512
3.33062194354325 -3.6844189704079 0.513787413650388
3.31035672594411 -3.90893866669846 0.572310031982674
3.19866967133012 -3.84799180658619 0.576505119575324
2.57332375553048 -2.99588127618619 0.467905423595905
3.35035184137653 -3.71794426495166 0.518786547643794
3.19266756324909 -3.69636011161003 0.538981084037285
3.48636676180505 -4.40368959223308 0.665983890572155
2.56518904036211 -3.13050934090611 0.505152362150281
2.52619962677206 -3.03576315282745 0.487228838419024
3.75932647196346 -4.14596974741656 0.557462092262475
3.00530613446326 -3.10307281949759 0.424847808762549
4.18234061237779 -4.98572469125157 0.682539784494969
2.73724654609391 -3.36884226207987 0.536118023367703
3.07273082597277 -3.6103785456931 0.537794728632512
2.60232696643732 -3.06393950781446 0.480322896121029
2.7711213070673 -2.73311659914418 0.374132433286898
2.90776286220076 -3.29400460701644 0.485719324282819
3.75932647196346 -4.14596974741656 0.557462092262475
3.4515950823835 -3.65102985134615 0.488074116784074
2.98188369496259 -3.05712051040079 0.417626657473904
3.15473091544264 -3.5006429717033 0.4967620986598
3.51402254893788 -3.75259456286196 0.502583898172899
3.02247839368056 -3.81958128161002 0.60238343208384
2.37250792217327 -2.79690940213455 0.453489908268764
2.72677514205712 -3.51543576093468 0.578901307392643
2.92125947858294 -3.32041524778148 0.490092806951309
