# Supplementary material for: A Unified Probabilistic Framework for Dose–Response Assessment of Human Health Effects
Source: Environ Health Perspect. 2015 May 22;123(12):1241–54. doi: 10.1289/ehp.1409385 (PMC4671238; doi:10.1289/ehp.1409385)
Supplement: (219 KB) ZIP [file ehp.1409385.s002.acco.zip › SupplementalDataAndRCodeFiles/meth.l.bmr.50.bootstrap.samples.dat]

"ADM" "a" "b"
7.83304214099863 -2.98833748071299 0.381504072992516
7.08296981895726 -3.33171222243376 0.470383512508634
7.17109620150212 -3.6844189704079 0.513787413650388
5.92894185424204 -2.98998293302527 0.504302961056364
6.41347517263901 -4.48665947861174 0.699567606927458
7.58776234244907 -4.10987745821672 0.541645517180259
7.71148315904073 -3.29967157547826 0.427890654420975
6.61488886272203 -3.33245565319797 0.503781049441043
7.131222885842 -3.1542148949797 0.442310518893181
6.31568049495985 -3.26071957418849 0.516289507803739
7.15431411367274 -3.82278947200148 0.534333468067285
6.90192202635845 -3.4492290005271 0.499749053575871
7.10973841840868 -3.22796546271401 0.454020284959584
6.71330222011186 -3.6103785456931 0.537794728632512
7.00689475657148 -3.75638892140647 0.536098949949764
7.21931154364494 -3.4098280708544 0.472320393743919
7.46228067128031 -3.10092191340833 0.415546137971289
7.13288165697889 -4.09671650713839 0.574342419256336
6.65696426942399 -3.17839037359511 0.477453422454696
7.01136857319635 -3.7221951758324 0.530879975424758
7.28417131249492 -4.18555387817089 0.574609478361827
7.59464375428607 -3.98324681097914 0.524481060580515
7.89602402086479 -3.92185512424865 0.496687334522461
7.44520531118198 -4.72922966611693 0.635204734920349
7.36114893033694 -3.46509251811858 0.470727131173526
6.63567049865316 -3.25363645776661 0.490325199002421
6.88461480549783 -3.53768575296648 0.51385383974444
7.46228067128031 -3.10092191340833 0.415546137971289
7.44520531118198 -4.72922966611693 0.635204734920349
7.20171377401788 -3.49638455059324 0.485493406195534
8.0224099214943 -4.19722996912437 0.523188170412335
7.54103842438274 -3.35218249260889 0.444525316536002
7.12725956694026 -4.22950097548178 0.593425977510387
7.1856211974913 -3.58773173046879 0.499293190089308
6.62566980629616 -4.25843275111651 0.642717321510628
6.84824792774936 -3.76428099942021 0.549670666006002
7.45491325774034 -3.86093537282799 0.51790480175195
6.9668985850895 -3.18427429078403 0.457057649382034
5.95912654495193 -3.34247284818496 0.560899793446478
8.03437885864878 -4.01682099288793 0.499954142511457
6.05401945811167 -3.08142782147559 0.508988754132074
7.60584123817327 -4.8867970552408 0.642505792878539
6.79151705044485 -4.38544815084703 0.645724382089239
7.45832013134975 -4.93337791961273 0.661459662863777
7.28298780689687 -4.23140075482519 0.580997918301898
7.08946047506315 -3.30515762658484 0.466207215374227
6.39864503221624 -2.6313759987069 0.411239564854481
5.84715631776295 -3.65868792795563 0.625720902456632
7.40741087755184 -3.27281329336379 0.441829587620427
7.1246501286043 -4.58801982433376 0.643964228631187
7.22550231209444 -3.38195596914437 0.468058250217908
7.50216459002626 -3.52480027261307 0.469837768861951
7.02571493429629 -3.62362209230178 0.515765601962148
7.46228067128031 -3.10092191340833 0.415546137971289
6.65924272479845 -3.96104704322184 0.594819442227453
7.45153164323451 -3.89871254305398 0.523209553380043
7.00689475657148 -3.75638892140647 0.536098949949764
6.80344726879168 -4.19634644526715 0.616797085282978
6.5231568981871 -3.75939639900309 0.576315495346724
6.03790216120775 -2.73609684347702 0.453153557382208
7.45491325774034 -3.86093537282799 0.51790480175195
6.68812334438174 -2.6830603739826 0.40116789655748
6.39308627352524 -3.58284432482959 0.560424835758389
6.85279422711394 -3.05070102278038 0.445176218878702
7.102844208143 -3.25329356280769 0.458026878736546
7.22550231209444 -3.38195596914437 0.468058250217908
6.87907233579638 -3.56824250169537 0.518709838698371
7.93214076509017 -3.66600360221445 0.462170769629903
7.08946047506315 -3.30515762658484 0.466207215374227
6.78170384075237 -3.29400460701644 0.485719324282819
6.11001540668774 -3.39552243573034 0.555730584903888
7.54103842438274 -3.35218249260889 0.444525316536002
7.71248324417422 -2.62312706653333 0.340114459051145
7.28417131249492 -4.18555387817089 0.574609478361827
6.64443760482023 -4.08218873098924 0.614376862840551
6.78170384075237 -3.29400460701644 0.485719324282819
7.28417131249492 -4.18555387817089 0.574609478361827
6.9462330229513 -3.25942322141306 0.469236089639303
7.31129023377797 -3.78611776801857 0.517845366133437
8.04743827437955 -3.89410552360748 0.483893804566984
7.13288165697889 -4.09671650713839 0.574342419256336
7.43722273668875 -4.14596974741656 0.557462092262475
6.98351331679157 -3.97765656553284 0.569578145711948
6.98351331679157 -3.97765656553284 0.569578145711948
6.9802312648336 -4.01754833664076 0.575560921151878
7.94281617899184 -5.39923640991649 0.67976348542436
6.04496755932143 -3.10562319509575 0.513753492408216
7.02571493429629 -3.62362209230178 0.515765601962148
6.5231568981871 -3.75939639900309 0.576315495346724
6.14570075415675 -3.28413166967147 0.534378714656778
6.86313121058214 -3.6634049295217 0.533780400973999
7.48048242222478 -3.65102985134615 0.488074116784074
6.90192202635845 -3.4492290005271 0.499749053575871
7.93214076509017 -3.66600360221445 0.462170769629903
7.73054567648023 -4.41414870661169 0.571000921712617
6.4150360715552 -3.49093204431871 0.544179643789969
7.45153164323451 -3.89871254305398 0.523209553380043
7.27326824226887 -3.19907151471043 0.43983961654527
6.28051661663684 -2.90340351557835 0.462287371055965
7.60435153476945 -3.86588605206042 0.50837813512229
7.1246501286043 -4.58801982433376 0.643964228631187
6.45983005704205 -4.1485758597728 0.642211300164207
7.02571493429629 -3.62362209230178 0.515765601962148
7.32879547184499 -3.65007850192204 0.498046168151988
6.45108254762059 -2.86775315103299 0.444538281732377
8.18812394685692 -2.49695913128435 0.304948868323229
6.85279422711394 -3.05070102278038 0.445176218878702
7.38650223946975 -3.35245730400751 0.453862626087577
6.6427059981156 -3.22816996232197 0.485972126906977
7.66072970468024 -3.49679519788879 0.456457195683651
7.8205869876079 -3.47065061754333 0.443783903055198
6.65924272479845 -3.96104704322184 0.594819442227453
5.98880082807921 -3.25936895675335 0.544244006491485
7.08946047506315 -3.30515762658484 0.466207215374227
7.36114893033694 -3.46509251811858 0.470727131173526
6.71330222011186 -3.6103785456931 0.537794728632512
5.78485070376535 -2.94992715931586 0.509940067666008
7.8205869876079 -3.47065061754333 0.443783903055198
7.21151183989774 -2.92994385391021 0.406287047564739
7.59542052987193 -3.17172388777147 0.417583710513123
7.28144260136014 -4.37717979162439 0.601141838405312
7.57095873495213 -3.24659084237023 0.428821626960136
6.37100214716361 -3.08727331673433 0.484582055604673
7.60584123817327 -4.8867970552408 0.642505792878539
7.73073258449896 -4.26057972355883 0.551122377729349
7.01905917285162 -3.02117181705056 0.430424041549027
7.44304050205724 -4.01764089500485 0.539784902943143
7.43773321714804 -3.17235672162474 0.426521983110489
6.70889816050028 -3.01506712839851 0.449413160889847
6.34730616913441 -3.15935305240178 0.497747070680951
7.08296981895726 -3.33171222243376 0.470383512508634
8.02701615829717 -4.77057641643922 0.594315038410392
6.54346752314483 -2.65627291941325 0.405942706984909
7.28144260136014 -4.37717979162439 0.601141838405312
6.81784846559486 -4.02619580791131 0.590537590887922
7.31129023377797 -3.78611776801857 0.517845366133437
6.93956795990148 -3.28524867280338 0.473408242672505
7.10973841840868 -3.22796546271401 0.454020284959584
7.26598027278444 -3.22398442141078 0.443709492783319
7.16173702899103 -3.06077322021381 0.427378610499612
6.32360204765082 -3.23477872541303 0.511540527224469
6.51682299722938 -3.79450242161473 0.582262618338408
7.12592912566997 -4.2762292167203 0.600094267190491
8.41321236971766 -3.5942930466897 0.427220054449941
6.40274962654314 -2.99588127618619 0.467905423595905
6.67998116731534 -3.81192672725719 0.570649322472445
6.39308627352524 -3.58284432482959 0.560424835758389
7.01126692587958 -3.04350673023592 0.434087984726684
5.96614890984331 -2.90058188298709 0.486173229468266
7.04312573151368 -2.95593883698384 0.419691334453654
7.02571493429629 -3.62362209230178 0.515765601962148
6.67881909895361 -3.10641136496902 0.465113865032773
5.96614890984331 -2.90058188298709 0.486173229468266
6.86313121058214 -3.6634049295217 0.533780400973999
7.52728916931464 -2.6411776902959 0.350880327683277
7.04140342924372 -3.5305485362636 0.501398417480363
7.65905284490184 -3.00965579804593 0.39295404523149
7.28473618261327 -4.59420559958482 0.630661905169603
7.52545367174556 -2.94569696295199 0.391431147069799
6.67468800523535 -3.84799180658619 0.576505119575324
7.59464375428607 -3.98324681097914 0.524481060580515
6.20557812826044 -3.10629030579448 0.50056420877989
7.58354997315849 -4.29598337222401 0.566487118490599
7.15431411367274 -3.82278947200148 0.534333468067285
7.51974614972344 -5.545859265372 0.737506181053195
6.9802312648336 -4.01754833664076 0.575560921151878
7.6880954833168 -2.43176768085178 0.316303001976072
7.58776234244907 -4.10987745821672 0.541645517180259
6.82328792006524 -3.14378522883427 0.460743451788007
5.88347864758549 -3.55646135821553 0.604482750978464
6.47893297078318 -4.0221008021823 0.620796791743333
6.14570075415675 -3.28413166967147 0.534378714656778
7.50216459002626 -3.52480027261307 0.469837768861951
7.01126692587958 -3.04350673023592 0.434087984726684
6.17166725089159 -3.20546157791376 0.519383409313048
7.02571493429629 -3.62362209230178 0.515765601962148
6.029058826406 -2.75572137207651 0.457073226754239
6.73704692325036 -3.48830365620639 0.517779332093981
6.61230647553623 -4.40368959223308 0.665983890572155
7.91480342176906 -3.77058804653961 0.476396929349995
7.94281617899184 -5.39923640991649 0.67976348542436
8.08983882184147 -3.6407147085689 0.450035506114098
7.60395288772471 -3.14752951109611 0.413933326201595
6.87907233579638 -3.56824250169537 0.518709838698371
6.79424839883505 -4.33616853931433 0.638211658563707
6.86313121058214 -3.6634049295217 0.533780400973999
6.58790008211731 -3.44371428705997 0.522733229729433
6.77507443628196 -3.32041524778148 0.490092806951309
6.78170384075237 -3.29400460701644 0.485719324282819
6.83052820530727 -3.12001886140976 0.45677563544581
7.36721366605751 -3.43619745555458 0.466417510243521
7.24503362659246 -3.30106856866124 0.45563191819357
6.17166725089159 -3.20546157791376 0.519383409313048
7.73073258449896 -4.26057972355883 0.551122377729349
7.13288165697889 -4.09671650713839 0.574342419256336
7.40741087755184 -3.27281329336379 0.441829587620427
6.9462330229513 -3.25942322141306 0.469236089639303
6.82328792006524 -3.14378522883427 0.460743451788007
6.47893297078318 -4.0221008021823 0.620796791743333
6.65924272479845 -3.96104704322184 0.594819442227453
6.78170384075237 -3.29400460701644 0.485719324282819
7.45832013134975 -4.93337791961273 0.661459662863777
6.86313121058214 -3.6634049295217 0.533780400973999
6.54872785611276 -3.02653370928006 0.462155975294502
7.95927455959878 -3.5366041318543 0.444337496510811
7.58776234244907 -4.10987745821672 0.541645517180259
6.80344726879168 -4.19634644526715 0.616797085282978
7.20171377401788 -3.49638455059324 0.485493406195534
7.12725956694026 -4.22950097548178 0.593425977510387
7.58354997315849 -4.29598337222401 0.566487118490599
8.01804083895608 -4.34789131071527 0.542263552661244
7.02571493429629 -3.62362209230178 0.515765601962148
7.77267450839574 -3.12436451096297 0.401967753517552
6.17166725089159 -3.20546157791376 0.519383409313048
6.15034771604633 -2.83746393873917 0.461350165834721
7.94281617899184 -5.39923640991649 0.67976348542436
7.29606076313585 -3.12654679389413 0.428525322827814
7.06432301587452 -3.41402965442099 0.483277682341137
6.08960752807314 -2.98825026347481 0.490713112413066
7.6212778123428 -3.72166360449046 0.488325408957426
6.9668985850895 -3.18427429078403 0.457057649382034
7.02571493429629 -3.62362209230178 0.515765601962148
7.58354997315849 -4.29598337222401 0.566487118490599
7.06823527299424 -2.89321433636712 0.409326263858432
7.32410078226701 -3.68304888664732 0.502867040765557
8.12043284303424 -3.08247838737633 0.379595330317952
7.89602402086479 -3.92185512424865 0.496687334522461
6.84824792774936 -3.76428099942021 0.549670666006002
7.2895287585991 -4.05520813709433 0.556305938475186
6.84352718907651 -3.79929675178127 0.555166458291512
6.33308377688399 -3.85635319170026 0.608921866117752
6.93320758247858 -2.83870143164773 0.409435517093361
7.73163739127461 -2.8628557478818 0.370278066986511
7.13288165697889 -4.09671650713839 0.574342419256336
6.2676057413039 -3.42573335495254 0.546577671977155
7.80196336207854 -3.0548534506686 0.391549320202748
7.29606076313585 -3.12654679389413 0.428525322827814
7.36721366605751 -3.43619745555458 0.466417510243521
7.72792868068524 -3.24756388967374 0.420237300816521
6.98857471062505 -3.11238673937917 0.445353576122935
7.46138553633524 -2.74909401553066 0.368442831715799
7.73646589709426 -3.22214008322953 0.416487337511529
6.70889816050028 -3.01506712839851 0.449413160889847
7.04312573151368 -2.95593883698384 0.419691334453654
7.30049421501435 -3.89609311515079 0.53367525545572
6.98857471062505 -3.11238673937917 0.445353576122935
6.73704692325036 -3.48830365620639 0.517779332093981
7.43419182198989 -4.33459126041638 0.583061530319265
6.89986938241351 -2.92024134330817 0.42323139489442
7.102844208143 -3.25329356280769 0.458026878736546
6.9577854988292 -4.6464103432796 0.667800170623464
7.1856211974913 -3.58773173046879 0.499293190089308
7.02571493429629 -3.62362209230178 0.515765601962148
7.1856211974913 -3.58773173046879 0.499293190089308
7.17779396069192 -3.01598232583959 0.420182348832545
6.56978919992685 -2.6031018748189 0.396223043936918
7.52067930580201 -3.43618971297032 0.456898848262202
7.08946047506315 -3.30515762658484 0.466207215374227
7.04692040948288 -3.5006429717033 0.4967620986598
6.54226748040371 -3.65828317465824 0.559176644124691
8.15908616823588 -4.5432271739144 0.556830395002032
7.34409293814946 -3.55497529229928 0.484059137355504
7.51974614972344 -5.545859265372 0.737506181053195
8.32361338544375 -6.30691225279344 0.757713262346243
6.51821604609384 -3.11900990460286 0.478506677677857
6.37891620940432 -3.06393950781446 0.480322896121029
6.71912031660708 -3.57901819604782 0.53266172168429
7.74521063924659 -3.19711974773423 0.412786675101354
7.71148315904073 -3.29967157547826 0.427890654420975
7.44304050205724 -4.01764089500485 0.539784902943143
7.45153164323451 -3.89871254305398 0.523209553380043
7.18060161120491 -3.61933773495124 0.504043801748238
7.0513786014482 -2.93476167868738 0.4161968665368
6.56812662087937 -3.53232026407119 0.537797224073349
6.9668985850895 -3.18427429078403 0.457057649382034
6.48401399442967 -2.78762212517158 0.429922286960883
7.04692040948288 -3.5006429717033 0.4967620986598
7.10973841840868 -3.22796546271401 0.454020284959584
6.58126790229789 -3.47272969074311 0.52766879304983
6.97154436803887 -4.14324107642329 0.594307495971485
7.37989035959636 -3.37989561891703 0.457987240219906
7.32022359131089 -3.05712051040079 0.417626657473904
6.98857471062505 -3.11238673937917 0.445353576122935
6.96474643458355 -4.27908526788701 0.614392111482931
6.18242263773817 -3.74485217411741 0.605725682883346
7.46660324078069 -3.75259456286196 0.502583898172899
7.28327374714917 -4.5371939099245 0.622960782120878
7.15431411367274 -3.82278947200148 0.534333468067285
7.45491325774034 -3.86093537282799 0.51790480175195
6.78170384075237 -3.29400460701644 0.485719324282819
7.34648938619393 -2.66081582458246 0.362188752301591
6.68623548548189 -3.08309748727731 0.461111113117654
5.92633897365545 -2.64120467379017 0.445672224543888
6.11431146725938 -4.01336263606633 0.656388320673046
7.38188927693723 -2.90589398368317 0.393651797617972
7.20171377401788 -3.49638455059324 0.485493406195534
6.11001540668774 -3.39552243573034 0.555730584903888
6.58790008211731 -3.44371428705997 0.522733229729433
6.99602471488264 -3.08910663670578 0.441551704374961
6.23067214715368 -3.03576315282745 0.487228838419024
6.80344726879168 -4.19634644526715 0.616797085282978
6.99444007324331 -3.86337348467588 0.552349215122297
6.49573739895952 -3.19194545394656 0.491390777967386
7.98247386651426 -3.44613295899694 0.431712401020585
6.63567049865316 -3.25363645776661 0.490325199002421
7.102844208143 -3.25329356280769 0.458026878736546
6.71330222011186 -3.6103785456931 0.537794728632512
5.84715631776295 -3.65868792795563 0.625720902456632
6.64443760482023 -4.08218873098924 0.614376862840551
7.43603918699452 -4.4920565974561 0.604092647240565
6.49573739895952 -3.19194545394656 0.491390777967386
6.06300359866179 -3.05760581356561 0.504305459135878
7.58354997315849 -4.29598337222401 0.566487118490599
8.15908616823588 -4.5432271739144 0.556830395002032
7.5859960668079 -4.50668897265323 0.594080056589007
7.17779396069192 -3.01598232583959 0.420182348832545
7.63672325910748 -3.62140483527773 0.47420925342016
6.85805164797645 -3.69636011161003 0.538981084037285
6.06941925736531 -4.19015784378513 0.690372120644051
7.21151183989774 -2.92994385391021 0.406287047564739
7.58468558976332 -4.45134132298213 0.586885411438793
7.16661656289602 -3.71794426495166 0.518786547643794
7.7936683501088 -3.59381314234297 0.461119588478871
6.86313121058214 -3.6634049295217 0.533780400973999
6.25861008595912 -4.23040395800389 0.675933458052386
6.29179141160421 -3.34112815494893 0.531029707816878
8.08485242437226 -2.84540665493938 0.351942930505663
6.84352718907651 -3.79929675178127 0.555166458291512
6.65924272479845 -3.96104704322184 0.594819442227453
7.95927455959878 -3.5366041318543 0.444337496510811
6.34730616913441 -3.15935305240178 0.497747070680951
7.02571493429629 -3.62362209230178 0.515765601962148
7.01136857319635 -3.7221951758324 0.530879975424758
7.76331708965761 -3.14824311744936 0.405528085622509
7.40741087755184 -3.27281329336379 0.441829587620427
7.2895287585991 -4.05520813709433 0.556305938475186
7.15431411367274 -3.82278947200148 0.534333468067285
7.31532818489949 -2.71471929551169 0.371100137532516
7.57095873495213 -3.24659084237023 0.428821626960136
7.48048242222478 -3.65102985134615 0.488074116784074
7.30466531696852 -4.98572469125157 0.682539784494969
6.48830799884263 -3.21699288508534 0.49581383708344
6.64443760482023 -4.08218873098924 0.614376862840551
7.15431411367274 -3.82278947200148 0.534333468067285
6.54872785611276 -3.02653370928006 0.462155975294502
6.67468800523535 -3.84799180658619 0.576505119575324
6.78442867356314 -4.54244440423108 0.669539709648892
7.66072970468024 -3.49679519788879 0.456457195683651
6.64443760482023 -4.08218873098924 0.614376862840551
7.102844208143 -3.25329356280769 0.458026878736546
6.5486858773831 -3.6258916612412 0.553682330948837
6.84824792774936 -3.76428099942021 0.549670666006002
6.5486858773831 -3.6258916612412 0.553682330948837
7.10973841840868 -3.22796546271401 0.454020284959584
8.30285882218225 -4.34258721828866 0.52302313110357
7.13592170022597 -2.46792456972902 0.345845242339313
7.15431411367274 -3.82278947200148 0.534333468067285
7.02571493429629 -3.62362209230178 0.515765601962148
7.15431411367274 -3.82278947200148 0.534333468067285
6.05401945811167 -3.08142782147559 0.508988754132074
6.83010684463556 -3.90893866669846 0.572310031982674
8.20511035338972 -5.3217577742197 0.648590639859116
6.86313121058214 -3.6634049295217 0.533780400973999
6.51821604609384 -3.11900990460286 0.478506677677857
7.13288165697889 -4.09671650713839 0.574342419256336
7.131222885842 -3.1542148949797 0.442310518893181
7.13095926128427 -2.75568025646679 0.386438928550337
6.71330222011186 -3.6103785456931 0.537794728632512
5.44413167182436 -2.97839999563863 0.547084489350815
7.46228067128031 -3.10092191340833 0.415546137971289
6.40274962654314 -2.99588127618619 0.467905423595905
6.93956795990148 -3.28524867280338 0.473408242672505
6.78170384075237 -3.29400460701644 0.485719324282819
7.51592981909837 -2.96696218707833 0.394756504982141
7.34409293814946 -3.55497529229928 0.484059137355504
7.87673718533097 -4.22780832955237 0.536746146288327
7.43722273668875 -4.14596974741656 0.557462092262475
6.45925429362414 -2.84734673943506 0.440816634552637
7.16661656289602 -3.71794426495166 0.518786547643794
6.16307290811665 -3.23125303637193 0.524292521692617
8.37802069083758 -3.73147725518263 0.445388880366871
7.90962927302113 -3.8070582446497 0.481319428918768
7.83304214099863 -2.98833748071299 0.381504072992516
7.61663999312975 -3.75651912076264 0.493198985924377
7.15431411367274 -3.82278947200148 0.534333468067285
7.43603918699452 -4.4920565974561 0.604092647240565
7.32879547184499 -3.65007850192204 0.498046168151988
7.13288165697889 -4.09671650713839 0.574342419256336
6.85974254448053 -2.65729222721949 0.387374921141551
6.9668985850895 -3.18427429078403 0.457057649382034
6.93320758247858 -2.83870143164773 0.409435517093361
6.4442147815236 -3.37584197212515 0.523856216245947
6.78170384075237 -3.29400460701644 0.485719324282819
6.98857471062505 -3.11238673937917 0.445353576122935
7.51429942281329 -3.46519074491681 0.461146216026014
7.32410078226701 -3.68304888664732 0.502867040765557
6.73221280173492 -2.94973231404123 0.43815197185702
7.45153164323451 -3.89871254305398 0.523209553380043
7.43773321714804 -3.17235672162474 0.426521983110489
6.95905878868946 -4.47911907759322 0.643638631832385
6.83010684463556 -3.90893866669846 0.572310031982674
6.58790008211731 -3.44371428705997 0.522733229729433
7.43603918699452 -4.4920565974561 0.604092647240565
7.93214076509017 -3.66600360221445 0.462170769629903
6.9802312648336 -4.01754833664076 0.575560921151878
7.89215668488184 -3.96206772059899 0.502025983365066
6.65696426942399 -3.17839037359511 0.477453422454696
7.95207620050668 -3.5679647086555 0.448683415336005
7.45491325774034 -3.86093537282799 0.51790480175195
7.94923179965051 -2.78571226883858 0.350437921430477
6.37891620940432 -3.06393950781446 0.480322896121029
7.06432301587452 -3.41402965442099 0.483277682341137
6.37093154977413 -3.68017802882079 0.577651478448432
6.34078076881505 -3.81958128161002 0.60238343208384
7.65437520739843 -3.52705195244866 0.460789007186314
8.28818796992765 -3.08658377987195 0.372407550488854
6.83010684463556 -3.90893866669846 0.572310031982674
6.29179141160421 -3.34112815494893 0.531029707816878
7.77619485234933 -3.69290574022884 0.474898817525533
7.32022359131089 -3.05712051040079 0.417626657473904
6.6907881286352 -3.74203003222292 0.559280903875555
7.31129023377797 -3.78611776801857 0.517845366133437
6.85062711659794 -2.67522692450713 0.390508325584602
6.34730616913441 -3.15935305240178 0.497747070680951
7.52726139419162 -3.40770087075178 0.452714565403736
7.30049421501435 -3.89609311515079 0.53367525545572
7.00689475657148 -3.75638892140647 0.536098949949764
6.04296629465194 -3.61185860492716 0.597696301586801
6.84824792774936 -3.76428099942021 0.549670666006002
6.03127392710462 -4.33735809123446 0.71914460255939
7.06823527299424 -2.89321433636712 0.409326263858432
5.48919515300657 -3.61505487762249 0.65857649015128
6.78170384075237 -3.29400460701644 0.485719324282819
7.89602402086479 -3.92185512424865 0.496687334522461
7.94281617899184 -5.39923640991649 0.67976348542436
6.4442147815236 -3.37584197212515 0.523856216245947
6.80210106711459 -3.2171980027913 0.472971214489175
7.59542052987193 -3.17172388777147 0.417583710513123
7.31129023377797 -3.78611776801857 0.517845366133437
6.06941925736531 -4.19015784378513 0.690372120644051
6.98351331679157 -3.97765656553284 0.569578145711948
7.43419182198989 -4.33459126041638 0.583061530319265
6.48830799884263 -3.21699288508534 0.49581383708344
6.17327636792464 -3.78054806993708 0.612405446414194
6.14570075415675 -3.28413166967147 0.534378714656778
6.18242263773817 -3.74485217411741 0.605725682883346
7.28417131249492 -4.18555387817089 0.574609478361827
7.60817145323582 -3.82859709964559 0.503221716700043
7.52067930580201 -3.43618971297032 0.456898848262202
6.86313121058214 -3.6634049295217 0.533780400973999
6.40274962654314 -2.99588127618619 0.467905423595905
7.59464375428607 -3.98324681097914 0.524481060580515
6.83010684463556 -3.90893866669846 0.572310031982674
7.73144018294576 -4.46886617553354 0.578012125786228
7.90465890612591 -3.19926866310781 0.404732032223233
7.10973841840868 -3.22796546271401 0.454020284959584
7.74534928051659 -3.95146004427644 0.510171962704939
7.42989371223439 -3.19689432184415 0.430274569955153
6.89986938241351 -2.92024134330817 0.42323139489442
5.8243072157646 -2.86111061279441 0.491236211759274
6.69630287958033 -3.70813902709763 0.553759155429663
7.19617970500148 -3.5262761826931 0.490020584149986
6.49788137925226 -3.9044542028766 0.600881114164922
6.71912031660708 -3.57901819604782 0.53266172168429
7.63067106216601 -3.07708528340844 0.403252251124424
6.93956795990148 -3.28524867280338 0.473408242672505
6.83010684463556 -3.90893866669846 0.572310031982674
7.64236866945245 -3.58933537955911 0.469662683757478
7.2895287585991 -4.05520813709433 0.556305938475186
7.59464375428607 -3.98324681097914 0.524481060580515
6.75569116910215 -3.40225150846746 0.503612646479165
7.30049421501435 -3.89609311515079 0.53367525545572
6.23625232124857 -2.64435179939223 0.424028994205738
7.98247386651426 -3.44613295899694 0.431712401020585
7.63067106216601 -3.07708528340844 0.403252251124424
7.90465890612591 -3.19926866310781 0.404732032223233
6.5231568981871 -3.75939639900309 0.576315495346724
7.0334060686414 -2.63363186877098 0.374446156395418
7.12375422487245 -4.42483193691799 0.62113764698237
6.80344726879168 -4.19634644526715 0.616797085282978
6.05302100401398 -3.579045188768 0.591282466456766
8.06366361937864 -3.78040093698025 0.468819275632377
6.97154436803887 -4.14324107642329 0.594307495971485
7.18602461716937 -2.99404151115683 0.416647822775788
7.2895287585991 -4.05520813709433 0.556305938475186
6.98123623399697 -3.13600520144879 0.449204853744554
7.38650223946975 -3.35245730400751 0.453862626087577
7.6212778123428 -3.72166360449046 0.488325408957426
6.87364210070389 -3.599365754125 0.523647536690398
5.92786110681386 -3.98603499301659 0.672423817156374
6.22616969334952 -3.57740095837605 0.57457492078914
6.83052820530727 -3.12001886140976 0.45677563544581
7.46660324078069 -3.75259456286196 0.502583898172899
7.46660324078069 -3.75259456286196 0.502583898172899
8.33020148712637 -4.00635467165224 0.480943309455806
6.19325120447373 -2.73796472158228 0.442088433229464
7.42989371223439 -3.19689432184415 0.430274569955153
6.4661771421043 -3.29450477665508 0.509498070382733
6.59457362102629 -3.41519349564787 0.517879349281777
8.24665313241963 -2.86805883044562 0.347784584169131
7.52726139419162 -3.40770087075178 0.452714565403736
7.22550231209444 -3.38195596914437 0.468058250217908
6.40274962654314 -2.99588127618619 0.467905423595905
7.93214076509017 -3.66600360221445 0.462170769629903
7.43722273668875 -4.14596974741656 0.557462092262475
7.06432301587452 -3.41402965442099 0.483277682341137
7.8007988733931 -2.74745043029235 0.352201162327532
6.33941039254405 -3.184108145323 0.502271969814088
7.40741087755184 -3.27281329336379 0.441829587620427
8.03437885864878 -4.01682099288793 0.499954142511457
7.2895287585991 -4.05520813709433 0.556305938475186
6.60806846589228 -3.35958109758144 0.508405915423244
7.28327374714917 -4.5371939099245 0.622960782120878
6.06941925736531 -4.19015784378513 0.690372120644051
6.6039907002545 -2.87626257098394 0.435534012922383
7.27326824226887 -3.19907151471043 0.43983961654527
6.50419013037461 -3.86699871932606 0.594539618586356
7.42396291319371 -2.54204242324317 0.342410442100338
7.20171377401788 -3.49638455059324 0.485493406195534
7.2074149338158 -3.46702452157962 0.481035787923491
7.66072970468024 -3.49679519788879 0.456457195683651
7.52067930580201 -3.43618971297032 0.456898848262202
7.16173702899103 -3.06077322021381 0.427378610499612
8.33587800882249 -3.96388911572939 0.475521488142473
7.77619485234933 -3.69290574022884 0.474898817525533
7.08296981895726 -3.33171222243376 0.470383512508634
7.10973841840868 -3.22796546271401 0.454020284959584
5.94892700747487 -3.37122291487071 0.566694281277067
6.57209334724459 -2.9604391246312 0.450456037096977
7.31129023377797 -3.78611776801857 0.517845366133437
8.64668542147064 -3.91625406102051 0.452919687733294
7.4883503921123 -3.03253588924346 0.404967146360795
7.6212778123428 -3.72166360449046 0.488325408957426
6.20557812826044 -3.10629030579448 0.50056420877989
7.46228067128031 -3.10092191340833 0.415546137971289
6.59593124361396 -2.89690448535739 0.43919567660171
6.34730616913441 -3.15935305240178 0.497747070680951
7.3913012516021 -2.88541459093604 0.390379784657081
7.43593036593849 -4.19110638846144 0.563629052749001
6.67468800523535 -3.84799180658619 0.576505119575324
7.73687899368907 -4.07662553617605 0.526908271345762
7.90962927302113 -3.8070582446497 0.481319428918768
7.60817145323582 -3.82859709964559 0.503221716700043
7.04140342924372 -3.5305485362636 0.501398417480363
6.6907881286352 -3.74203003222292 0.559280903875555
7.31129023377797 -3.78611776801857 0.517845366133437
6.65696426942399 -3.17839037359511 0.477453422454696
7.73646589709426 -3.22214008322953 0.416487337511529
6.29978145932743 -3.31388214149981 0.526031285830287
8.03077758310742 -4.05998772597809 0.505553501384249
5.8188518403722 -4.31972548144777 0.742367326055076
5.82844908554628 -3.24013177906012 0.555916630908758
6.67998116731534 -3.81192672725719 0.570649322472445
7.01905917285162 -3.02117181705056 0.430424041549027
7.17109620150212 -3.6844189704079 0.513787413650388
8.01804083895608 -4.34789131071527 0.542263552661244
7.52726139419162 -3.40770087075178 0.452714565403736
6.16396573129873 -3.81705994001255 0.619253919701515
6.92024232090699 -3.36522242540232 0.486286790165645
6.81784846559486 -4.02619580791131 0.590537590887922
7.08296981895726 -3.33171222243376 0.470383512508634
7.7936683501088 -3.59381314234297 0.461119588478871
7.76119583391998 -3.79860193280498 0.489435135266572
7.22550231209444 -3.38195596914437 0.468058250217908
7.02078152165952 -3.65583724358833 0.520716565856644
6.93320758247858 -2.83870143164773 0.409435517093361
6.4369167897123 -3.40387013527434 0.52880443331418
7.34409293814946 -3.55497529229928 0.484059137355504
7.43722273668875 -4.14596974741656 0.557462092262475
7.06432301587452 -3.41402965442099 0.483277682341137
6.44294883934909 -2.88841702242439 0.44830668292505
6.54103317470378 -3.04916943020249 0.466160214871648
6.24295639716956 -3.51501443966889 0.563036839607358
7.36721366605751 -3.43619745555458 0.466417510243521
6.5486858773831 -3.6258916612412 0.553682330948837
6.80344726879168 -4.19634644526715 0.616797085282978
6.5231568981871 -3.75939639900309 0.576315495346724
7.46228067128031 -3.10092191340833 0.415546137971289
6.4077333515675 -3.52100424582286 0.549492941206975
6.37100214716361 -3.08727331673433 0.484582055604673
6.81613534969309 -3.16789680060544 0.464764362513441
6.4603323522386 -2.51092395812926 0.388667923138535
7.06432301587452 -3.41402965442099 0.483277682341137
6.81784846559486 -4.02619580791131 0.590537590887922
6.90192202635845 -3.4492290005271 0.499749053575871
6.85279422711394 -3.05070102278038 0.445176218878702
7.21151183989774 -2.92994385391021 0.406287047564739
6.77507443628196 -3.32041524778148 0.490092806951309
7.80001886079977 -3.56211233489123 0.456679964300239
6.01732987866595 -3.18057114044834 0.528568518692128
7.45153164323451 -3.89871254305398 0.523209553380043
7.12375422487245 -4.42483193691799 0.62113764698237
6.92024232090699 -3.36522242540232 0.486286790165645
6.74013868333102 -2.92851875674739 0.434489391737575
6.73704692325036 -3.48830365620639 0.517779332093981
6.84824792774936 -3.76428099942021 0.549670666006002
7.10973841840868 -3.22796546271401 0.454020284959584
6.97154436803887 -4.14324107642329 0.594307495971485
6.9462330229513 -3.25942322141306 0.469236089639303
7.34409293814946 -3.55497529229928 0.484059137355504
6.47353109946203 -3.26826029163725 0.504865156499959
7.1856211974913 -3.58773173046879 0.499293190089308
7.29737083131928 -3.93445070747368 0.539160034267078
6.80344726879168 -4.19634644526715 0.616797085282978
7.17779396069192 -3.01598232583959 0.420182348832545
7.43603918699452 -4.4920565974561 0.604092647240565
7.02571493429629 -3.62362209230178 0.515765601962148
7.28144260136014 -4.37717979162439 0.601141838405312
7.45491325774034 -3.86093537282799 0.51790480175195
7.4708023105649 -3.07779880457251 0.411977010851968
7.1246501286043 -4.58801982433376 0.643964228631187
6.51821604609384 -3.11900990460286 0.478506677677857
5.79507644257389 -3.32437698728571 0.573655415977426
8.0224099214943 -4.19722996912437 0.523188170412335
7.08296981895726 -3.33171222243376 0.470383512508634
7.28144260136014 -4.37717979162439 0.601141838405312
7.31129023377797 -3.78611776801857 0.517845366133437
7.60584123817327 -4.8867970552408 0.642505792878539
6.4661771421043 -3.29450477665508 0.509498070382733
6.47353109946203 -3.26826029163725 0.504865156499959
6.37093154977413 -3.68017802882079 0.577651478448432
6.80210106711459 -3.2171980027913 0.472971214489175
6.75569116910215 -3.40225150846746 0.503612646479165
7.87470071697644 -4.37983207866327 0.556190290409531
6.20183241020509 -2.71879454804211 0.438385684780573
7.68115821372289 -3.40931471639863 0.443854249780673
7.34409293814946 -3.55497529229928 0.484059137355504
8.64668542147064 -3.91625406102051 0.452919687733294
7.56318725941804 -3.27234575205753 0.432667556655119
7.131222885842 -3.1542148949797 0.442310518893181
7.45153164323451 -3.89871254305398 0.523209553380043
7.54822407940805 -3.32512933280561 0.44051810039354
7.40741087755184 -3.27281329336379 0.441829587620427
7.76331708965761 -3.14824311744936 0.405528085622509
7.65437520739843 -3.52705195244866 0.460789007186314
6.96294052408631 -4.32691445464168 0.62142056788708
6.9462330229513 -3.25942322141306 0.469236089639303
6.15034771604633 -2.83746393873917 0.461350165834721
7.02078152165952 -3.65583724358833 0.520716565856644
6.48830799884263 -3.21699288508534 0.49581383708344
6.58790008211731 -3.44371428705997 0.522733229729433
7.77619485234933 -3.69290574022884 0.474898817525533
5.93835933352693 -2.96713276483349 0.499655308509471
6.97154436803887 -4.14324107642329 0.594307495971485
8.1638843665355 -4.73737771945767 0.580284764796107
7.28417131249492 -4.18555387817089 0.574609478361827
6.97401116641775 -3.15996356945519 0.453105607956508
6.92024232090699 -3.36522242540232 0.486286790165645
5.63881143121604 -3.28428892443308 0.582443474923013
6.31499015021118 -2.48863766098231 0.394084171437558
7.50216459002626 -3.52480027261307 0.469837768861951
7.66887720241215 -2.98780991644714 0.38960200269048
7.06432301587452 -3.41402965442099 0.483277682341137
7.49641748408795 -3.55544891506118 0.474286407154891
8.00800471461183 -3.36063528872315 0.419659504269666
6.30546973545574 -2.84110762798478 0.450578267311188
8.48980187317178 -3.93948297727905 0.464025313679937
6.4661771421043 -3.29450477665508 0.509498070382733
5.94892700747487 -3.37122291487071 0.566694281277067
6.57209334724459 -2.9604391246312 0.450456037096977
7.20171377401788 -3.49638455059324 0.485493406195534
6.47353109946203 -3.26826029163725 0.504865156499959
6.20901821165727 -3.64230200985037 0.586614805382926
6.5486858773831 -3.6258916612412 0.553682330948837
6.59593124361396 -2.89690448535739 0.43919567660171
7.28327374714917 -4.5371939099245 0.622960782120878
6.15034771604633 -2.83746393873917 0.461350165834721
7.43593036593849 -4.19110638846144 0.563629052749001
6.99444007324331 -3.86337348467588 0.552349215122297
7.2920797982968 -4.77824068488107 0.655264453633258
6.11001540668774 -3.39552243573034 0.555730584903888
7.44520531118198 -4.72922966611693 0.635204734920349
7.00689475657148 -3.75638892140647 0.536098949949764
6.9577854988292 -4.6464103432796 0.667800170623464
7.88270130079635 -4.08929844747961 0.51876866716572
7.2895287585991 -4.05520813709433 0.556305938475186
6.2676057413039 -3.42573335495254 0.546577671977155
7.07661830497989 -3.3587003093507 0.474619396525477
6.6427059981156 -3.22816996232197 0.485972126906977
6.39308627352524 -3.58284432482959 0.560424835758389
6.20028043540313 -3.6757621301033 0.5928380447302
6.18242263773817 -3.74485217411741 0.605725682883346
7.48557052961839 -3.61853968445304 0.483401989218517
7.2895287585991 -4.05520813709433 0.556305938475186
6.65924272479845 -3.96104704322184 0.594819442227453
6.23067214715368 -3.03576315282745 0.487228838419024
6.25861008595912 -4.23040395800389 0.675933458052386
6.20557812826044 -3.10629030579448 0.50056420877989
6.68623548548189 -3.08309748727731 0.461111113117654
6.34730616913441 -3.15935305240178 0.497747070680951
7.44304050205724 -4.01764089500485 0.539784902943143
6.31568049495985 -3.26071957418849 0.516289507803739
7.88548366676377 -4.04572883682542 0.513060328040195
7.1856211974913 -3.58773173046879 0.499293190089308
7.2895287585991 -4.05520813709433 0.556305938475186
7.87701968106224 -3.27586502963154 0.415876202202123
6.87907233579638 -3.56824250169537 0.518709838698371
6.87907233579638 -3.56824250169537 0.518709838698371
6.4150360715552 -3.49093204431871 0.544179643789969
7.69944872223056 -2.92406170432269 0.379775463128947
6.49788137925226 -3.9044542028766 0.600881114164922
7.38650223946975 -3.35245730400751 0.453862626087577
7.29737083131928 -3.93445070747368 0.539160034267078
7.88270130079635 -4.08929844747961 0.51876866716572
6.67998116731534 -3.81192672725719 0.570649322472445
7.90962927302113 -3.8070582446497 0.481319428918768
6.73704692325036 -3.48830365620639 0.517779332093981
7.04312573151368 -2.95593883698384 0.419691334453654
6.4150360715552 -3.49093204431871 0.544179643789969
5.87029096655995 -3.13493235796402 0.534033555716766
5.66431943589856 -3.64892121374534 0.644194109290464
6.75569116910215 -3.40225150846746 0.503612646479165
6.40274962654314 -2.99588127618619 0.467905423595905
6.77507443628196 -3.32041524778148 0.490092806951309
7.4883503921123 -3.03253588924346 0.404967146360795
8.30532253680162 -4.28971597981005 0.51650203358171
6.13312043396404 -2.87908931549691 0.469433031113015
5.74757463568837 -3.93073487310216 0.683894533303679
6.63567049865316 -3.25363645776661 0.490325199002421
7.68841345110716 -3.38118797173537 0.439777074065712
7.29737083131928 -3.93445070747368 0.539160034267078
7.6212778123428 -3.72166360449046 0.488325408957426
7.29606076313585 -3.12654679389413 0.428525322827814
7.2074149338158 -3.46702452157962 0.481035787923491
8.84605101108389 -3.34358378773912 0.377974735116233
6.87590113913837 -2.98417778918002 0.434005336725068
5.4462813828272 -4.14004945020067 0.76016077010908
5.74076794013419 -2.70178496346391 0.470631279933038
6.34078076881505 -3.81958128161002 0.60238343208384
6.39308627352524 -3.58284432482959 0.560424835758389
7.65905284490184 -3.00965579804593 0.39295404523149
6.34739263381677 -2.74236713607163 0.432046242335982
6.5231568981871 -3.75939639900309 0.576315495346724
7.32410078226701 -3.68304888664732 0.502867040765557
7.15431411367274 -3.82278947200148 0.534333468067285
6.99548217851202 -2.70519592786376 0.38670614245481
6.80210106711459 -3.2171980027913 0.472971214489175
7.7936683501088 -3.59381314234297 0.461119588478871
6.29978145932743 -3.31388214149981 0.526031285830287
7.8205869876079 -3.47065061754333 0.443783903055198
6.58344182070756 -4.7997155602709 0.729058703788325
7.8205869876079 -3.47065061754333 0.443783903055198
7.38650223946975 -3.35245730400751 0.453862626087577
6.67998116731534 -3.81192672725719 0.570649322472445
7.74534928051659 -3.95146004427644 0.510171962704939
6.87907233579638 -3.56824250169537 0.518709838698371
7.12725956694026 -4.22950097548178 0.593425977510387
6.94179262192527 -2.81894170643809 0.406082673448731
8.67187432847519 -6.19508370683169 0.714388086378207
6.67998116731534 -3.81192672725719 0.570649322472445
6.5231568981871 -3.75939639900309 0.576315495346724
6.08960752807314 -2.98825026347481 0.490713112413066
6.31742995283307 -3.93245189160185 0.622476532539681
6.40274962654314 -2.99588127618619 0.467905423595905
7.34409293814946 -3.55497529229928 0.484059137355504
6.54226748040371 -3.65828317465824 0.559176644124691
7.34409293814946 -3.55497529229928 0.484059137355504
6.5786833306734 -2.58576213308983 0.393051618860206
8.37802069083758 -3.73147725518263 0.445388880366871
7.23836491136241 -3.32759115216649 0.459715860268803
7.20171377401788 -3.49638455059324 0.485493406195534
6.95905878868946 -4.47911907759322 0.643638631832385
7.36114893033694 -3.46509251811858 0.470727131173526
6.18819748392908 -4.59467822415052 0.742490561441037
8.57566045794888 -3.19456281400333 0.372515076788313
6.9462330229513 -3.25942322141306 0.469236089639303
6.37891620940432 -3.06393950781446 0.480322896121029
7.16173702899103 -3.06077322021381 0.427378610499612
7.60584123817327 -4.8867970552408 0.642505792878539
7.87701968106224 -3.27586502963154 0.415876202202123
7.90962927302113 -3.8070582446497 0.481319428918768
6.82328792006524 -3.14378522883427 0.460743451788007
6.9683227035071 -5.11634476781875 0.734229022608802
8.00800471461183 -3.36063528872315 0.419659504269666
6.4661771421043 -3.29450477665508 0.509498070382733
6.15034771604633 -2.83746393873917 0.461350165834721
6.4661771421043 -3.29450477665508 0.509498070382733
6.51821604609384 -3.11900990460286 0.478506677677857
7.88548366676377 -4.04572883682542 0.513060328040195
7.22550231209444 -3.38195596914437 0.468058250217908
7.59464375428607 -3.98324681097914 0.524481060580515
7.46228067128031 -3.10092191340833 0.415546137971289
7.21931154364494 -3.4098280708544 0.472320393743919
8.02701615829717 -4.77057641643922 0.594315038410392
7.58468558976332 -4.45134132298213 0.586885411438793
6.37891620940432 -3.06393950781446 0.480322896121029
7.04140342924372 -3.5305485362636 0.501398417480363
7.08296981895726 -3.33171222243376 0.470383512508634
7.01126692587958 -3.04350673023592 0.434087984726684
7.64236866945245 -3.58933537955911 0.469662683757478
8.20511035338972 -5.3217577742197 0.648590639859116
7.52067930580201 -3.43618971297032 0.456898848262202
6.14570075415675 -3.28413166967147 0.534378714656778
6.81784846559486 -4.02619580791131 0.590537590887922
7.73073258449896 -4.26057972355883 0.551122377729349
7.95207620050668 -3.5679647086555 0.448683415336005
7.43773321714804 -3.17235672162474 0.426521983110489
7.60817145323582 -3.82859709964559 0.503221716700043
6.08215220592853 -3.4845824298555 0.572919307487723
5.93835933352693 -2.96713276483349 0.499655308509471
7.12375422487245 -4.42483193691799 0.62113764698237
7.16661656289602 -3.71794426495166 0.518786547643794
6.4442147815236 -3.37584197212515 0.523856216245947
8.00800471461183 -3.36063528872315 0.419659504269666
6.34078076881505 -3.81958128161002 0.60238343208384
6.83052820530727 -3.12001886140976 0.45677563544581
8.31509858244729 -3.40134417495806 0.409056385950505
6.45884192703916 -3.32117371297684 0.514205758631923
7.40741087755184 -3.27281329336379 0.441829587620427
6.61488886272203 -3.33245565319797 0.503781049441043
7.7936683501088 -3.59381314234297 0.461119588478871
6.9462330229513 -3.25942322141306 0.469236089639303
5.52640384556198 -2.81494306073718 0.509362532924143
7.08296981895726 -3.33171222243376 0.470383512508634
6.54103317470378 -3.04916943020249 0.466160214871648
7.04140342924372 -3.5305485362636 0.501398417480363
7.1856211974913 -3.58773173046879 0.499293190089308
6.31381414058941 -2.82086886686782 0.446777305136905
8.07514983812668 -5.35901330184258 0.663642583638521
7.30049421501435 -3.89609311515079 0.53367525545572
7.16661656289602 -3.71794426495166 0.518786547643794
8.20684862958727 -3.25836098299877 0.397029496955963
7.91333798173768 -5.11633434767838 0.646545662460747
6.75569116910215 -3.40225150846746 0.503612646479165
8.30532253680162 -4.28971597981005 0.51650203358171
7.01024204893448 -5.76951033821469 0.823011573343837
7.48048242222478 -3.65102985134615 0.488074116784074
7.3913012516021 -2.88541459093604 0.390379784657081
7.06432301587452 -3.41402965442099 0.483277682341137
7.59464375428607 -3.98324681097914 0.524481060580515
6.60806846589228 -3.35958109758144 0.508405915423244
6.23067214715368 -3.03576315282745 0.487228838419024
7.44304050205724 -4.01764089500485 0.539784902943143
6.10360572142259 -4.05572644194379 0.664480411588334
6.85062711659794 -2.67522692450713 0.390508325584602
6.78170384075237 -3.29400460701644 0.485719324282819
6.4150360715552 -3.49093204431871 0.544179643789969
7.29737083131928 -3.93445070747368 0.539160034267078
6.00235461059298 -2.81613993267226 0.469172535674971
7.1856211974913 -3.58773173046879 0.499293190089308
8.14708698049495 -3.42307217248857 0.420159031158473
7.04692040948288 -3.5006429717033 0.4967620986598
6.26391694573348 -2.94632053081825 0.470363920266386
6.77920710050177 -4.71530905300674 0.695554654563914
7.23820323201976 -2.86829753431263 0.396272036356218
6.34730616913441 -3.15935305240178 0.497747070680951
8.0224099214943 -4.19722996912437 0.523188170412335
6.78170384075237 -3.29400460701644 0.485719324282819
6.32360204765082 -3.23477872541303 0.511540527224469
6.75569116910215 -3.40225150846746 0.503612646479165
6.57209334724459 -2.9604391246312 0.450456037096977
7.57095873495213 -3.24659084237023 0.428821626960136
6.97154436803887 -4.14324107642329 0.594307495971485
7.24503362659246 -3.30106856866124 0.45563191819357
7.22027541070416 -2.90913141674891 0.402911419754998
6.83010684463556 -3.90893866669846 0.572310031982674
6.99444007324331 -3.86337348467588 0.552349215122297
7.26598027278444 -3.22398442141078 0.443709492783319
6.71330222011186 -3.6103785456931 0.537794728632512
7.08296981895726 -3.33171222243376 0.470383512508634
6.69630287958033 -3.70813902709763 0.553759155429663
6.97401116641775 -3.15996356945519 0.453105607956508
7.26598027278444 -3.22398442141078 0.443709492783319
7.57892172270915 -3.22124271487492 0.425026518643534
6.71474813420469 -2.62932667688534 0.391574877319916
6.39308627352524 -3.58284432482959 0.560424835758389
7.59312335687239 -4.68534796276311 0.617051474413687
7.45491325774034 -3.86093537282799 0.51790480175195
7.02571493429629 -3.62362209230178 0.515765601962148
8.00800471461183 -3.36063528872315 0.419659504269666
7.34409293814946 -3.55497529229928 0.484059137355504
6.97154436803887 -4.14324107642329 0.594307495971485
6.9462330229513 -3.25942322141306 0.469236089639303
6.29179141160421 -3.34112815494893 0.531029707816878
7.38650223946975 -3.35245730400751 0.453862626087577
7.1246501286043 -4.58801982433376 0.643964228631187
6.01153782444547 -3.71472455974327 0.617932493851677
7.14249428469042 -5.04572785120076 0.706437786308913
6.85279422711394 -3.05070102278038 0.445176218878702
6.48830799884263 -3.21699288508534 0.49581383708344
6.42233135886057 -3.46139803577339 0.538962853574641
7.34409293814946 -3.55497529229928 0.484059137355504
7.36114893033694 -3.46509251811858 0.470727131173526
6.80344726879168 -4.19634644526715 0.616797085282978
6.9577854988292 -4.6464103432796 0.667800170623464
6.84824792774936 -3.76428099942021 0.549670666006002
7.54822407940805 -3.32512933280561 0.44051810039354
7.04140342924372 -3.5305485362636 0.501398417480363
8.32361338544375 -6.30691225279344 0.757713262346243
6.61488886272203 -3.33245565319797 0.503781049441043
7.48048242222478 -3.65102985134615 0.488074116784074
7.91480342176906 -3.77058804653961 0.476396929349995
6.56812662087937 -3.53232026407119 0.537797224073349
6.96294052408631 -4.32691445464168 0.62142056788708
6.92024232090699 -3.36522242540232 0.486286790165645
7.31129023377797 -3.78611776801857 0.517845366133437
5.9172143024349 -3.46094595810507 0.584894475882157
6.65696426942399 -3.17839037359511 0.477453422454696
6.4442147815236 -3.37584197212515 0.523856216245947
7.15431411367274 -3.82278947200148 0.534333468067285
7.59464375428607 -3.98324681097914 0.524481060580515
6.54226748040371 -3.65828317465824 0.559176644124691
6.49788137925226 -3.9044542028766 0.600881114164922
6.87907233579638 -3.56824250169537 0.518709838698371
6.81784846559486 -4.02619580791131 0.590537590887922
7.31129023377797 -3.78611776801857 0.517845366133437
6.85279422711394 -3.05070102278038 0.445176218878702
6.4150360715552 -3.49093204431871 0.544179643789969
6.08215220592853 -3.4845824298555 0.572919307487723
6.80210106711459 -3.2171980027913 0.472971214489175
7.12725956694026 -4.22950097548178 0.593425977510387
6.28882588844988 -2.88236926362674 0.458331859516182
7.34574793181224 -2.99055485958896 0.407113732644945
6.51682299722938 -3.79450242161473 0.582262618338408
6.88461480549783 -3.53768575296648 0.51385383974444
7.16173702899103 -3.06077322021381 0.427378610499612
6.56812662087937 -3.53232026407119 0.537797224073349
6.90192202635845 -3.4492290005271 0.499749053575871
6.79783785105001 -2.78724959686831 0.410020017826371
7.2895287585991 -4.05520813709433 0.556305938475186
6.80210106711459 -3.2171980027913 0.472971214489175
6.41073448359287 -2.97381344652159 0.463880301724012
7.01136857319635 -3.7221951758324 0.530879975424758
7.73737280593772 -4.64549751207228 0.600397270312126
6.37093154977413 -3.68017802882079 0.577651478448432
5.65565605424834 -4.16588571846461 0.736587529104663
7.102844208143 -3.25329356280769 0.458026878736546
7.58468558976332 -4.45134132298213 0.586885411438793
6.76437634590982 -2.86647403618116 0.423760283224693
6.93956795990148 -3.28524867280338 0.473408242672505
7.45832013134975 -4.93337791961273 0.661459662863777
7.05838281541537 -3.44240320715379 0.487704237241943
6.9462330229513 -3.25942322141306 0.469236089639303
7.87499200790782 -4.43400027004262 0.563048224758848
7.46228067128031 -3.10092191340833 0.415546137971289
6.92024232090699 -3.36522242540232 0.486286790165645
7.44304050205724 -4.01764089500485 0.539784902943143
6.85279422711394 -3.05070102278038 0.445176218878702
7.54822407940805 -3.32512933280561 0.44051810039354
6.75569116910215 -3.40225150846746 0.503612646479165
5.95912654495193 -3.34247284818496 0.560899793446478
8.02701615829717 -4.77057641643922 0.594315038410392
7.28327374714917 -4.5371939099245 0.622960782120878
8.33587800882249 -3.96388911572939 0.475521488142473
6.77920710050177 -4.71530905300674 0.695554654563914
6.90192202635845 -3.4492290005271 0.499749053575871
7.48048242222478 -3.65102985134615 0.488074116784074
6.93956795990148 -3.28524867280338 0.473408242672505
7.87470071697644 -4.37983207866327 0.556190290409531
6.39308627352524 -3.58284432482959 0.560424835758389
7.10973841840868 -3.22796546271401 0.454020284959584
6.56812662087937 -3.53232026407119 0.537797224073349
6.97401116641775 -3.15996356945519 0.453105607956508
7.77619485234933 -3.69290574022884 0.474898817525533
6.95905878868946 -4.47911907759322 0.643638631832385
5.96614890984331 -2.90058188298709 0.486173229468266
8.29879124525028 -4.51337699929594 0.54385956531671
7.08296981895726 -3.33171222243376 0.470383512508634
6.70127444719798 -3.03743384080913 0.453262116742462
7.42396291319371 -2.54204242324317 0.342410442100338
7.24503362659246 -3.30106856866124 0.45563191819357
7.10973841840868 -3.22796546271401 0.454020284959584
7.28327374714917 -4.5371939099245 0.622960782120878
7.87673718533097 -4.22780832955237 0.536746146288327
7.45832013134975 -4.93337791961273 0.661459662863777
7.02571493429629 -3.62362209230178 0.515765601962148
7.44520531118198 -4.72922966611693 0.635204734920349
7.45491325774034 -3.86093537282799 0.51790480175195
7.24503362659246 -3.30106856866124 0.45563191819357
6.45884192703916 -3.32117371297684 0.514205758631923
7.29737083131928 -3.93445070747368 0.539160034267078
6.78170384075237 -3.29400460701644 0.485719324282819
6.35520171216211 -3.13497116777615 0.493292158103602
6.28882588844988 -2.88236926362674 0.458331859516182
6.83010684463556 -3.90893866669846 0.572310031982674
6.80210106711459 -3.2171980027913 0.472971214489175
7.2895287585991 -4.05520813709433 0.556305938475186
7.2895287585991 -4.05520813709433 0.556305938475186
6.82328792006524 -3.14378522883427 0.460743451788007
7.46245776283317 -3.78791230806376 0.50759581205665
7.04140342924372 -3.5305485362636 0.501398417480363
6.66418687459904 -3.15404862136167 0.473283339845034
7.46660324078069 -3.75259456286196 0.502583898172899
6.79424839883505 -4.33616853931433 0.638211658563707
7.28417131249492 -4.18555387817089 0.574609478361827
6.08215220592853 -3.4845824298555 0.572919307487723
6.83010684463556 -3.90893866669846 0.572310031982674
6.36347341434839 -3.71394093828812 0.583634235025466
6.98857471062505 -3.11238673937917 0.445353576122935
6.30945180510248 -3.97185660248471 0.629508985118589
6.54226748040371 -3.65828317465824 0.559176644124691
7.65437520739843 -3.52705195244866 0.460789007186314
7.354557542283 -2.96896517766379 0.403690522590182
6.17327636792464 -3.78054806993708 0.612405446414194
7.29737083131928 -3.93445070747368 0.539160034267078
6.73704692325036 -3.48830365620639 0.517779332093981
7.32410078226701 -3.68304888664732 0.502867040765557
7.07683965462578 -2.87283317908235 0.40594860407845
7.02571493429629 -3.62362209230178 0.515765601962148
8.30532253680162 -4.28971597981005 0.51650203358171
