# Supplementary material for: A Unified Probabilistic Framework for Dose–Response Assessment of Human Health Effects
Source: Environ Health Perspect. 2015 May 22;123(12):1241–54. doi: 10.1289/ehp.1409385 (PMC4671238; doi:10.1289/ehp.1409385)
Supplement: (219 KB) ZIP [file ehp.1409385.s002.acco.zip › SupplementalDataAndRCodeFiles/meth.ll.bmr.01.bootstrap.samples.dat]

"ADM" "a" "b" "c"
1.64172662730714 1e-06 4.76546044961268 4.31205235125994
1.3726714648227 1e-06 7.49760045715582 2.70647562325888
0.860078645644352 1e-06 5.38015878296431 2.50627043133835
0.884807811818999 1e-06 4.8703513602618 2.69421442975673
0.821232248137688 1e-06 5.11048909128985 2.51340562366607
1.04521718883653 1e-06 5.14413075045799 2.88342647599818
1.81455653921888 1e-06 6.81528152045535 3.47240130182417
0.765075954595101 1e-06 5.35429755472776 2.36170418537989
0.909436646059006 1e-06 5.80524248376326 2.47890238389711
1.42457106264667 1e-06 6.22488479066228 3.11600268606425
1.50187929657494 1e-06 5.77440738741166 3.41208651594129
1.05763353248298 1e-06 7.41098888040112 2.36018751647472
0.922774291064081 1e-06 5.12955557726833 2.67876157897116
1.82853103446921 1e-06 5.27823979200139 4.33469265007052
1.00874418329813 1e-06 5.97492400868685 2.58317484469053
1.07907970303924 1e-06 6.44291972997014 2.57159808231225
0.693824499286489 1e-06 5.20126534937925 2.2810925290737
0.873957443723337 1e-06 6.08299049402045 2.36834986886424
0.974898863216106 1e-06 5.40423053407493 2.6831193101605
0.855495700092349 1e-06 4.99078459387189 2.60543456206572
0.985516683822253 1e-06 5.40613235309599 2.69964005888897
1.37156994495429 1e-06 7.32858647392106 2.74200193251711
1.28339795084564 1e-06 5.29726638319251 3.24129621568464
1.25650673392808 1e-06 6.1839878842564 2.88343333310152
1.40044807691622 1e-06 5.45249962954304 3.38054954872644
0.738248746467986 1e-06 6.33361032366309 2.13791648345474
1.62082947817311 1e-06 6.43443274445539 3.33287472443703
0.853219499820132 1e-06 5.51286193122094 2.46278531956629
1.08862281402787 1e-06 5.01293188035509 3.00903490630644
1.0185705612455 1e-06 5.27564311691999 2.79389484744124
1.20225132475941 1e-06 6.79065809921688 2.65406455065287
1.20852153073981 1e-06 5.58094681281947 3.00342344495289
0.693824499286489 1e-06 5.20126534937925 2.2810925290737
1.14149188378791 1e-06 6.00699477800026 2.76716346238195
1.0076387637598 1e-06 5.2741617799485 2.77615515677624
0.719803334914967 1e-06 4.71926823311679 2.4436524627239
1.64267025199969 1e-06 6.12155666559987 3.49307734690922
1.25650673392808 1e-06 6.1839878842564 2.88343333310152
1.85677839027852 1e-06 6.34468716898453 3.73959461963912
0.985516683822253 1e-06 5.40613235309599 2.69964005888897
0.670704324632477 1e-06 5.32151713745352 2.21859424674393
1.18049364843403 1e-06 5.15151276197758 3.11880801558217
0.838744411528378 1e-06 6.52399196479176 2.24006233359863
1.39050824944542 1e-06 6.52725008851485 2.97165562479819
0.782370223958736 1e-06 5.22901869372994 2.41892864351516
0.884807811818999 1e-06 4.8703513602618 2.69421442975673
1.2432767859054 1e-06 5.44006292685434 3.11314011620485
0.821192901722887 1e-06 5.64048126968171 2.38463903636396
0.860078645644352 1e-06 5.38015878296431 2.50627043133835
1.0909921877233 1e-06 6.44621884628958 2.58675064454834
1.33013638073221 1e-06 5.1505624394281 3.39417705110994
0.859981932940989 1e-06 6.22646546306309 2.3211747110181
1.40636697837437 1e-06 6.5316218332903 2.99230507154404
0.598622740003273 1e-06 5.16228456793484 2.13279815095605
1.36276944493179 1e-06 5.60088672911636 3.25109701840372
1.34435060073285 1e-06 5.74924291333212 3.16216314633686
1.30543605510692 1e-06 6.04374913248731 2.99847151795571
1.53638728502559 1e-06 5.62063467934841 3.54285382935301
0.941632955154813 1e-06 5.67280427934582 2.55878172715143
1.2432767859054 1e-06 5.44006292685434 3.11314011620485
1.13931133381625 1e-06 4.87880213439142 3.15929632081752
0.915137028979583 1e-06 4.28363295489349 2.97711088293621
0.843806578417391 1e-06 5.51034808743437 2.44882405891544
0.563159018790702 1e-06 4.54925789338434 2.19950872819149
1.60196163902167 1e-06 6.42899746748225 3.30681770441552
1.41505339327549 1e-06 5.45343218072738 3.40611897628273
1.0427847507467 1e-06 5.69538352074072 2.70657614427653
0.961192848704479 1e-06 5.00513032180786 2.78484742264398
1.15201857046736 1e-06 5.86209966746107 2.82430361815963
0.843806578417391 1e-06 5.51034808743437 2.44882405891544
1.13931133381625 1e-06 4.87880213439142 3.15929632081752
1.14149188378791 1e-06 6.00699477800026 2.76716346238195
1.04626352577709 1e-06 4.50425055163543 3.14778165677208
0.961192848704479 1e-06 5.00513032180786 2.78484742264398
0.493451798144143 1e-06 5.3612036047534 1.92625613882961
1.0909921877233 1e-06 6.44621884628958 2.58675064454834
0.756421240871802 1e-06 5.35161682117318 2.34857618322047
0.775637153413015 1e-06 4.85180300638633 2.50630937565473
1.60196163902167 1e-06 6.42899746748225 3.30681770441552
1.34435060073285 1e-06 5.74924291333212 3.16216314633686
0.742091066401284 1e-06 5.47952032353713 2.29836334409046
1.0076387637598 1e-06 5.2741617799485 2.77615515677624
1.30192645213426 1e-06 5.89215685226359 3.04357507784364
0.860078645644352 1e-06 5.38015878296431 2.50627043133835
0.95181756508343 1e-06 6.40623864374724 2.4100436520063
0.890368237248994 1e-06 5.94268005353411 2.42067500663658
0.670704324632477 1e-06 5.32151713745352 2.21859424674393
1.13850086081547 1e-06 5.28856984832973 2.99193491757399
1.20852153073981 1e-06 5.58094681281947 3.00342344495289
1.28339795084564 1e-06 5.29726638319251 3.24129621568464
0.830381877099531 1e-06 5.64320838766259 2.39788458924713
1.13850086081547 1e-06 5.28856984832973 2.99193491757399
0.745840489108154 1e-06 4.38386137784626 2.59439291169388
1.42244190694938 1e-06 6.5360566556279 3.01327439989595
1.47214126412568 1e-06 5.92540407677313 3.29983331049286
0.922774291064081 1e-06 5.12955557726833 2.67876157897116
0.782370223958736 1e-06 5.22901869372994 2.41892864351516
1.23867552002227 1e-06 6.33204965729287 2.81635971030715
1.10211778280067 1e-06 5.42409716668408 2.88345149202849
0.860405834397942 1e-06 4.62575963594431 2.73195155488047
1.13931133381625 1e-06 4.87880213439142 3.15929632081752
1.30192645213426 1e-06 5.89215685226359 3.04357507784364
0.810466573075192 1e-06 5.77614590110374 2.33981482565623
1.29138426898576 1e-06 6.04064197863035 2.97843727739607
0.6326288799119 1e-06 5.57087163580628 2.11228812789573
0.801492019078608 1e-06 5.77326488984355 2.32721089139716
0.801492019078608 1e-06 5.77326488984355 2.32721089139716
1.01871733389065 1e-06 5.83276027899199 2.63338795169557
0.681349306286319 1e-06 5.86973346694149 2.13380193588453
1.57667144924308 1e-06 5.46181581643467 3.69838871872659
1.13850086081547 1e-06 5.28856984832973 2.99193491757399
1.10038885827003 1e-06 5.0131793813213 3.03026876774452
0.962354046082214 1e-06 6.40940371776134 2.42340861580075
0.860078645644352 1e-06 5.38015878296431 2.50627043133835
1.37730526407558 1e-06 7.00104389236775 2.82614797023826
1.30192645213426 1e-06 5.89215685226359 3.04357507784364
1.0076387637598 1e-06 5.2741617799485 2.77615515677624
1.00562488267124 1e-06 4.87988105970696 2.90920274852067
1.80667104361177 1e-06 6.97284730152582 3.4024373033501
1.00562488267124 1e-06 4.87988105970696 2.90920274852067
1.0076387637598 1e-06 5.2741617799485 2.77615515677624
1.23867552002227 1e-06 6.33204965729287 2.81635971030715
1.12942646634677 1e-06 6.30373536914813 2.67246318772682
1.47214126412568 1e-06 5.92540407677313 3.29983331049286
1.10965820813231 1e-06 6.14797304721526 2.68395497360855
1.070430733077 1e-06 5.55937838502118 2.78927377624455
1.34435060073285 1e-06 5.74924291333212 3.16216314633686
0.870604705052291 1e-06 4.62662055907098 2.75091984167745
0.821232248137688 1e-06 5.11048909128985 2.51340562366607
1.35867622543649 1e-06 5.75156130429963 3.18450844034682
1.21646741877658 1e-06 5.72798470589888 2.96571724908275
0.821854824994387 1e-06 6.9997882235221 2.14517585020236
1.30192645213426 1e-06 5.89215685226359 3.04357507784364
0.633475083256691 1e-06 4.69248344795576 2.2946954865199
1.40597969573806 1e-06 6.3753560415049 3.03969231154797
0.961192848704479 1e-06 5.00513032180786 2.78484742264398
1.23902353507211 1e-06 6.64254383313279 2.73654008791228
0.821192901722887 1e-06 5.64048126968171 2.38463903636396
1.34435060073285 1e-06 5.74924291333212 3.16216314633686
1.17829656422274 1e-06 5.72129330251937 2.9080734939658
0.830381877099531 1e-06 5.64320838766259 2.39788458924713
1.17696538045447 1e-06 5.86725595243294 2.8604230445215
1.40597969573806 1e-06 6.3753560415049 3.03969231154797
0.890368237248994 1e-06 5.94268005353411 2.42067500663658
1.15201857046736 1e-06 5.86209966746107 2.82430361815963
1.28339795084564 1e-06 5.29726638319251 3.24129621568464
1.51800738371454 1e-06 5.77699300969512 3.43821341995049
1.12923851279315 1e-06 6.00415322684777 2.75007366919695
0.834478636567556 1e-06 5.50780578565514 2.43499795931578
0.951816488837156 1e-06 6.56054710459166 2.38032744984635
0.640075367313386 1e-06 5.57421590911469 2.12312306065119
1.18049364843403 1e-06 5.15151276197758 3.11880801558217
0.801492019078608 1e-06 5.77326488984355 2.32721089139716
0.704428929088992 1e-06 5.73857426043316 2.19067823787721
0.929940096080095 1e-06 4.75113756449199 2.81733035036733
1.36276944493179 1e-06 5.60088672911636 3.25109701840372
0.821192901722887 1e-06 5.64048126968171 2.38463903636396
1.13850086081547 1e-06 5.28856984832973 2.99193491757399
1.33013638073221 1e-06 5.1505624394281 3.39417705110994
0.509005915198243 1e-06 5.24106739212154 1.97061447062855
0.730249449509834 1e-06 5.6105278373555 2.25359908566092
0.869664296040311 1e-06 5.38243971929369 2.52092696202552
1.08192929416497 1e-06 5.56135699926345 2.80687203067792
0.750278801313368 1e-06 4.96791886943641 2.43087980147437
0.689204002603624 1e-06 5.87301310023207 2.14466086081315
0.81955470544113 1e-06 5.77903291907862 2.3525743082761
0.61786032911679 1e-06 4.6865724610139 2.26785740154398
0.811976643468624 1e-06 5.10837044354062 2.49848270593002
1.0909921877233 1e-06 6.44621884628958 2.58675064454834
1.17829656422274 1e-06 5.72129330251937 2.9080734939658
1.12923851279315 1e-06 6.00415322684777 2.75007366919695
1.47214126412568 1e-06 5.92540407677313 3.29983331049286
1.21579406443432 1e-06 6.794454255756 2.67048002318567
1.08192929416497 1e-06 5.56135699926345 2.80687203067792
1.60196163902167 1e-06 6.42899746748225 3.30681770441552
0.883647705546566 1e-06 6.0859820151985 2.38127987308414
1.02978797164019 1e-06 5.8353437317951 2.64912497712681
0.595810656901267 1e-06 4.79432956675115 2.20361303548473
0.810466573075192 1e-06 5.77614590110374 2.33981482565623
1.00874418329813 1e-06 5.97492400868685 2.58317484469053
1.0409675685259 1e-06 5.83792093602383 2.66503632861589
0.979885686210731 1e-06 6.11393146199656 2.5097747110149
0.526713033676077 1e-06 5.12458480971799 2.01970069653646
1.02978797164019 1e-06 5.8353437317951 2.64912497712681
1.22379477878536 1e-06 6.48224899436555 2.75633705153756
0.962366362256683 1e-06 6.56376597834284 2.3933855948556
1.66862621364669 1e-06 5.96599673327031 3.60663079412316
0.951816488837156 1e-06 6.56054710459166 2.38032744984635
0.883647705546566 1e-06 6.0859820151985 2.38127987308414
0.855495700092349 1e-06 4.99078459387189 2.60543456206572
0.931421115680799 1e-06 5.67031415833035 2.54395704568698
1.08862281402787 1e-06 5.01293188035509 3.00903490630644
0.690763693308307 1e-06 4.48289856065438 2.45698465588144
1.08192929416497 1e-06 5.56135699926345 2.80687203067792
2.12291896920936 1e-06 7.24770724529975 3.74227985708153
0.855495700092349 1e-06 4.99078459387189 2.60543456206572
1.53638728502559 1e-06 5.62063467934841 3.54285382935301
0.997844786381079 1e-06 5.97213217522049 2.5681655354724
1.12923851279315 1e-06 6.00415322684777 2.75007366919695
1.2523730728026 1e-06 6.33556810883725 2.83450034990791
0.860078645644352 1e-06 5.38015878296431 2.50627043133835
0.979885686210731 1e-06 6.11393146199656 2.5097747110149
1.13850086081547 1e-06 5.28856984832973 2.99193491757399
1.19089271023332 1e-06 5.72352679528241 2.92704795184927
0.742802905640681 1e-06 6.80666436631927 2.074333882212
1.62056877194041 1e-06 6.2754864144801 3.39405326622438
0.80031041354396 1e-06 5.23382933443196 2.44694753261631
1.39050824944542 1e-06 6.52725008851485 2.97165562479819
1.19089271023332 1e-06 5.72352679528241 2.92704795184927
1.57372740286224 1e-06 7.38662169620386 2.971834109532
0.860078645644352 1e-06 5.38015878296431 2.50627043133835
1.27749651893287 1e-06 6.03756529181967 2.95867892823086
1.62056877194041 1e-06 6.2754864144801 3.39405326622438
1.04521718883653 1e-06 5.14413075045799 2.88342647599818
0.539600340198725 1e-06 5.79938199822408 1.93504975181651
0.845859189526876 1e-06 4.98907601678593 2.58930595857031
0.793202593144956 1e-06 5.91204155992258 2.28764546806158
1.08249962364394 1e-06 6.7566953582296 2.50926527508315
1.30192645213426 1e-06 5.89215685226359 3.04357507784364
1.39050824944542 1e-06 6.52725008851485 2.97165562479819
0.775626235485924 1e-06 5.90595425872644 2.26355502622125
1.12177792750193 1e-06 6.15101193671138 2.70030858997058
1.33016609330199 1e-06 5.74693432200561 3.14010992724219
1.00562488267124 1e-06 4.87988105970696 2.90920274852067
1.07907970303924 1e-06 6.44291972997014 2.57159808231225
1.08862281402787 1e-06 5.01293188035509 3.00903490630644
1.0076387637598 1e-06 5.2741617799485 2.77615515677624
1.25650673392808 1e-06 6.1839878842564 2.88343333310152
0.974898863216106 1e-06 5.40423053407493 2.6831193101605
1.87760493279448 1e-06 6.18516822412461 3.85445795732852
1.15201857046736 1e-06 5.86209966746107 2.82430361815963
0.869664296040311 1e-06 5.38243971929369 2.52092696202552
1.77689154999048 1e-06 5.46845942928016 4.08770698090663
1.10211778280067 1e-06 5.42409716668408 2.88345149202849
1.84915075850564 1e-06 6.66667636329711 3.58323294373009
1.33016609330199 1e-06 5.74693432200561 3.14010992724219
0.964603188446942 1e-06 6.25852763620261 2.45730512763458
0.975231343692868 1e-06 6.26160008441894 2.4711371482984
1.11715011855288 1e-06 6.30050508688663 2.65637065610909
0.756421240871802 1e-06 5.35161682117318 2.34857618322047
1.18049364843403 1e-06 5.15151276197758 3.11880801558217
0.812090062474491 1e-06 5.63773001004281 2.37152110564479
1.44651977811881 1e-06 6.07518508520004 3.20205821931909
1.0930035037062 1e-06 6.29410489551971 2.62475679204855
1.12923851279315 1e-06 6.00415322684777 2.75007366919695
1.40597969573806 1e-06 6.3753560415049 3.03969231154797
1.40636697837437 1e-06 6.5316218332903 2.99230507154404
0.919449617474122 1e-06 5.80793793808137 2.49300446787942
1.440480349383 1e-06 6.22883236683851 3.13828805758663
0.857762712134694 1e-06 6.37655912714523 2.29062345096283
1.30192645213426 1e-06 5.89215685226359 3.04357507784364
0.741561625535824 1e-06 4.96556243796378 2.41654633721626
1.33016609330199 1e-06 5.74693432200561 3.14010992724219
0.756421240871802 1e-06 5.35161682117318 2.34857618322047
1.20852153073981 1e-06 5.58094681281947 3.00342344495289
1.42457106264667 1e-06 6.22488479066228 3.11600268606425
0.730249449509834 1e-06 5.6105278373555 2.25359908566092
0.914001503696874 1e-06 4.51106867550729 2.87832333331681
2.12450648533614 1e-06 7.08953164718011 3.81312511628506
0.921303122079202 1e-06 5.66781920403422 2.52927907123833
0.720188445747488 1e-06 5.08356163069032 2.35134157863285
0.997844786381079 1e-06 5.97213217522049 2.5681655354724
1.10965820813231 1e-06 6.14797304721526 2.68395497360855
1.20852153073981 1e-06 5.58094681281947 3.00342344495289
1.0076387637598 1e-06 5.2741617799485 2.77615515677624
0.860078645644352 1e-06 5.38015878296431 2.50627043133835
1.83948363726077 1e-06 6.5020686186661 3.63930836823164
0.933010424888474 1e-06 5.13110032361945 2.6956240352038
1.42457106264667 1e-06 6.22488479066228 3.11600268606425
1.2252735455421 1e-06 6.63875084203012 2.71939250028809
1.20852153073981 1e-06 5.58094681281947 3.00342344495289
1.23867552002227 1e-06 6.33204965729287 2.81635971030715
0.972977990669068 1e-06 6.41256136852708 2.43688569978313
0.569724168208551 1e-06 4.90150312493587 2.13513500712313
0.704428929088992 1e-06 5.73857426043316 2.19067823787721
0.997844786381079 1e-06 5.97213217522049 2.5681655354724
1.2213455756214 1e-06 5.58272480069414 3.02365461245273
1.30192645213426 1e-06 5.89215685226359 3.04357507784364
0.712516967946648 1e-06 5.74173123162238 2.20208592901359
1.05405051532944 1e-06 5.69766042434888 2.72317072880262
0.951816488837156 1e-06 6.56054710459166 2.38032744984635
0.690763693308307 1e-06 4.48289856065438 2.45698465588144
1.33016609330199 1e-06 5.74693432200561 3.14010992724219
0.879336090141102 1e-06 5.38468659734258 2.53573210131263
0.889319017677051 1e-06 5.25427628895174 2.58684479417191
1.04521718883653 1e-06 5.14413075045799 2.88342647599818
1.070430733077 1e-06 5.55937838502118 2.78927377624455
0.750577229424726 1e-06 5.4823766996412 2.31090372968859
1.19298896957312 1e-06 5.15178363420481 3.14114377984669
1.04521718883653 1e-06 5.14413075045799 2.88342647599818
0.691752260548055 1e-06 6.01770533084876 2.12419050106914
1.29138426898576 1e-06 6.04064197863035 2.97843727739607
1.0185705612455 1e-06 5.27564311691999 2.79389484744124
1.33013638073221 1e-06 5.1505624394281 3.39417705110994
0.990634991259703 1e-06 6.11686228476867 2.52415536849545
0.89951823023497 1e-06 5.80253216516353 2.46494132025
0.890368237248994 1e-06 5.94268005353411 2.42067500663658
1.01975417097853 1e-06 5.97771441202732 2.59834910447969
1.60196163902167 1e-06 6.42899746748225 3.30681770441552
0.931421115680799 1e-06 5.67031415833035 2.54395704568698
1.0930035037062 1e-06 6.29410489551971 2.62475679204855
1.440480349383 1e-06 6.22883236683851 3.13828805758663
1.33013638073221 1e-06 5.1505624394281 3.39417705110994
1.01871733389065 1e-06 5.83276027899199 2.63338795169557
1.57433796919174 1e-06 6.73820282544322 3.16042044402934
1.0185705612455 1e-06 5.27564311691999 2.79389484744124
0.884807811818999 1e-06 4.8703513602618 2.69421442975673
0.996238216940733 1e-06 5.40802075724852 2.71635046997847
1.05762402641216 1e-06 4.75216135101133 3.05816414319636
1.06399131771127 1e-06 6.91194085817092 2.45567698259088
0.956644828372624 1e-06 5.53745880776055 2.61702130836668
1.27029182137445 1e-06 6.18731703380392 2.90232472543819
1.51800738371454 1e-06 5.77699300969512 3.43821341995049
1.63938557347995 1e-06 6.2806204065682 3.42115867547451
1.69898009049387 1e-06 5.80713967379177 3.73872699127829
1.00562488267124 1e-06 4.87988105970696 2.90920274852067
1.25650673392808 1e-06 6.1839878842564 2.88343333310152
0.985516683822253 1e-06 5.40613235309599 2.69964005888897
0.761046760074429 1e-06 6.044889492936 2.21742904575853
0.625631600150346 1e-06 4.68955896931833 2.28121261752656
0.418226952189695 1e-06 4.80425873563701 1.88229404194326
0.855495700092349 1e-06 4.99078459387189 2.60543456206572
0.990634991259703 1e-06 6.11686228476867 2.52415536849545
1.0185705612455 1e-06 5.27564311691999 2.79389484744124
1.19961605288263 1e-06 4.73901163858992 3.34475860895233
1.01871733389065 1e-06 5.83276027899199 2.63338795169557
0.997844786381079 1e-06 5.97213217522049 2.5681655354724
1.49633349065523 1e-06 5.1390573553202 3.72420699613223
0.997844786381079 1e-06 5.97213217522049 2.5681655354724
0.909436646059006 1e-06 5.80524248376326 2.47890238389711
0.855945579374641 1e-06 4.17682088887891 2.89894838403893
1.08862281402787 1e-06 5.01293188035509 3.00903490630644
1.27749651893287 1e-06 6.03756529181967 2.95867892823086
1.13931133381625 1e-06 4.87880213439142 3.15929632081752
1.44651977811881 1e-06 6.07518508520004 3.20205821931909
1.0677246625391 1e-06 6.59474384519257 2.52376076094913
0.782370223958736 1e-06 5.22901869372994 2.41892864351516
1.44651977811881 1e-06 6.07518508520004 3.20205821931909
1.04795599390067 1e-06 7.07094304345852 2.40689018826018
0.979885686210731 1e-06 6.11393146199656 2.5097747110149
0.838744411528378 1e-06 6.52399196479176 2.24006233359863
1.2432767859054 1e-06 5.44006292685434 3.11314011620485
1.33016609330199 1e-06 5.74693432200561 3.14010992724219
1.0427847507467 1e-06 5.69538352074072 2.70657614427653
1.37730526407558 1e-06 7.00104389236775 2.82614797023826
0.670704324632477 1e-06 5.32151713745352 2.21859424674393
1.08192929416497 1e-06 5.56135699926345 2.80687203067792
1.01871733389065 1e-06 5.83276027899199 2.63338795169557
2.19785423635444 1e-06 6.1101362710431 4.49414741953153
1.69898009049387 1e-06 5.80713967379177 3.73872699127829
1.40044807691622 1e-06 5.45249962954304 3.38054954872644
0.742091066401284 1e-06 5.47952032353713 2.29836334409046
0.845859189526876 1e-06 4.98907601678593 2.58930595857031
1.36276944493179 1e-06 5.60088672911636 3.25109701840372
2.16032146302885 1e-06 6.45183839012533 4.19987746336654
0.899209985126232 1e-06 5.25624295014411 2.60250124308308
1.28339795084564 1e-06 5.29726638319251 3.24129621568464
0.961192848704479 1e-06 5.00513032180786 2.78484742264398
0.933010424888474 1e-06 5.13110032361945 2.6956240352038
1.2432767859054 1e-06 5.44006292685434 3.11314011620485
1.08192929416497 1e-06 5.56135699926345 2.80687203067792
0.757121780622885 1e-06 6.19059528645202 2.18683769010519
1.00874418329813 1e-06 5.97492400868685 2.58317484469053
1.47214126412568 1e-06 5.92540407677313 3.29983331049286
0.81485877630191 1e-06 4.7388635339544 2.61006598688648
1.85677839027852 1e-06 6.34468716898453 3.73959461963912
1.25650673392808 1e-06 6.1839878842564 2.88343333310152
1.02978797164019 1e-06 5.8353437317951 2.64912497712681
1.27749651893287 1e-06 6.03756529181967 2.95867892823086
1.20225132475941 1e-06 6.79065809921688 2.65406455065287
1.66862621364669 1e-06 5.96599673327031 3.60663079412316
0.990634991259703 1e-06 6.11686228476867 2.52415536849545
1.44434226854467 1e-06 5.29965721602152 3.53473992864631
1.62056877194041 1e-06 6.2754864144801 3.39405326622438
0.650396330640321 1e-06 5.44458195447077 2.16261864215828
0.79256458211887 1e-06 5.77036196115639 2.31466985463927
0.845859189526876 1e-06 4.98907601678593 2.58930595857031
0.879336090141102 1e-06 5.38468659734258 2.53573210131263
1.27368459819735 1e-06 4.58883804640741 3.58513978043501
1.19089271023332 1e-06 5.72352679528241 2.92704795184927
1.23742411579165 1e-06 6.485905090603 2.77382668568869
1.20852153073981 1e-06 5.58094681281947 3.00342344495289
0.756421240871802 1e-06 5.35161682117318 2.34857618322047
0.951816488837156 1e-06 6.56054710459166 2.38032744984635
1.40044807691622 1e-06 5.45249962954304 3.38054954872644
0.931421115680799 1e-06 5.67031415833035 2.54395704568698
1.11965788641233 1e-06 4.61941565912111 3.24229031144199
1.64267025199969 1e-06 6.12155666559987 3.49307734690922
0.921303122079202 1e-06 5.66781920403422 2.52927907123833
0.774314332030342 1e-06 6.19697137240505 2.20936424900931
1.27749651893287 1e-06 6.03756529181967 2.95867892823086
0.8288881526928 1e-06 7.34164171728998 2.10666207020635
1.33016609330199 1e-06 5.74693432200561 3.14010992724219
1.08192929416497 1e-06 5.56135699926345 2.80687203067792
1.00562488267124 1e-06 4.87988105970696 2.90920274852067
1.12177792750193 1e-06 6.15101193671138 2.70030858997058
1.10211778280067 1e-06 5.42409716668408 2.88345149202849
1.38776809504272 1e-06 7.33313612466094 2.76031831612812
0.81485877630191 1e-06 4.7388635339544 2.61006598688648
0.990634991259703 1e-06 6.11686228476867 2.52415536849545
0.741561625535824 1e-06 4.96556243796378 2.41654633721626
1.22379477878536 1e-06 6.48224899436555 2.75633705153756
0.6326288799119 1e-06 5.57087163580628 2.11228812789573
1.40597969573806 1e-06 6.3753560415049 3.03969231154797
0.889319017677051 1e-06 5.25427628895174 2.58684479417191
1.42457106264667 1e-06 6.22488479066228 3.11600268606425
0.889319017677051 1e-06 5.25427628895174 2.58684479417191
0.80031041354396 1e-06 5.23382933443196 2.44694753261631
0.73641891635405 1e-06 4.38223220742067 2.5764411652057
0.71377885533995 1e-06 5.60444858284794 2.22983670362778
0.909436646059006 1e-06 5.80524248376326 2.47890238389711
1.17829656422274 1e-06 5.72129330251937 2.9080734939658
0.990634991259703 1e-06 6.11686228476867 2.52415536849545
1.20852153073981 1e-06 5.58094681281947 3.00342344495289
1.01975417097853 1e-06 5.97771441202732 2.59834910447969
0.528817194922696 1e-06 4.76131673190925 2.09093695544287
1.21169679507009 1e-06 6.63500422114514 2.70247497024737
1.17829656422274 1e-06 5.72129330251937 2.9080734939658
1.15201857046736 1e-06 5.86209966746107 2.82430361815963
1.2213455756214 1e-06 5.58272480069414 3.02365461245273
0.693824499286489 1e-06 5.20126534937925 2.2810925290737
0.769640577908963 1e-06 6.04805043017598 2.22894450724507
1.80667104361177 1e-06 6.97284730152582 3.4024373033501
0.821192901722887 1e-06 5.64048126968171 2.38463903636396
1.20361639792405 1e-06 5.72575671911015 2.94626194489229
1.44651977811881 1e-06 6.07518508520004 3.20205821931909
0.757121780622885 1e-06 6.19059528645202 2.18683769010519
1.62056877194041 1e-06 6.2754864144801 3.39405326622438
0.853219499820132 1e-06 5.51286193122094 2.46278531956629
1.11388718706435 1e-06 5.42564142226849 2.90227824431847
1.27749651893287 1e-06 6.03756529181967 2.95867892823086
1.29138426898576 1e-06 6.04064197863035 2.97843727739607
1.04521718883653 1e-06 5.14413075045799 2.88342647599818
1.28339795084564 1e-06 5.29726638319251 3.24129621568464
1.0076387637598 1e-06 5.2741617799485 2.77615515677624
1.40027670241429 1e-06 6.84657078563306 2.8953332509967
0.860078645644352 1e-06 5.38015878296431 2.50627043133835
0.883647705546566 1e-06 6.0859820151985 2.38127987308414
1.18049364843403 1e-06 5.15151276197758 3.11880801558217
1.04521718883653 1e-06 5.14413075045799 2.88342647599818
0.961192848704479 1e-06 5.00513032180786 2.78484742264398
0.721976221274844 1e-06 5.60750317230366 2.24166553247125
0.855495700092349 1e-06 4.99078459387189 2.60543456206572
1.47214126412568 1e-06 5.92540407677313 3.29983331049286
1.55509540799112 1e-06 7.21618705372865 2.99397339933045
0.873957443723337 1e-06 6.08299049402045 2.36834986886424
0.801492019078608 1e-06 5.77326488984355 2.32721089139716
0.499645453778421 1e-06 5.36524875053019 1.93576597564633
1.11388718706435 1e-06 5.42564142226849 2.90227824431847
1.48817329774943 1e-06 5.92858244574979 3.32441110159029
0.677126824734543 1e-06 4.82517812768089 2.33997865811002
0.864361164753713 1e-06 6.07998875569432 2.35554468513876
0.741561625535824 1e-06 4.96556243796378 2.41654633721626
0.624393775288573 1e-06 5.70409397165847 2.07721121141723
1.13850086081547 1e-06 5.28856984832973 2.99193491757399
1.12923851279315 1e-06 6.00415322684777 2.75007366919695
1.14149188378791 1e-06 6.00699477800026 2.76716346238195
0.548117456639723 1e-06 4.65547744321507 2.14794467825467
0.890368237248994 1e-06 5.94268005353411 2.42067500663658
1.08862281402787 1e-06 5.01293188035509 3.00903490630644
0.821192901722887 1e-06 5.64048126968171 2.38463903636396
1.73458972143272 1e-06 5.64256008133518 3.89559897006493
0.946294931892426 1e-06 5.53522379677119 2.60150259170021
1.13850086081547 1e-06 5.28856984832973 2.99193491757399
0.869562453805089 1e-06 6.22956882969289 2.33364716218845
1.12923851279315 1e-06 6.00415322684777 2.75007366919695
1.04521718883653 1e-06 5.14413075045799 2.88342647599818
0.812090062474491 1e-06 5.63773001004281 2.37152110564479
0.919449617474122 1e-06 5.80793793808137 2.49300446787942
0.746412660009144 1e-06 6.49039142171708 2.12461665166574
0.956644828372624 1e-06 5.53745880776055 2.61702130836668
1.13402972708645 1e-06 6.15406718347283 2.71685842590075
1.30192645213426 1e-06 5.89215685226359 3.04357507784364
1.53638728502559 1e-06 5.62063467934841 3.54285382935301
1.53638728502559 1e-06 5.62063467934841 3.54285382935301
0.472996240372899 1e-06 4.96641293508494 1.95423446843749
1.20852153073981 1e-06 5.58094681281947 3.00342344495289
0.946294931892426 1e-06 5.53522379677119 2.60150259170021
0.711827708453448 1e-06 5.08091578802522 2.33799449008594
1.2432767859054 1e-06 5.44006292685434 3.11314011620485
1.10211778280067 1e-06 5.42409716668408 2.88345149202849
0.972977990669068 1e-06 6.41256136852708 2.43688569978313
0.541081929421963 1e-06 4.65187266214991 2.13582020645734
1.17829656422274 1e-06 5.72129330251937 2.9080734939658
1.00874418329813 1e-06 5.97492400868685 2.58317484469053
0.931421115680799 1e-06 5.67031415833035 2.54395704568698
1.13850086081547 1e-06 5.28856984832973 2.99193491757399
1.38552153440911 1e-06 4.99683718952669 3.58230114189362
1.2432767859054 1e-06 5.44006292685434 3.11314011620485
0.857762712134694 1e-06 6.37655912714523 2.29062345096283
0.961192848704479 1e-06 5.00513032180786 2.78484742264398
1.66862621364669 1e-06 5.96599673327031 3.60663079412316
1.22379477878536 1e-06 6.48224899436555 2.75633705153756
0.552178536758655 1e-06 5.53021439043431 1.99431406838851
1.0758751985553 1e-06 6.9153935606411 2.46967741312615
0.6289862141052 1e-06 5.05051818729666 2.20586563219607
1.66862621364669 1e-06 5.96599673327031 3.60663079412316
1.14149188378791 1e-06 6.00699477800026 2.76716346238195
0.979885686210731 1e-06 6.11393146199656 2.5097747110149
1.42457106264667 1e-06 6.22488479066228 3.11600268606425
0.922774291064081 1e-06 5.12955557726833 2.67876157897116
0.89951823023497 1e-06 5.80253216516353 2.46494132025
1.30192645213426 1e-06 5.89215685226359 3.04357507784364
1.11388718706435 1e-06 5.42564142226849 2.90227824431847
0.801492019078608 1e-06 5.77326488984355 2.32721089139716
0.791286616565877 1e-06 5.23141497991545 2.43285484919344
0.704428929088992 1e-06 5.73857426043316 2.19067823787721
0.756421240871802 1e-06 5.35161682117318 2.34857618322047
1.33013638073221 1e-06 5.1505624394281 3.39417705110994
0.850513998347912 1e-06 6.22337256824035 2.30884279922056
1.08862281402787 1e-06 5.01293188035509 3.00903490630644
1.62082947817311 1e-06 6.43443274445539 3.33287472443703
0.79256458211887 1e-06 5.77036196115639 2.31466985463927
1.12177792750193 1e-06 6.15101193671138 2.70030858997058
1.0930035037062 1e-06 6.29410489551971 2.62475679204855
0.880623255695396 1e-06 5.93980543275885 2.40733215971961
1.08249962364394 1e-06 6.7566953582296 2.50926527508315
1.15201857046736 1e-06 5.86209966746107 2.82430361815963
1.34435060073285 1e-06 5.74924291333212 3.16216314633686
1.29680560434618 1e-06 5.29773953383769 3.26502594423275
1.13850086081547 1e-06 5.28856984832973 2.99193491757399
1.10304061755465 1e-06 6.44953760686076 2.60208465697041
0.782370223958736 1e-06 5.22901869372994 2.41892864351516
1.2523730728026 1e-06 6.33556810883725 2.83450034990791
0.834478636567556 1e-06 5.50780578565514 2.43499795931578
0.974898863216106 1e-06 5.40423053407493 2.6831193101605
0.956644828372624 1e-06 5.53745880776055 2.61702130836668
0.884807811818999 1e-06 4.8703513602618 2.69421442975673
1.29138426898576 1e-06 6.04064197863035 2.97843727739607
1.12177792750193 1e-06 6.15101193671138 2.70030858997058
0.879336090141102 1e-06 5.38468659734258 2.53573210131263
0.880623255695396 1e-06 5.93980543275885 2.40733215971961
1.11965788641233 1e-06 4.61941565912111 3.24229031144199
2.20822294423685 1e-06 6.29644810234816 4.38550337251264
0.490590280093529 1e-06 4.51025113616702 2.07127443955988
1.00874418329813 1e-06 5.97492400868685 2.58317484469053
1.14149188378791 1e-06 6.00699477800026 2.76716346238195
0.909436646059006 1e-06 5.80524248376326 2.47890238389711
0.409741298607918 1e-06 5.56765352634726 1.76112010566197
0.479817276784321 1e-06 5.48518365525779 1.88602812028775
0.956644828372624 1e-06 5.53745880776055 2.61702130836668
1.34435060073285 1e-06 5.74924291333212 3.16216314633686
0.791286616565877 1e-06 5.23141497991545 2.43285484919344
1.04521718883653 1e-06 5.14413075045799 2.88342647599818
0.850093050394875 1e-06 4.39491920218189 2.7970269737903
1.12177792750193 1e-06 6.15101193671138 2.70030858997058
0.961192848704479 1e-06 5.00513032180786 2.78484742264398
1.40597969573806 1e-06 6.3753560415049 3.03969231154797
1.33016609330199 1e-06 5.74693432200561 3.14010992724219
0.711156697358828 1e-06 4.71700018165301 2.42866467704218
1.2523730728026 1e-06 6.33556810883725 2.83450034990791
0.79256458211887 1e-06 5.77036196115639 2.31466985463927
1.20852153073981 1e-06 5.58094681281947 3.00342344495289
0.775637153413015 1e-06 4.85180300638633 2.50630937565473
0.750278801313368 1e-06 4.96791886943641 2.43087980147437
1.00874418329813 1e-06 5.97492400868685 2.58317484469053
1.20852153073981 1e-06 5.58094681281947 3.00342344495289
0.750278801313368 1e-06 4.96791886943641 2.43087980147437
1.44651977811881 1e-06 6.07518508520004 3.20205821931909
1.59332739292901 1e-06 6.74396502696142 3.18481077769613
0.834478636567556 1e-06 5.50780578565514 2.43499795931578
1.28757387938662 1e-06 4.86426672322896 3.4571705667117
1.25650673392808 1e-06 6.1839878842564 2.88343333310152
0.860405834397942 1e-06 4.62575963594431 2.73195155488047
1.12923851279315 1e-06 6.00415322684777 2.75007366919695
1.64267025199969 1e-06 6.12155666559987 3.49307734690922
1.40597969573806 1e-06 6.3753560415049 3.03969231154797
0.840525561453682 1e-06 6.68170277925196 2.2165443678113
1.83844383499509 1e-06 6.82348138163834 3.50384587452564
1.825462769476 1e-06 6.65860809033159 3.55088612422751
0.914001503696874 1e-06 4.51106867550729 2.87832333331681
0.685344321042724 1e-06 4.82781378996109 2.35378280208524
1.27749651893287 1e-06 6.03756529181967 2.95867892823086
0.685760725590847 1e-06 5.19836599977637 2.26855547464061
1.00874418329813 1e-06 5.97492400868685 2.58317484469053
0.756421240871802 1e-06 5.35161682117318 2.34857618322047
0.834478636567556 1e-06 5.50780578565514 2.43499795931578
1.453194275429 1e-06 4.8306975480074 3.82535576886479
0.900207673163935 1e-06 5.94554343414658 2.43415015477293
1.58660679381569 1e-06 6.58299914946921 3.22942098305138
0.985516683822253 1e-06 5.40613235309599 2.69964005888897
1.10965820813231 1e-06 6.14797304721526 2.68395497360855
1.07907970303924 1e-06 6.44291972997014 2.57159808231225
1.27029182137445 1e-06 6.18731703380392 2.90232472543819
1.21280242123141 1e-06 4.73703318732427 3.37262122330207
1.08192929416497 1e-06 5.56135699926345 2.80687203067792
2.17894031679083 1e-06 6.62712925371789 4.13106474130845
0.951816488837156 1e-06 6.56054710459166 2.38032744984635
0.990634991259703 1e-06 6.11686228476867 2.52415536849545
1.18049364843403 1e-06 5.15151276197758 3.11880801558217
1.35875180011599 1e-06 4.70611122636677 3.69889456194796
1.14149188378791 1e-06 6.00699477800026 2.76716346238195
1.46248168461698 1e-06 6.07880591260069 3.22538450889854
0.757121780622885 1e-06 6.19059528645202 2.18683769010519
0.937387300728858 1e-06 6.87383136133783 2.30634666046748
1.2432767859054 1e-06 5.44006292685434 3.11314011620485
1.0076387637598 1e-06 5.2741617799485 2.77615515677624
0.821232248137688 1e-06 5.11048909128985 2.51340562366607
0.909436646059006 1e-06 5.80524248376326 2.47890238389711
0.922774291064081 1e-06 5.12955557726833 2.67876157897116
1.30192645213426 1e-06 5.89215685226359 3.04357507784364
0.890368237248994 1e-06 5.94268005353411 2.42067500663658
1.20852153073981 1e-06 5.58094681281947 3.00342344495289
2.12291896920936 1e-06 7.24770724529975 3.74227985708153
0.9718452972208 1e-06 5.00615793994532 2.80322295782802
1.50187929657494 1e-06 5.77440738741166 3.41208651594129
0.773804690197832 1e-06 5.35694441666452 2.3749481858553
1.15201857046736 1e-06 5.86209966746107 2.82430361815963
1.37801945396925 1e-06 6.68115057499975 2.91080381697466
0.859981932940989 1e-06 6.22646546306309 2.3211747110181
0.943334251721577 1e-06 5.13259297277188 2.71267264039456
1.23742411579165 1e-06 6.485905090603 2.77382668568869
1.15201857046736 1e-06 5.86209966746107 2.82430361815963
1.55864243889381 1e-06 7.05437560038293 3.04346259367138
0.922774291064081 1e-06 5.12955557726833 2.67876157897116
1.58660679381569 1e-06 6.58299914946921 3.22942098305138
1.13850086081547 1e-06 5.28856984832973 2.99193491757399
1.11388718706435 1e-06 5.42564142226849 2.90227824431847
0.900207673163935 1e-06 5.94554343414658 2.43415015477293
1.10501017382957 1e-06 6.297295707112 2.64047020385659
0.946294931892426 1e-06 5.53522379677119 2.60150259170021
1.49633349065523 1e-06 5.1390573553202 3.72420699613223
1.23742411579165 1e-06 6.485905090603 2.77382668568869
1.17829656422274 1e-06 5.72129330251937 2.9080734939658
1.27029182137445 1e-06 6.18731703380392 2.90232472543819
0.951816488837156 1e-06 6.56054710459166 2.38032744984635
1.34435060073285 1e-06 5.74924291333212 3.16216314633686
1.40636697837437 1e-06 6.5316218332903 2.99230507154404
1.0076387637598 1e-06 5.2741617799485 2.77615515677624
1.53638728502559 1e-06 5.62063467934841 3.54285382935301
1.12923851279315 1e-06 6.00415322684777 2.75007366919695
1.13850086081547 1e-06 5.28856984832973 2.99193491757399
1.53638728502559 1e-06 5.62063467934841 3.54285382935301
1.20852153073981 1e-06 5.58094681281947 3.00342344495289
1.12923851279315 1e-06 6.00415322684777 2.75007366919695
1.14149188378791 1e-06 6.00699477800026 2.76716346238195
1.63938557347995 1e-06 6.2806204065682 3.42115867547451
1.60196163902167 1e-06 6.42899746748225 3.30681770441552
1.23867552002227 1e-06 6.33204965729287 2.81635971030715
0.821232248137688 1e-06 5.11048909128985 2.51340562366607
0.919449617474122 1e-06 5.80793793808137 2.49300446787942
1.39050824944542 1e-06 6.52725008851485 2.97165562479819
1.08862281402787 1e-06 5.01293188035509 3.00903490630644
1.37713086190261 1e-06 5.60259533844765 3.27467870576767
1.21169679507009 1e-06 6.63500422114514 2.70247497024737
1.05762402641216 1e-06 4.75216135101133 3.05816414319636
1.17829656422274 1e-06 5.72129330251937 2.9080734939658
1.27749651893287 1e-06 6.03756529181967 2.95867892823086
0.783046414384966 1e-06 6.20016130389704 2.22078879371251
1.04521718883653 1e-06 5.14413075045799 2.88342647599818
1.17829656422274 1e-06 5.72129330251937 2.9080734939658
0.972977990669068 1e-06 6.41256136852708 2.43688569978313
1.63938557347995 1e-06 6.2806204065682 3.42115867547451
1.88005421053459 1e-06 6.35212377846542 3.77426109443685
0.974898863216106 1e-06 5.40423053407493 2.6831193101605
0.946294931892426 1e-06 5.53522379677119 2.60150259170021
1.40597969573806 1e-06 6.3753560415049 3.03969231154797
1.27749651893287 1e-06 6.03756529181967 2.95867892823086
1.57433796919174 1e-06 6.73820282544322 3.16042044402934
0.985516683822253 1e-06 5.40613235309599 2.69964005888897
1.070430733077 1e-06 5.55937838502118 2.78927377624455
1.25650673392808 1e-06 6.1839878842564 2.88343333310152
0.884807811818999 1e-06 4.8703513602618 2.69421442975673
1.50187929657494 1e-06 5.77440738741166 3.41208651594129
0.931421115680799 1e-06 5.67031415833035 2.54395704568698
1.10211778280067 1e-06 5.42409716668408 2.88345149202849
1.47214126412568 1e-06 5.92540407677313 3.29983331049286
1.20852153073981 1e-06 5.58094681281947 3.00342344495289
1.0409675685259 1e-06 5.83792093602383 2.66503632861589
1.42457106264667 1e-06 6.22488479066228 3.11600268606425
0.890368237248994 1e-06 5.94268005353411 2.42067500663658
0.670704324632477 1e-06 5.32151713745352 2.21859424674393
1.42185157504816 1e-06 6.37954216628752 3.06109417769376
1.0076387637598 1e-06 5.2741617799485 2.77615515677624
1.04521718883653 1e-06 5.14413075045799 2.88342647599818
1.15201857046736 1e-06 5.86209966746107 2.82430361815963
1.90066810835125 1e-06 6.19203302461818 3.89068090955948
1.070430733077 1e-06 5.55937838502118 2.78927377624455
0.933157041276813 1e-06 6.71204881216599 2.32889991352097
0.941375606262438 1e-06 6.55733340383442 2.36740172094918
0.889319017677051 1e-06 5.25427628895174 2.58684479417191
1.00149354140192 1e-06 6.11984662205756 2.5386776832248
0.81955470544113 1e-06 5.77903291907862 2.3525743082761
1.36144518610066 1e-06 6.99650720463358 2.80726991383715
1.30192645213426 1e-06 5.89215685226359 3.04357507784364
1.25650673392808 1e-06 6.1839878842564 2.88343333310152
1.19961605288263 1e-06 4.73901163858992 3.34475860895233
0.791286616565877 1e-06 5.23141497991545 2.43285484919344
1.22951275576386 1e-06 6.79830367508618 2.68711790502388
0.73368154395234 1e-06 5.47663237113613 2.28593527034353
1.47214126412568 1e-06 5.92540407677313 3.29983331049286
1.19089271023332 1e-06 5.72352679528241 2.92704795184927
1.0565236439071 1e-06 5.14507520524295 2.90268929702283
1.9317800201792 1e-06 5.85175446574237 4.14609877553102
0.889319017677051 1e-06 5.25427628895174 2.58684479417191
1.0427847507467 1e-06 5.69538352074072 2.70657614427653
1.22379477878536 1e-06 6.48224899436555 2.75633705153756
0.691752260548055 1e-06 6.01770533084876 2.12419050106914
1.33016609330199 1e-06 5.74693432200561 3.14010992724219
2.17718092084015 1e-06 6.28476296222233 4.33462107775331
0.961192848704479 1e-06 5.00513032180786 2.78484742264398
0.84811888457007 1e-06 6.52719301125669 2.25172444225523
0.853219499820132 1e-06 5.51286193122094 2.46278531956629
1.2252735455421 1e-06 6.63875084203012 2.71939250028809
1.10501017382957 1e-06 6.297295707112 2.64047020385659
1.27749651893287 1e-06 6.03756529181967 2.95867892823086
0.821192901722887 1e-06 5.64048126968171 2.38463903636396
1.20852153073981 1e-06 5.58094681281947 3.00342344495289
0.688183188282209 1e-06 6.16302719077443 2.0960572451697
1.08862281402787 1e-06 5.01293188035509 3.00903490630644
1.10965820813231 1e-06 6.14797304721526 2.68395497360855
1.28757387938662 1e-06 4.86426672322896 3.4571705667117
0.933010424888474 1e-06 5.13110032361945 2.6956240352038
1.01871733389065 1e-06 5.83276027899199 2.63338795169557
1.2523730728026 1e-06 6.33556810883725 2.83450034990791
0.962366362256683 1e-06 6.56376597834284 2.3933855948556
1.40597969573806 1e-06 6.3753560415049 3.03969231154797
0.824468890581967 1e-06 4.74032731614838 2.62710074094485
0.956644828372624 1e-06 5.53745880776055 2.61702130836668
0.821192901722887 1e-06 5.64048126968171 2.38463903636396
1.2432767859054 1e-06 5.44006292685434 3.11314011620485
1.44651977811881 1e-06 6.07518508520004 3.20205821931909
0.89951823023497 1e-06 5.80253216516353 2.46494132025
1.42457106264667 1e-06 6.22488479066228 3.11600268606425
1.00149354140192 1e-06 6.11984662205756 2.5386776832248
0.931421115680799 1e-06 5.67031415833035 2.54395704568698
1.83844383499509 1e-06 6.82348138163834 3.50384587452564
0.922774291064081 1e-06 5.12955557726833 2.67876157897116
0.705133789355075 1e-06 5.87950931847626 2.16664982545692
0.750278801313368 1e-06 4.96791886943641 2.43087980147437
0.89951823023497 1e-06 5.80253216516353 2.46494132025
0.974898863216106 1e-06 5.40423053407493 2.6831193101605
1.22379477878536 1e-06 6.48224899436555 2.75633705153756
1.27749651893287 1e-06 6.03756529181967 2.95867892823086
0.982893545642183 1e-06 4.62989913128221 2.96499603687362
1.39050824944542 1e-06 6.52725008851485 2.97165562479819
1.11388718706435 1e-06 5.42564142226849 2.90227824431847
1.73458972143272 1e-06 5.64256008133518 3.89559897006493
1.49633349065523 1e-06 5.1390573553202 3.72420699613223
0.812090062474491 1e-06 5.63773001004281 2.37152110564479
1.0427847507467 1e-06 5.69538352074072 2.70657614427653
0.756421240871802 1e-06 5.35161682117318 2.34857618322047
0.850513998347912 1e-06 6.22337256824035 2.30884279922056
0.756421240871802 1e-06 5.35161682117318 2.34857618322047
0.929940096080095 1e-06 4.75113756449199 2.81733035036733
0.821192901722887 1e-06 5.64048126968171 2.38463903636396
1.66862621364669 1e-06 5.96599673327031 3.60663079412316
0.843806578417391 1e-06 5.51034808743437 2.44882405891544
1.2432767859054 1e-06 5.44006292685434 3.11314011620485
1.37801945396925 1e-06 6.68115057499975 2.91080381697466
1.2432767859054 1e-06 5.44006292685434 3.11314011620485
0.974898863216106 1e-06 5.40423053407493 2.6831193101605
0.946294931892426 1e-06 5.53522379677119 2.60150259170021
0.721976221274844 1e-06 5.60750317230366 2.24166553247125
1.0076387637598 1e-06 5.2741617799485 2.77615515677624
1.47214126412568 1e-06 5.92540407677313 3.29983331049286
0.89951823023497 1e-06 5.80253216516353 2.46494132025
1.0930035037062 1e-06 6.29410489551971 2.62475679204855
1.10501017382957 1e-06 6.297295707112 2.64047020385659
1.13850086081547 1e-06 5.28856984832973 2.99193491757399
1.62439216906129 1e-06 5.29440484322638 3.88916987959134
0.617115271460433 1e-06 5.70062994891801 2.0668237211375
1.47214126412568 1e-06 5.92540407677313 3.29983331049286
1.37713086190261 1e-06 5.60259533844765 3.27467870576767
0.545404552185302 1e-06 4.32181723817053 2.21996822514901
1.0427847507467 1e-06 5.69538352074072 2.70657614427653
1.46248168461698 1e-06 6.07880591260069 3.22538450889854
1.0427847507467 1e-06 5.69538352074072 2.70657614427653
0.642817416066408 1e-06 5.44132015715248 2.1513576813785
1.81455653921888 1e-06 6.81528152045535 3.47240130182417
0.610782561702013 1e-06 5.83761496840686 2.03563788577967
0.830572626346059 1e-06 5.11252517001443 2.5284958599686
0.748642763453878 1e-06 6.18736095548384 2.17571754880449
1.825462769476 1e-06 6.65860809033159 3.55088612422751
1.60196163902167 1e-06 6.42899746748225 3.30681770441552
2.14682073610319 1e-06 6.61417350973386 4.0837275983259
1.10965820813231 1e-06 6.14797304721526 2.68395497360855
1.40044807691622 1e-06 5.45249962954304 3.38054954872644
1.070430733077 1e-06 5.55937838502118 2.78927377624455
0.812090062474491 1e-06 5.63773001004281 2.37152110564479
1.04521718883653 1e-06 5.14413075045799 2.88342647599818
0.909436646059006 1e-06 5.80524248376326 2.47890238389711
0.66318173403849 1e-06 6.30223928858011 2.04081405694464
0.931421115680799 1e-06 5.67031415833035 2.54395704568698
1.08862281402787 1e-06 5.01293188035509 3.00903490630644
0.756421240871802 1e-06 5.35161682117318 2.34857618322047
1.19089271023332 1e-06 5.72352679528241 2.92704795184927
0.946294931892426 1e-06 5.53522379677119 2.60150259170021
0.81485877630191 1e-06 4.7388635339544 2.61006598688648
0.974898863216106 1e-06 5.40423053407493 2.6831193101605
0.850513998347912 1e-06 6.22337256824035 2.30884279922056
1.57667144924308 1e-06 5.46181581643467 3.69838871872659
1.30192645213426 1e-06 5.89215685226359 3.04357507784364
1.05405051532944 1e-06 5.69766042434888 2.72317072880262
1.23867552002227 1e-06 6.33204965729287 2.81635971030715
0.812090062474491 1e-06 5.63773001004281 2.37152110564479
1.83948363726077 1e-06 6.5020686186661 3.63930836823164
1.19961605288263 1e-06 4.73901163858992 3.34475860895233
1.01248130366106 1e-06 6.12279602711349 2.5533907796356
0.721976221274844 1e-06 5.60750317230366 2.24166553247125
0.697133796794045 1e-06 5.87627986904207 2.15561098846047
1.18049364843403 1e-06 5.15151276197758 3.11880801558217
0.869664296040311 1e-06 5.38243971929369 2.52092696202552
1.29138426898576 1e-06 6.04064197863035 2.97843727739607
1.15201857046736 1e-06 5.86209966746107 2.82430361815963
1.070430733077 1e-06 5.55937838502118 2.78927377624455
1.13402972708645 1e-06 6.15406718347283 2.71685842590075
1.13850086081547 1e-06 5.28856984832973 2.99193491757399
0.850513998347912 1e-06 6.22337256824035 2.30884279922056
0.79256458211887 1e-06 5.77036196115639 2.31466985463927
1.17696538045447 1e-06 5.86725595243294 2.8604230445215
1.08192929416497 1e-06 5.56135699926345 2.80687203067792
0.761046760074429 1e-06 6.044889492936 2.21742904575853
0.946294931892426 1e-06 5.53522379677119 2.60150259170021
1.62056877194041 1e-06 6.2754864144801 3.39405326622438
1.440480349383 1e-06 6.22883236683851 3.13828805758663
0.750417107448058 1e-06 4.60991475498792 2.53127864160437
0.889319017677051 1e-06 5.25427628895174 2.58684479417191
0.972977990669068 1e-06 6.41256136852708 2.43688569978313
1.19089271023332 1e-06 5.72352679528241 2.92704795184927
1.38552153440911 1e-06 4.99683718952669 3.58230114189362
1.11388718706435 1e-06 5.42564142226849 2.90227824431847
1.30192645213426 1e-06 5.89215685226359 3.04357507784364
1.02959876689876 1e-06 5.27708088977448 2.81183996719959
0.742091066401284 1e-06 5.47952032353713 2.29836334409046
0.775637153413015 1e-06 4.85180300638633 2.50630937565473
1.64267025199969 1e-06 6.12155666559987 3.49307734690922
1.30192645213426 1e-06 5.89215685226359 3.04357507784364
1.81455653921888 1e-06 6.81528152045535 3.47240130182417
1.05405051532944 1e-06 5.69766042434888 2.72317072880262
1.57778706206992 1e-06 7.06019865065887 3.06658220485758
1.30192645213426 1e-06 5.89215685226359 3.04357507784364
0.757121780622885 1e-06 6.19059528645202 2.18683769010519
0.782370223958736 1e-06 5.22901869372994 2.41892864351516
1.08862281402787 1e-06 5.01293188035509 3.00903490630644
0.84811888457007 1e-06 6.52719301125669 2.25172444225523
1.01975417097853 1e-06 5.97771441202732 2.59834910447969
1.15059519019687 1e-06 5.28956341889238 3.01229193273467
0.997844786381079 1e-06 5.97213217522049 2.5681655354724
1.55864243889381 1e-06 7.05437560038293 3.04346259367138
1.02978797164019 1e-06 5.8353437317951 2.64912497712681
0.782370223958736 1e-06 5.22901869372994 2.41892864351516
1.01871733389065 1e-06 5.83276027899199 2.63338795169557
1.070430733077 1e-06 5.55937838502118 2.78927377624455
1.66144517125258 1e-06 6.12626245372306 3.52144246210347
1.05762402641216 1e-06 4.75216135101133 3.05816414319636
1.15167346662817 1e-06 4.87812242866723 3.18322047460885
0.730249449509834 1e-06 5.6105278373555 2.25359908566092
1.10211778280067 1e-06 5.42409716668408 2.88345149202849
0.909436646059006 1e-06 5.80524248376326 2.47890238389711
1.31594446172249 1e-06 5.89489227855548 3.06437007114833
0.567788690261621 1e-06 5.40523085269586 2.03921836998902
0.621447078393647 1e-06 5.04735402501205 2.19382630325624
0.685344321042724 1e-06 4.82781378996109 2.35378280208524
1.27749651893287 1e-06 6.03756529181967 2.95867892823086
0.750417107448058 1e-06 4.60991475498792 2.53127864160437
1.20852153073981 1e-06 5.58094681281947 3.00342344495289
0.921303122079202 1e-06 5.66781920403422 2.52927907123833
0.909436646059006 1e-06 5.80524248376326 2.47890238389711
0.900207673163935 1e-06 5.94554343414658 2.43415015477293
1.62056877194041 1e-06 6.2754864144801 3.39405326622438
1.27749651893287 1e-06 6.03756529181967 2.95867892823086
0.750577229424726 1e-06 5.4823766996412 2.31090372968859
0.624393775288573 1e-06 5.70409397165847 2.07721121141723
1.84915075850564 1e-06 6.66667636329711 3.58323294373009
1.0565236439071 1e-06 5.14507520524295 2.90268929702283
0.943334251721577 1e-06 5.13259297277188 2.71267264039456
1.07907970303924 1e-06 6.44291972997014 2.57159808231225
1.15201857046736 1e-06 5.86209966746107 2.82430361815963
1.00149354140192 1e-06 6.11984662205756 2.5386776832248
0.961192848704479 1e-06 5.00513032180786 2.78484742264398
0.621447078393647 1e-06 5.04735402501205 2.19382630325624
0.873957443723337 1e-06 6.08299049402045 2.36834986886424
1.28339795084564 1e-06 5.29726638319251 3.24129621568464
1.66862621364669 1e-06 5.96599673327031 3.60663079412316
1.44651977811881 1e-06 6.07518508520004 3.20205821931909
0.951816488837156 1e-06 6.56054710459166 2.38032744984635
1.42457106264667 1e-06 6.22488479066228 3.11600268606425
0.931421115680799 1e-06 5.67031415833035 2.54395704568698
1.12923851279315 1e-06 6.00415322684777 2.75007366919695
0.919449617474122 1e-06 5.80793793808137 2.49300446787942
1.12923851279315 1e-06 6.00415322684777 2.75007366919695
0.884807811818999 1e-06 4.8703513602618 2.69421442975673
1.64267025199969 1e-06 6.12155666559987 3.49307734690922
1.33016609330199 1e-06 5.74693432200561 3.14010992724219
1.28339795084564 1e-06 5.29726638319251 3.24129621568464
1.25650673392808 1e-06 6.1839878842564 2.88343333310152
1.17829656422274 1e-06 5.72129330251937 2.9080734939658
0.81485877630191 1e-06 4.7388635339544 2.61006598688648
1.070430733077 1e-06 5.55937838502118 2.78927377624455
1.12576564871677 1e-06 5.42715948936995 2.92133414351448
0.756421240871802 1e-06 5.35161682117318 2.34857618322047
1.47214126412568 1e-06 5.92540407677313 3.29983331049286
1.10211778280067 1e-06 5.42409716668408 2.88345149202849
1.17829656422274 1e-06 5.72129330251937 2.9080734939658
0.864361164753713 1e-06 6.07998875569432 2.35554468513876
0.729761185595783 1e-06 6.48384592890605 2.10365376373755
0.869562453805089 1e-06 6.22956882969289 2.33364716218845
1.30192645213426 1e-06 5.89215685226359 3.04357507784364
0.678571304541011 1e-06 5.32456452986555 2.23053605974325
1.62056877194041 1e-06 6.2754864144801 3.39405326622438
1.81455653921888 1e-06 6.81528152045535 3.47240130182417
0.705133789355075 1e-06 5.87950931847626 2.16664982545692
0.801492019078608 1e-06 5.77326488984355 2.32721089139716
1.01871733389065 1e-06 5.83276027899199 2.63338795169557
0.933157041276813 1e-06 6.71204881216599 2.32889991352097
1.28339795084564 1e-06 5.29726638319251 3.24129621568464
0.9718452972208 1e-06 5.00615793994532 2.80322295782802
0.997844786381079 1e-06 5.97213217522049 2.5681655354724
0.985971601503849 1e-06 6.26467656503695 2.48511841232167
1.42457106264667 1e-06 6.22488479066228 3.11600268606425
1.22379477878536 1e-06 6.48224899436555 2.75633705153756
1.13850086081547 1e-06 5.28856984832973 2.99193491757399
0.61786032911679 1e-06 4.6865724610139 2.26785740154398
1.51800738371454 1e-06 5.77699300969512 3.43821341995049
0.890368237248994 1e-06 5.94268005353411 2.42067500663658
1.19298896957312 1e-06 5.15178363420481 3.14114377984669
1.51800738371454 1e-06 5.77699300969512 3.43821341995049
0.977630388074465 1e-06 5.54185684281222 2.64855547300859
0.990634991259703 1e-06 6.11686228476867 2.52415536849545
0.765075954595101 1e-06 5.35429755472776 2.36170418537989
0.889319017677051 1e-06 5.25427628895174 2.58684479417191
0.755076376205101 1e-06 6.3401207464572 2.15952910079189
0.860078645644352 1e-06 5.38015878296431 2.50627043133835
1.12923851279315 1e-06 6.00415322684777 2.75007366919695
0.909436646059006 1e-06 5.80524248376326 2.47890238389711
1.36276944493179 1e-06 5.60088672911636 3.25109701840372
1.440480349383 1e-06 6.22883236683851 3.13828805758663
1.34435060073285 1e-06 5.74924291333212 3.16216314633686
0.946294931892426 1e-06 5.53522379677119 2.60150259170021
0.756421240871802 1e-06 5.35161682117318 2.34857618322047
0.889319017677051 1e-06 5.25427628895174 2.58684479417191
0.956644828372624 1e-06 5.53745880776055 2.61702130836668
1.28339795084564 1e-06 5.29726638319251 3.24129621568464
0.89951823023497 1e-06 5.80253216516353 2.46494132025
1.04521718883653 1e-06 5.14413075045799 2.88342647599818
1.15201857046736 1e-06 5.86209966746107 2.82430361815963
1.33013638073221 1e-06 5.1505624394281 3.39417705110994
0.985516683822253 1e-06 5.40613235309599 2.69964005888897
1.20852153073981 1e-06 5.58094681281947 3.00342344495289
1.0076387637598 1e-06 5.2741617799485 2.77615515677624
1.47214126412568 1e-06 5.92540407677313 3.29983331049286
1.50187929657494 1e-06 5.77440738741166 3.41208651594129
1.83948363726077 1e-06 6.5020686186661 3.63930836823164
0.704428929088992 1e-06 5.73857426043316 2.19067823787721
0.670704324632477 1e-06 5.32151713745352 2.21859424674393
0.775637153413015 1e-06 4.85180300638633 2.50630937565473
1.16442965556444 1e-06 5.86467346547913 2.84225648978755
1.2432767859054 1e-06 5.44006292685434 3.11314011620485
1.42457106264667 1e-06 6.22488479066228 3.11600268606425
1.11715011855288 1e-06 6.30050508688663 2.65637065610909
1.15201857046736 1e-06 5.86209966746107 2.82430361815963
0.890368237248994 1e-06 5.94268005353411 2.42067500663658
0.686514627886159 1e-06 5.32757219212523 2.24259024611013
1.25635545883579 1e-06 5.44128569686783 3.13488797356587
1.2432767859054 1e-06 5.44006292685434 3.11314011620485
1.36144518610066 1e-06 6.99650720463358 2.80726991383715
1.08192929416497 1e-06 5.56135699926345 2.80687203067792
0.640075367313386 1e-06 5.57421590911469 2.12312306065119
1.66862621364669 1e-06 5.96599673327031 3.60663079412316
0.834478636567556 1e-06 5.50780578565514 2.43499795931578
0.534116237818974 1e-06 4.64821117583836 2.1238067871045
2.12450648533614 1e-06 7.08953164718011 3.81312511628506
1.2213455756214 1e-06 5.58272480069414 3.02365461245273
1.33013638073221 1e-06 5.1505624394281 3.39417705110994
0.843806578417391 1e-06 5.51034808743437 2.44882405891544
0.541081929421963 1e-06 4.65187266214991 2.13582020645734
1.60196163902167 1e-06 6.42899746748225 3.30681770441552
1.50187929657494 1e-06 5.77440738741166 3.41208651594129
1.19089271023332 1e-06 5.72352679528241 2.92704795184927
1.0427847507467 1e-06 5.69538352074072 2.70657614427653
0.812090062474491 1e-06 5.63773001004281 2.37152110564479
1.26623875068726 1e-06 6.33913032024345 2.85288781398018
0.880623255695396 1e-06 5.93980543275885 2.40733215971961
1.30192645213426 1e-06 5.89215685226359 3.04357507784364
1.25650673392808 1e-06 6.1839878842564 2.88343333310152
0.883647705546566 1e-06 6.0859820151985 2.38127987308414
1.17696538045447 1e-06 5.86725595243294 2.8604230445215
0.922774291064081 1e-06 5.12955557726833 2.67876157897116
1.16442965556444 1e-06 5.86467346547913 2.84225648978755
1.2213455756214 1e-06 5.58272480069414 3.02365461245273
1.0185705612455 1e-06 5.27564311691999 2.79389484744124
0.642817416066408 1e-06 5.44132015715248 2.1513576813785
1.90237704423427 1e-06 6.02172329218797 3.98788707867841
0.765075954595101 1e-06 5.35429755472776 2.36170418537989
1.05405051532944 1e-06 5.69766042434888 2.72317072880262
1.10501017382957 1e-06 6.297295707112 2.64047020385659
0.921303122079202 1e-06 5.66781920403422 2.52927907123833
1.27749651893287 1e-06 6.03756529181967 2.95867892823086
1.00874418329813 1e-06 5.97492400868685 2.58317484469053
1.25650673392808 1e-06 6.1839878842564 2.88343333310152
1.29680560434618 1e-06 5.29773953383769 3.26502594423275
1.83948363726077 1e-06 6.5020686186661 3.63930836823164
0.730249449509834 1e-06 5.6105278373555 2.25359908566092
1.10211778280067 1e-06 5.42409716668408 2.88345149202849
1.00874418329813 1e-06 5.97492400868685 2.58317484469053
0.765075954595101 1e-06 5.35429755472776 2.36170418537989
1.04521718883653 1e-06 5.14413075045799 2.88342647599818
1.66862621364669 1e-06 5.96599673327031 3.60663079412316
1.13850086081547 1e-06 5.28856984832973 2.99193491757399
