# Supplementary material for: A Unified Probabilistic Framework for Dose–Response Assessment of Human Health Effects
Source: Environ Health Perspect. 2015 May 22;123(12):1241–54. doi: 10.1289/ehp.1409385 (PMC4671238; doi:10.1289/ehp.1409385)
Supplement: (219 KB) ZIP [file ehp.1409385.s002.acco.zip › SupplementalDataAndRCodeFiles/meth.ll.bmr.10.bootstrap.samples.dat]

"ADM" "a" "b" "c"
2.09446375734058 1e-06 5.47663237113613 2.28593527034353
2.85461789693474 1e-06 5.74693432200561 3.14010992724219
3.74732063339948 1e-06 6.1101362710431 4.49414741953153
2.86251287441837 1e-06 5.89215685226359 3.04357507784364
2.40088594925298 1e-06 5.14413075045799 2.88342647599818
2.68756260018427 1e-06 5.72129330251937 2.9080734939658
2.5290565002509 1e-06 5.69538352074072 2.70657614427653
2.23404670711444 1e-06 5.50780578565514 2.43499795931578
2.90217144637157 1e-06 6.33204965729287 2.81635971030715
2.86097821120785 1e-06 5.45343218072738 3.40611897628273
2.10648831446975 1e-06 5.47952032353713 2.29836334409046
2.70713370795226 1e-06 5.86467346547913 2.84225648978755
2.54222659110598 1e-06 5.56135699926345 2.80687203067792
2.70594044006387 1e-06 4.99683718952669 3.58230114189362
2.68756260018427 1e-06 5.72129330251937 2.9080734939658
2.13229333587836 1e-06 5.23382933443196 2.44694753261631
2.39760269146743 1e-06 5.94268005353411 2.42067500663658
2.68528020784177 1e-06 5.58094681281947 3.00342344495289
2.39059199967807 1e-06 5.67031415833035 2.54395704568698
2.84933021711391 1e-06 5.60088672911636 3.25109701840372
2.23404670711444 1e-06 5.50780578565514 2.43499795931578
2.31254067639535 1e-06 6.64150689362599 2.08269292097755
2.62736210283554 1e-06 6.71531674716188 2.34143182055359
3.07533201211873 1e-06 6.22488479066228 3.11600268606425
3.22649012952458 1e-06 5.80713967379177 3.73872699127829
2.70181259130319 1e-06 5.72352679528241 2.92704795184927
2.84633894504307 1e-06 5.29965721602152 3.53473992864631
1.86776855497203 1e-06 4.38223220742067 2.5764411652057
2.70062190662463 1e-06 6.00415322684777 2.75007366919695
2.56370751830961 1e-06 5.29051347142763 3.03291004719578
2.85461789693474 1e-06 5.74693432200561 3.14010992724219
2.4054849006945 1e-06 6.08299049402045 2.36834986886424
2.71141500052612 1e-06 6.14797304721526 2.68395497360855
2.54665978061583 1e-06 5.15151276197758 3.11880801558217
2.90444695843533 1e-06 6.04374913248731 2.99847151795571
1.90878754710595 1e-06 4.71700018165301 2.42866467704218
2.47377632174979 1e-06 6.53039008558222 2.26349793944807
3.26347907188885 1e-06 6.12155666559987 3.49307734690922
2.14742507202818 1e-06 4.99078459387189 2.60543456206572
2.44638131715978 1e-06 6.52399196479176 2.24006233359863
2.93733823832765 1e-06 6.485905090603 2.77382668568869
3.66946768595526 1e-06 7.90046787463806 2.86516512005205
1.98509843827309 1e-06 5.20126534937925 2.2810925290737
1.59075687605574 1e-06 5.3122889122947 1.82219366315842
2.03088077992457 1e-06 4.85375882557686 2.52182409140363
2.90217144637157 1e-06 6.33204965729287 2.81635971030715
2.54747623335544 1e-06 6.11393146199656 2.5097747110149
2.1200864987907 1e-06 5.10837044354062 2.49848270593002
2.37865150506611 1e-06 5.53522379677119 2.60150259170021
2.71141500052612 1e-06 6.14797304721526 2.68395497360855
2.15465727043319 1e-06 4.8703513602618 2.69421442975673
3.11612939994279 1e-06 6.52725008851485 2.97165562479819
3.04466116755418 1e-06 5.92540407677313 3.29983331049286
2.56144136497244 1e-06 6.11686228476867 2.52415536849545
2.69268128652539 1e-06 5.86209966746107 2.82430361815963
1.98509843827309 1e-06 5.20126534937925 2.2810925290737
2.14407581018253 1e-06 5.11252517001443 2.5284958599686
2.69931637314465 1e-06 5.58272480069414 3.02365461245273
2.39155989221855 1e-06 5.53745880776055 2.61702130836668
2.11628062655133 1e-06 5.6105278373555 2.25359908566092
2.54598587451133 1e-06 5.8353437317951 2.64912497712681
2.76117884404347 1e-06 6.59474384519257 2.52376076094913
2.37865150506611 1e-06 5.53522379677119 2.60150259170021
2.88868029484661 1e-06 6.04064197863035 2.97843727739607
2.3901511019105 1e-06 5.2741617799485 2.77615515677624
2.24414559433636 1e-06 6.044889492936 2.21742904575853
2.17817661104272 1e-06 4.75113756449199 2.81733035036733
3.05879524871815 1e-06 6.07518508520004 3.20205821931909
2.37759308919809 1e-06 5.66781920403422 2.52927907123833
3.13416767991342 1e-06 6.5316218332903 2.99230507154404
1.94680269121517 1e-06 4.61172798952164 2.54776008356531
2.44318594875654 1e-06 6.23264682902173 2.34621337206749
2.84933021711391 1e-06 5.60088672911636 3.25109701840372
2.84933021711391 1e-06 5.60088672911636 3.25109701840372
2.70062190662463 1e-06 6.00415322684777 2.75007366919695
2.88621678707949 1e-06 6.1839878842564 2.88343333310152
2.1200864987907 1e-06 5.10837044354062 2.49848270593002
2.09980127390676 1e-06 5.35161682117318 2.34857618322047
2.70713370795226 1e-06 5.86467346547913 2.84225648978755
2.01914281720211 1e-06 4.85180300638633 2.50630937565473
2.13229333587836 1e-06 5.23382933443196 2.44694753261631
2.41527192872635 1e-06 5.01293188035509 3.00903490630644
3.09272978778225 1e-06 6.22883236683851 3.13828805758663
2.09213696526073 1e-06 5.60444858284794 2.22983670362778
2.68756260018427 1e-06 5.72129330251937 2.9080734939658
2.1200864987907 1e-06 5.10837044354062 2.49848270593002
2.24991424932858 1e-06 5.90900026515735 2.27553824277075
3.09440466895448 1e-06 6.3753560415049 3.03969231154797
3.28470285094233 1e-06 6.2754864144801 3.39405326622438
1.97345863814837 1e-06 5.19836599977637 2.26855547464061
2.69931637314465 1e-06 5.58272480069414 3.02365461245273
2.88868029484661 1e-06 6.04064197863035 2.97843727739607
3.09440466895448 1e-06 6.3753560415049 3.03969231154797
2.43371919587817 1e-06 4.87880213439142 3.15929632081752
3.26347907188885 1e-06 6.12155666559987 3.49307734690922
2.84633894504307 1e-06 5.29965721602152 3.53473992864631
3.86194515889764 1e-06 6.61417350973386 4.0837275983259
2.9183189380463 1e-06 6.33556810883725 2.83450034990791
2.27098163351513 1e-06 5.13110032361945 2.6956240352038
1.95847623942751 1e-06 4.61344685781953 2.56442893345733
2.40576884636754 1e-06 5.80793793808137 2.49300446787942
2.56617118521785 1e-06 5.97771441202732 2.59834910447969
2.28610135412328 1e-06 5.00615793994532 2.80322295782802
2.23899465077542 1e-06 5.38015878296431 2.50627043133835
1.67531733588559 1e-06 4.54925789338434 2.19950872819149
2.10829055727019 1e-06 5.22901869372994 2.41892864351516
2.55226359402181 1e-06 5.97492400868685 2.58317484469053
2.86410482632317 1e-06 5.60259533844765 3.27467870576767
2.40088594925298 1e-06 5.14413075045799 2.88342647599818
2.75516393603926 1e-06 6.30050508688663 2.65637065610909
3.49770341569916 1e-06 6.18516822412461 3.85445795732852
2.68585784909537 1e-06 5.44006292685434 3.11314011620485
2.3901511019105 1e-06 5.2741617799485 2.77615515677624
3.14067809899517 1e-06 6.68115057499975 2.91080381697466
2.5290565002509 1e-06 5.69538352074072 2.70657614427653
3.69400982419148 1e-06 7.13191002169554 3.33992449130513
2.5315695499162 1e-06 5.42409716668408 2.88345149202849
2.72508050539159 1e-06 6.29410489551971 2.62475679204855
2.90217144637157 1e-06 6.33204965729287 2.81635971030715
3.26271429223752 1e-06 5.97010989618778 3.63654946944936
2.54261493227986 1e-06 5.69766042434888 2.72317072880262
2.39220258032189 1e-06 6.07998875569432 2.35554468513876
2.68528020784177 1e-06 5.58094681281947 3.00342344495289
2.13544290578561 1e-06 4.98907601678593 2.58930595857031
2.54261493227986 1e-06 5.69766042434888 2.72317072880262
2.04208252448176 1e-06 4.7388635339544 2.61006598688648
1.95952428201753 1e-06 5.44132015715248 2.1513576813785
2.54747623335544 1e-06 6.11393146199656 2.5097747110149
2.68528020784177 1e-06 5.58094681281947 3.00342344495289
2.54222659110598 1e-06 5.56135699926345 2.80687203067792
2.25867888029605 1e-06 5.12955557726833 2.67876157897116
2.71141500052612 1e-06 6.14797304721526 2.68395497360855
3.52563622146949 1e-06 6.34468716898453 3.73959461963912
2.24713995557999 1e-06 5.25427628895174 2.58684479417191
3.09440466895448 1e-06 6.3753560415049 3.03969231154797
3.11612939994279 1e-06 6.52725008851485 2.97165562479819
3.55506210298043 1e-06 6.5020686186661 3.63930836823164
2.42839782194515 1e-06 5.27847792949481 2.82999404560714
3.33380130593175 1e-06 6.58299914946921 3.22942098305138
2.68936841460846 1e-06 5.29726638319251 3.24129621568464
2.70713370795226 1e-06 5.86467346547913 2.84225648978755
2.40088594925298 1e-06 5.14413075045799 2.88342647599818
2.93733823832765 1e-06 6.485905090603 2.77382668568869
2.23404670711444 1e-06 5.50780578565514 2.43499795931578
2.68528020784177 1e-06 5.58094681281947 3.00342344495289
3.05879524871815 1e-06 6.07518508520004 3.20205821931909
3.04466116755418 1e-06 5.92540407677313 3.29983331049286
2.58855358995587 1e-06 6.40940371776134 2.42340861580075
2.54222659110598 1e-06 5.56135699926345 2.80687203067792
2.74114565874795 1e-06 6.15406718347283 2.71685842590075
3.34841249645037 1e-06 6.440019391409 3.35943842958125
2.37759308919809 1e-06 5.66781920403422 2.52927907123833
1.68640440803993 1e-06 4.5526399596195 2.2124716434171
2.85461789693474 1e-06 5.74693432200561 3.14010992724219
2.09213696526073 1e-06 5.60444858284794 2.22983670362778
2.55958398991557 1e-06 5.15178363420481 3.14114377984669
2.68528020784177 1e-06 5.58094681281947 3.00342344495289
2.54665978061583 1e-06 5.15151276197758 3.11880801558217
3.2441652953275 1e-06 5.96599673327031 3.60663079412316
2.60284760375046 1e-06 6.41256136852708 2.43688569978313
2.75370137548893 1e-06 7.21270324576402 2.28188751078407
2.23899465077542 1e-06 5.38015878296431 2.50627043133835
1.97662434871299 1e-06 5.32151713745352 2.21859424674393
2.40286738586397 1e-06 5.27564311691999 2.79389484744124
2.1041898518347 1e-06 5.60750317230366 2.24166553247125
3.05879524871815 1e-06 6.07518508520004 3.20205821931909
2.55975475520971 1e-06 5.83792093602383 2.66503632861589
2.25867888029605 1e-06 5.12955557726833 2.67876157897116
3.44454437220593 1e-06 5.85175446574237 4.14609877553102
3.35425544110322 1e-06 6.58863787496219 3.25458430650314
2.03088077992457 1e-06 4.85375882557686 2.52182409140363
2.13206921638101 1e-06 5.11048909128985 2.51340562366607
2.70289239454649 1e-06 5.29773953383769 3.26502594423275
2.87302013398249 1e-06 6.03756529181967 2.95867892823086
2.57631541711668 1e-06 4.86426672322896 3.4571705667117
2.12043044806025 1e-06 5.87627986904207 2.15561098846047
2.37865150506611 1e-06 5.53522379677119 2.60150259170021
2.82496897249916 1e-06 6.91194085817092 2.45567698259088
2.24991424932858 1e-06 5.90900026515735 2.27553824277075
2.39059199967807 1e-06 5.67031415833035 2.54395704568698
2.87302013398249 1e-06 6.03756529181967 2.95867892823086
2.39262583296452 1e-06 5.80524248376326 2.47890238389711
2.37865150506611 1e-06 5.53522379677119 2.60150259170021
2.38279770955836 1e-06 5.40423053407493 2.6831193101605
2.86251287441837 1e-06 5.89215685226359 3.04357507784364
2.01914281720211 1e-06 4.85180300638633 2.50630937565473
2.68936841460846 1e-06 5.29726638319251 3.24129621568464
2.24713995557999 1e-06 5.25427628895174 2.58684479417191
2.13229333587836 1e-06 5.23382933443196 2.44694753261631
2.2929837892592 1e-06 4.87988105970696 2.90920274852067
3.11612939994279 1e-06 6.52725008851485 2.97165562479819
2.86251287441837 1e-06 5.89215685226359 3.04357507784364
2.283309273114 1e-06 5.13259297277188 2.71267264039456
3.30807259487047 1e-06 6.42899746748225 3.30681770441552
2.52880172682264 1e-06 5.55937838502118 2.78927377624455
2.24649399177724 1e-06 5.51034808743437 2.44882405891544
2.54665978061583 1e-06 5.15151276197758 3.11880801558217
2.39155989221855 1e-06 5.53745880776055 2.61702130836668
3.09440466895448 1e-06 6.3753560415049 3.03969231154797
2.11628062655133 1e-06 5.6105278373555 2.25359908566092
2.84633894504307 1e-06 5.29965721602152 3.53473992864631
2.37759308919809 1e-06 5.66781920403422 2.52927907123833
3.61972961091776 1e-06 6.81528152045535 3.47240130182417
2.70181259130319 1e-06 5.72352679528241 2.92704795184927
2.38441679189855 1e-06 5.93980543275885 2.40733215971961
2.69268128652539 1e-06 5.86209966746107 2.82430361815963
2.84933021711391 1e-06 5.60088672911636 3.25109701840372
2.38279770955836 1e-06 5.40423053407493 2.6831193101605
2.96737075224681 1e-06 6.79065809921688 2.65406455065287
1.64302103728738 1e-06 4.7536785981572 2.06820553776119
3.0490294692855 1e-06 5.77699300969512 3.43821341995049
2.56370751830961 1e-06 5.29051347142763 3.03291004719578
2.13206921638101 1e-06 5.11048909128985 2.51340562366607
3.04466116755418 1e-06 5.92540407677313 3.29983331049286
2.37865150506611 1e-06 5.53522379677119 2.60150259170021
2.3901511019105 1e-06 5.2741617799485 2.77615515677624
2.60647151361975 1e-06 6.56054710459166 2.38032744984635
3.61357218153377 1e-06 5.47555519880785 5.28691320279635
3.32923733515677 1e-06 7.49760045715582 2.70647562325888
2.85461789693474 1e-06 5.74693432200561 3.14010992724219
3.02303004108459 1e-06 5.62063467934841 3.54285382935301
3.21747401592757 1e-06 7.00104389236775 2.82614797023826
2.54483861151633 1e-06 5.42564142226849 2.90227824431847
2.20666046552205 1e-06 4.62989913128221 2.96499603687362
2.00027550246707 1e-06 4.96556243796378 2.41654633721626
1.87996236152649 1e-06 4.93805682223351 2.27521875354734
2.39262583296452 1e-06 5.80524248376326 2.47890238389711
2.27098163351513 1e-06 5.13110032361945 2.6956240352038
3.14067809899517 1e-06 6.68115057499975 2.91080381697466
2.39155989221855 1e-06 5.53745880776055 2.61702130836668
2.57353516314848 1e-06 6.26160008441894 2.4711371482984
2.12669684356641 1e-06 6.01439448002337 2.11355795343101
2.64195364982144 1e-06 6.71854252848601 2.35412063705785
2.40576884636754 1e-06 5.80793793808137 2.49300446787942
2.3901511019105 1e-06 5.2741617799485 2.77615515677624
2.15465727043319 1e-06 4.8703513602618 2.69421442975673
2.69268128652539 1e-06 5.86209966746107 2.82430361815963
3.26347907188885 1e-06 6.12155666559987 3.49307734690922
1.66282851489544 1e-06 4.65187266214991 2.13582020645734
2.5315695499162 1e-06 5.42409716668408 2.88345149202849
2.1041898518347 1e-06 5.60750317230366 2.24166553247125
1.74041038341554 1e-06 4.89799247580347 2.12352861176435
2.45693062801774 1e-06 4.73901163858992 3.34475860895233
2.42969584086267 1e-06 6.22956882969289 2.33364716218845
2.0927148987957 1e-06 5.73539210096312 2.17936706066264
3.09440466895448 1e-06 6.3753560415049 3.03969231154797
2.69268128652539 1e-06 5.86209966746107 2.82430361815963
2.55226359402181 1e-06 5.97492400868685 2.58317484469053
3.86194515889764 1e-06 6.61417350973386 4.0837275983259
2.85461789693474 1e-06 5.74693432200561 3.14010992724219
1.73754988903417 1e-06 5.12836979044055 2.03012157959986
2.70181259130319 1e-06 5.72352679528241 2.92704795184927
2.88621678707949 1e-06 6.1839878842564 2.88343333310152
1.97662434871299 1e-06 5.32151713745352 2.21859424674393
2.86251287441837 1e-06 5.89215685226359 3.04357507784364
2.25139009377347 1e-06 5.38243971929369 2.52092696202552
2.25684291568258 1e-06 6.04805043017598 2.22894450724507
2.84933021711391 1e-06 5.60088672911636 3.25109701840372
2.68528020784177 1e-06 5.58094681281947 3.00342344495289
2.37865150506611 1e-06 5.53522379677119 2.60150259170021
1.75770206937575 1e-06 4.79105473801295 2.19121348830574
2.40088594925298 1e-06 5.14413075045799 2.88342647599818
1.64302103728738 1e-06 4.7536785981572 2.06820553776119
2.70713370795226 1e-06 5.86467346547913 2.84225648978755
2.84656608172862 1e-06 5.45249962954304 3.38054954872644
2.68756260018427 1e-06 5.72129330251937 2.9080734939658
2.7262382525685 1e-06 6.15101193671138 2.70030858997058
2.68936841460846 1e-06 5.29726638319251 3.24129621568464
2.24991424932858 1e-06 5.90900026515735 2.27553824277075
2.3901511019105 1e-06 5.2741617799485 2.77615515677624
4.41467820129984 1e-06 7.14422065019188 4.56453481013409
2.68585784909537 1e-06 5.44006292685434 3.11314011620485
3.20548385812809 1e-06 6.84657078563306 2.8953332509967
2.84933021711391 1e-06 5.60088672911636 3.25109701840372
3.52563622146949 1e-06 6.34468716898453 3.73959461963912
2.84933021711391 1e-06 5.60088672911636 3.25109701840372
2.70713370795226 1e-06 5.86467346547913 2.84225648978755
2.39760269146743 1e-06 5.94268005353411 2.42067500663658
3.05879524871815 1e-06 6.07518508520004 3.20205821931909
2.27384139675117 1e-06 5.00513032180786 2.78484742264398
2.10648831446975 1e-06 5.47952032353713 2.29836334409046
3.26347907188885 1e-06 6.12155666559987 3.49307734690922
2.58855358995587 1e-06 6.40940371776134 2.42340861580075
3.07584467783867 1e-06 6.07880591260069 3.22538450889854
3.90120889984734 1e-06 6.7736944954665 3.98220944418747
2.40576884636754 1e-06 5.80793793808137 2.49300446787942
2.87302013398249 1e-06 6.03756529181967 2.95867892823086
2.40088594925298 1e-06 5.14413075045799 2.88342647599818
3.07533201211873 1e-06 6.22488479066228 3.11600268606425
2.70181259130319 1e-06 5.72352679528241 2.92704795184927
2.60647151361975 1e-06 6.56054710459166 2.38032744984635
2.70713370795226 1e-06 5.86467346547913 2.84225648978755
2.89339501975116 1e-06 5.89765337537395 3.08545231255245
3.55506210298043 1e-06 6.5020686186661 3.63930836823164
2.64195364982144 1e-06 6.71854252848601 2.35412063705785
2.23899465077542 1e-06 5.38015878296431 2.50627043133835
1.97193338487184 1e-06 5.8340728447461 2.02565021638726
2.41882210748932 1e-06 6.0859820151985 2.38127987308414
3.15898659575628 1e-06 6.6856119877197 2.93077978261648
2.70594044006387 1e-06 4.99683718952669 3.58230114189362
2.86251287441837 1e-06 5.89215685226359 3.04357507784364
2.24991424932858 1e-06 5.90900026515735 2.27553824277075
2.54222659110598 1e-06 5.56135699926345 2.80687203067792
2.68528020784177 1e-06 5.58094681281947 3.00342344495289
2.55226359402181 1e-06 5.97492400868685 2.58317484469053
2.5315695499162 1e-06 5.42409716668408 2.88345149202849
2.283309273114 1e-06 5.13259297277188 2.71267264039456
2.53746457015599 1e-06 5.28856984832973 2.99193491757399
2.00027550246707 1e-06 4.96556243796378 2.41654633721626
1.84558916081842 1e-06 5.2837980925051 2.08892108000195
1.74041038341554 1e-06 4.89799247580347 2.12352861176435
2.13504744177521 1e-06 6.29883070852081 2.03094098569849
2.24586946934413 1e-06 5.77326488984355 2.32721089139716
2.27384139675117 1e-06 5.00513032180786 2.78484742264398
2.79921219377724 1e-06 6.7532711269493 2.49489277776765
3.03278783483847 1e-06 5.77440738741166 3.41208651594129
2.71141500052612 1e-06 6.14797304721526 2.68395497360855
2.39155989221855 1e-06 5.53745880776055 2.61702130836668
2.54222659110598 1e-06 5.56135699926345 2.80687203067792
1.95699060592784 1e-06 5.56748592250271 2.10152993344949
2.53842069727029 1e-06 5.97213217522049 2.5681655354724
2.25139009377347 1e-06 5.38243971929369 2.52092696202552
2.09213696526073 1e-06 5.60444858284794 2.22983670362778
2.52880172682264 1e-06 5.55937838502118 2.78927377624455
3.00924972952369 1e-06 5.29440484322638 3.88916987959134
2.53227618307632 1e-06 5.83276027899199 2.63338795169557
2.54665978061583 1e-06 5.15151276197758 3.11880801558217
2.86973473076176 1e-06 5.74924291333212 3.16216314633686
3.30807259487047 1e-06 6.42899746748225 3.30681770441552
2.91815275485122 1e-06 6.19068584333984 2.9214718086313
2.38279770955836 1e-06 5.40423053407493 2.6831193101605
2.24467731095372 1e-06 5.64048126968171 2.38463903636396
2.38441679189855 1e-06 5.93980543275885 2.40733215971961
2.90217144637157 1e-06 6.33204965729287 2.81635971030715
2.12043044806025 1e-06 5.87627986904207 2.15561098846047
2.93458482837445 1e-06 6.33913032024345 2.85288781398018
1.98509843827309 1e-06 5.20126534937925 2.2810925290737
2.52880172682264 1e-06 5.55937838502118 2.78927377624455
2.90212953178451 1e-06 6.18731703380392 2.90232472543819
1.83431962365167 1e-06 5.28026300041272 2.07814230246462
3.05879524871815 1e-06 6.07518508520004 3.20205821931909
2.53842069727029 1e-06 5.97213217522049 2.5681655354724
2.23899465077542 1e-06 5.38015878296431 2.50627043133835
2.13206921638101 1e-06 5.11048909128985 2.51340562366607
2.43371919587817 1e-06 4.87880213439142 3.15929632081752
3.02303004108459 1e-06 5.62063467934841 3.54285382935301
2.54261493227986 1e-06 5.69766042434888 2.72317072880262
2.54222659110598 1e-06 5.56135699926345 2.80687203067792
2.24649399177724 1e-06 5.51034808743437 2.44882405891544
2.55944129304133 1e-06 5.01105226991377 3.27037566438374
2.68756260018427 1e-06 5.72129330251937 2.9080734939658
2.54665978061583 1e-06 5.15151276197758 3.11880801558217
2.55623515971341 1e-06 5.69995805361488 2.73994362150606
2.09980127390676 1e-06 5.35161682117318 2.34857618322047
2.55944129304133 1e-06 5.01105226991377 3.27037566438374
2.55226359402181 1e-06 5.97492400868685 2.58317484469053
2.69268128652539 1e-06 5.86209966746107 2.82430361815963
2.69268128652539 1e-06 5.86209966746107 2.82430361815963
3.11212492984048 1e-06 6.37954216628752 3.06109417769376
1.84558916081842 1e-06 5.2837980925051 2.08892108000195
2.69313133450296 1e-06 7.0396370672645 2.28674603232476
3.33380130593175 1e-06 6.58299914946921 3.22942098305138
2.9183189380463 1e-06 6.33556810883725 2.83450034990791
2.53227618307632 1e-06 5.83276027899199 2.63338795169557
3.52563622146949 1e-06 6.34468716898453 3.73959461963912
1.96891827362026 1e-06 5.70062994891801 2.0668237211375
2.54598587451133 1e-06 5.8353437317951 2.64912497712681
2.52880172682264 1e-06 5.55937838502118 2.78927377624455
2.87790619413892 1e-06 5.89489227855548 3.06437007114833
2.70289239454649 1e-06 5.29773953383769 3.26502594423275
2.15465727043319 1e-06 4.8703513602618 2.69421442975673
2.13206921638101 1e-06 5.11048909128985 2.51340562366607
3.03278783483847 1e-06 5.77440738741166 3.41208651594129
2.92096402976884 1e-06 6.48224899436555 2.75633705153756
2.39155989221855 1e-06 5.53745880776055 2.61702130836668
2.10257853735554 1e-06 4.51106867550729 2.87832333331681
2.50202935532804 1e-06 6.84025402466738 2.18472201549684
3.26347907188885 1e-06 6.12155666559987 3.49307734690922
2.23328667868291 1e-06 5.77036196115639 2.31466985463927
2.84933021711391 1e-06 5.60088672911636 3.25109701840372
2.04208252448176 1e-06 4.7388635339544 2.61006598688648
2.7262382525685 1e-06 6.15101193671138 2.70030858997058
2.42778182678491 1e-06 5.0131793813213 3.03026876774452
2.0927148987957 1e-06 5.73539210096312 2.17936706066264
2.25844717681568 1e-06 5.77614590110374 2.33981482565623
2.68756260018427 1e-06 5.72129330251937 2.9080734939658
2.4054849006945 1e-06 6.08299049402045 2.36834986886424
2.72165550175354 1e-06 5.86725595243294 2.8604230445215
2.54598587451133 1e-06 5.8353437317951 2.64912497712681
2.68585784909537 1e-06 5.44006292685434 3.11314011620485
2.11180699716172 1e-06 5.35429755472776 2.36170418537989
3.02303004108459 1e-06 5.62063467934841 3.54285382935301
2.56617118521785 1e-06 5.97771441202732 2.59834910447969
1.83307146353551 1e-06 4.48289856065438 2.45698465588144
3.02607784793848 1e-06 7.11178497879803 2.57139938614763
2.68585784909537 1e-06 5.44006292685434 3.11314011620485
2.55226359402181 1e-06 5.97492400868685 2.58317484469053
2.27098163351513 1e-06 5.13110032361945 2.6956240352038
2.68756260018427 1e-06 5.72129330251937 2.9080734939658
2.7262382525685 1e-06 6.15101193671138 2.70030858997058
3.09272978778225 1e-06 6.22883236683851 3.13828805758663
3.07533201211873 1e-06 6.22488479066228 3.11600268606425
3.03278783483847 1e-06 5.77440738741166 3.41208651594129
2.10257853735554 1e-06 4.51106867550729 2.87832333331681
2.1474128084894 1e-06 6.30223928858011 2.04081405694464
3.03278783483847 1e-06 5.77440738741166 3.41208651594129
2.26958613295681 1e-06 6.05115215551816 2.24057705864375
2.25722202402126 1e-06 5.64320838766259 2.39788458924713
2.68756260018427 1e-06 5.72129330251937 2.9080734939658
2.69596098933296 1e-06 5.1505624394281 3.39417705110994
2.40363958456373 1e-06 5.67280427934582 2.55878172715143
2.54222659110598 1e-06 5.56135699926345 2.80687203067792
2.53746457015599 1e-06 5.28856984832973 2.99193491757399
2.40847726211164 1e-06 5.40802075724852 2.71635046997847
2.88868029484661 1e-06 6.04064197863035 2.97843727739607
2.39561156274713 1e-06 5.40613235309599 2.69964005888897
3.03278783483847 1e-06 5.77440738741166 3.41208651594129
2.48620351511019 1e-06 4.58883804640741 3.58513978043501
2.58771200880294 1e-06 6.26467656503695 2.48511841232167
2.53746457015599 1e-06 5.28856984832973 2.99193491757399
2.25139009377347 1e-06 5.38243971929369 2.52092696202552
2.23404670711444 1e-06 5.50780578565514 2.43499795931578
2.1200864987907 1e-06 5.10837044354062 2.49848270593002
2.10648831446975 1e-06 5.47952032353713 2.29836334409046
2.40088594925298 1e-06 5.14413075045799 2.88342647599818
2.53842069727029 1e-06 5.97213217522049 2.5681655354724
2.5315695499162 1e-06 5.42409716668408 2.88345149202849
1.96641154951698 1e-06 4.50299753451154 2.65194588742555
2.38279770955836 1e-06 5.40423053407493 2.6831193101605
2.10257853735554 1e-06 4.51106867550729 2.87832333331681
2.54222659110598 1e-06 5.56135699926345 2.80687203067792
3.26347907188885 1e-06 6.12155666559987 3.49307734690922
3.41431002434412 1e-06 6.90099519330346 3.12243167603477
1.78989296166916 1e-06 4.68955896931833 2.28121261752656
2.68585784909537 1e-06 5.44006292685434 3.11314011620485
2.9183189380463 1e-06 6.33556810883725 2.83450034990791
2.54261493227986 1e-06 5.69766042434888 2.72317072880262
2.72508050539159 1e-06 6.29410489551971 2.62475679204855
2.86035161636756 1e-06 5.29953669297634 3.56301965622852
1.86038401705055 1e-06 5.66654789106864 1.97273313427639
1.96641154951698 1e-06 4.50299753451154 2.65194588742555
2.5290565002509 1e-06 5.69538352074072 2.70657614427653
3.52655266650327 1e-06 7.38662169620386 2.971834109532
3.47084769669489 1e-06 6.02172329218797 3.98788707867841
2.84656608172862 1e-06 5.45249962954304 3.38054954872644
2.68528020784177 1e-06 5.58094681281947 3.00342344495289
2.25867888029605 1e-06 5.12955557726833 2.67876157897116
2.40286738586397 1e-06 5.27564311691999 2.79389484744124
2.37865150506611 1e-06 5.53522379677119 2.60150259170021
2.5315695499162 1e-06 5.42409716668408 2.88345149202849
2.1041898518347 1e-06 5.60750317230366 2.24166553247125
2.54222659110598 1e-06 5.56135699926345 2.80687203067792
2.3901511019105 1e-06 5.2741617799485 2.77615515677624
2.2929837892592 1e-06 4.87988105970696 2.90920274852067
1.80117383436821 1e-06 4.69248344795576 2.2946954865199
1.80359217130424 1e-06 4.58406338525121 2.35550136099183
2.26382100710881 1e-06 5.38468659734258 2.53573210131263
2.23899465077542 1e-06 5.38015878296431 2.50627043133835
2.88621678707949 1e-06 6.1839878842564 2.88343333310152
2.70062190662463 1e-06 6.00415322684777 2.75007366919695
2.39262583296452 1e-06 5.80524248376326 2.47890238389711
3.03278783483847 1e-06 5.77440738741166 3.41208651594129
2.41623024032633 1e-06 6.22646546306309 2.3211747110181
3.58632650987348 1e-06 6.65860809033159 3.55088612422751
2.23899465077542 1e-06 5.38015878296431 2.50627043133835
3.19464783594286 1e-06 5.46845942928016 4.08770698090663
1.8652743694566 1e-06 5.05051818729666 2.20586563219607
3.22649012952458 1e-06 5.80713967379177 3.73872699127829
1.99201531550924 1e-06 5.57756518182596 2.13404513362209
2.70713370795226 1e-06 5.86467346547913 2.84225648978755
2.04208252448176 1e-06 4.7388635339544 2.61006598688648
2.16665473665457 1e-06 4.87156234817463 2.71185185070942
2.54598587451133 1e-06 5.8353437317951 2.64912497712681
3.04466116755418 1e-06 5.92540407677313 3.29983331049286
2.39730742455058 1e-06 7.13413216740459 2.01479605326088
1.98516335207749 1e-06 5.08091578802522 2.33799449008594
2.13206921638101 1e-06 5.11048909128985 2.51340562366607
2.41350078819988 1e-06 5.14507520524295 2.90268929702283
2.11180699716172 1e-06 5.35429755472776 2.36170418537989
2.95926286926194 1e-06 6.63875084203012 2.71939250028809
3.07533201211873 1e-06 6.22488479066228 3.11600268606425
2.5315695499162 1e-06 5.42409716668408 2.88345149202849
2.84876373163682 1e-06 5.1390573553202 3.72420699613223
2.57353516314848 1e-06 6.26160008441894 2.4711371482984
2.53746457015599 1e-06 5.28856984832973 2.99193491757399
2.41527192872635 1e-06 5.01293188035509 3.00903490630644
2.55226359402181 1e-06 5.97492400868685 2.58317484469053
2.12025252133688 1e-06 5.23141497991545 2.43285484919344
2.56617118521785 1e-06 5.97771441202732 2.59834910447969
2.39059199967807 1e-06 5.67031415833035 2.54395704568698
2.84656608172862 1e-06 5.45249962954304 3.38054954872644
3.07533201211873 1e-06 6.22488479066228 3.11600268606425
2.68936841460846 1e-06 5.29726638319251 3.24129621568464
2.09980127390676 1e-06 5.35161682117318 2.34857618322047
3.30807259487047 1e-06 6.42899746748225 3.30681770441552
2.39561156274713 1e-06 5.40613235309599 2.69964005888897
2.7152651483208 1e-06 6.00699477800026 2.76716346238195
3.28470285094233 1e-06 6.2754864144801 3.39405326622438
2.69268128652539 1e-06 5.86209966746107 2.82430361815963
2.87302013398249 1e-06 6.03756529181967 2.95867892823086
2.27098163351513 1e-06 5.13110032361945 2.6956240352038
2.90217144637157 1e-06 6.33204965729287 2.81635971030715
2.9183189380463 1e-06 6.33556810883725 2.83450034990791
2.25139009377347 1e-06 5.38243971929369 2.52092696202552
2.70713370795226 1e-06 5.86467346547913 2.84225648978755
2.34571796380819 1e-06 4.61941565912111 3.24229031144199
3.05879524871815 1e-06 6.07518508520004 3.20205821931909
2.55623515971341 1e-06 5.69995805361488 2.73994362150606
2.53746457015599 1e-06 5.28856984832973 2.99193491757399
2.24117063241395 1e-06 4.50425055163543 3.14778165677208
3.07533201211873 1e-06 6.22488479066228 3.11600268606425
2.57631541711668 1e-06 4.86426672322896 3.4571705667117
3.07584467783867 1e-06 6.07880591260069 3.22538450889854
2.9841773034706 1e-06 6.794454255756 2.67048002318567
3.03278783483847 1e-06 5.77440738741166 3.41208651594129
2.39220258032189 1e-06 6.07998875569432 2.35554468513876
2.12025252133688 1e-06 5.23141497991545 2.43285484919344
3.78402655812303 1e-06 8.26154992800977 2.81398351452943
2.88621678707949 1e-06 6.1839878842564 2.88343333310152
3.04466116755418 1e-06 5.92540407677313 3.29983331049286
2.37759308919809 1e-06 5.66781920403422 2.52927907123833
2.42988575513053 1e-06 6.37340831686885 2.27859280231999
2.17817661104272 1e-06 4.75113756449199 2.81733035036733
2.25949725127282 1e-06 5.25624295014411 2.60250124308308
2.75682269497663 1e-06 6.44621884628958 2.58675064454834
2.40363958456373 1e-06 5.67280427934582 2.55878172715143
3.39310901083887 1e-06 6.89517433850706 3.09871877104757
2.89339501975116 1e-06 5.89765337537395 3.08545231255245
2.40286738586397 1e-06 5.27564311691999 2.79389484744124
2.58855358995587 1e-06 6.40940371776134 2.42340861580075
3.05879524871815 1e-06 6.07518508520004 3.20205821931909
1.84258921000103 1e-06 5.16228456793484 2.13279815095605
2.43371919587817 1e-06 4.87880213439142 3.15929632081752
3.01217237841261 1e-06 6.95332270370981 2.62650567224686
2.95926286926194 1e-06 6.63875084203012 2.71939250028809
3.93400364497789 1e-06 7.96411663076457 3.1153562515894
1.99676925516526 1e-06 5.20412420158892 2.29374316836482
2.70713370795226 1e-06 5.86467346547913 2.84225648978755
2.84633894504307 1e-06 5.29965721602152 3.53473992864631
2.5315695499162 1e-06 5.42409716668408 2.88345149202849
2.5315695499162 1e-06 5.42409716668408 2.88345149202849
2.12025252133688 1e-06 5.23141497991545 2.43285484919344
2.69931637314465 1e-06 5.58272480069414 3.02365461245273
1.78483043287108 1e-06 4.26504483565622 2.52227152991395
3.11212492984048 1e-06 6.37954216628752 3.06109417769376
2.44613275515372 1e-06 4.87812242866723 3.18322047460885
3.0490294692855 1e-06 5.77699300969512 3.43821341995049
2.94267108929677 1e-06 6.63500422114514 2.70247497024737
2.27150552305631 1e-06 5.51534911965217 2.47688434606998
2.54222659110598 1e-06 5.56135699926345 2.80687203067792
2.41350078819988 1e-06 5.14507520524295 2.90268929702283
2.25867888029605 1e-06 5.12955557726833 2.67876157897116
3.06132752859665 1e-06 5.92858244574979 3.32441110159029
2.41350078819988 1e-06 5.14507520524295 2.90268929702283
2.68756260018427 1e-06 5.72129330251937 2.9080734939658
2.70181259130319 1e-06 5.72352679528241 2.92704795184927
2.45693062801774 1e-06 4.73901163858992 3.34475860895233
1.5208324913306 1e-06 4.70608258481768 1.94513858070741
2.84876373163682 1e-06 5.1390573553202 3.72420699613223
1.87996236152649 1e-06 4.93805682223351 2.27521875354734
3.2441652953275 1e-06 5.96599673327031 3.60663079412316
2.68585784909537 1e-06 5.44006292685434 3.11314011620485
3.26347907188885 1e-06 6.12155666559987 3.49307734690922
2.13544290578561 1e-06 4.98907601678593 2.58930595857031
2.5315695499162 1e-06 5.42409716668408 2.88345149202849
2.27098163351513 1e-06 5.13110032361945 2.6956240352038
2.84656608172862 1e-06 5.45249962954304 3.38054954872644
2.37953284758663 1e-06 5.80253216516353 2.46494132025
2.90212953178451 1e-06 6.18731703380392 2.90232472543819
2.73937787410703 1e-06 4.64112064264416 4.16752718670956
2.23328667868291 1e-06 5.77036196115639 2.31466985463927
3.26347907188885 1e-06 6.12155666559987 3.49307734690922
2.17817661104272 1e-06 4.75113756449199 2.81733035036733
2.39155989221855 1e-06 5.53745880776055 2.61702130836668
2.84933021711391 1e-06 5.60088672911636 3.25109701840372
2.25684291568258 1e-06 6.04805043017598 2.22894450724507
2.39262583296452 1e-06 5.80524248376326 2.47890238389711
3.46407014385041 1e-06 7.21618705372865 2.99397339933045
2.5290565002509 1e-06 5.69538352074072 2.70657614427653
3.04466116755418 1e-06 5.92540407677313 3.29983331049286
2.14215437978926 1e-06 4.39257247671163 3.05976243064843
2.55975475520971 1e-06 5.83792093602383 2.66503632861589
2.84933021711391 1e-06 5.60088672911636 3.25109701840372
2.60284760375046 1e-06 6.41256136852708 2.43688569978313
2.27384139675117 1e-06 5.00513032180786 2.78484742264398
2.87302013398249 1e-06 6.03756529181967 2.95867892823086
2.39760269146743 1e-06 5.94268005353411 2.42067500663658
2.37759308919809 1e-06 5.66781920403422 2.52927907123833
1.9882706171985 1e-06 5.32456452986555 2.23053605974325
2.92096402976884 1e-06 6.48224899436555 2.75633705153756
2.23404670711444 1e-06 5.50780578565514 2.43499795931578
2.70062190662463 1e-06 6.00415322684777 2.75007366919695
2.5290565002509 1e-06 5.69538352074072 2.70657614427653
2.32052155087814 1e-06 6.49364949303606 2.13523293305557
2.41623024032633 1e-06 6.22646546306309 2.3211747110181
2.87302013398249 1e-06 6.03756529181967 2.95867892823086
3.44859595776525 1e-06 7.06019865065887 3.06658220485758
2.74007820188462 1e-06 6.297295707112 2.64047020385659
2.11854857584275 1e-06 5.4823766996412 2.31090372968859
2.86251287441837 1e-06 5.89215685226359 3.04357507784364
2.70713370795226 1e-06 5.86467346547913 2.84225648978755
2.54665978061583 1e-06 5.15151276197758 3.11880801558217
1.84461819730656 1e-06 4.48508967348486 2.47299805609364
2.7152651483208 1e-06 6.00699477800026 2.76716346238195
2.53746457015599 1e-06 5.28856984832973 2.99193491757399
2.24991424932858 1e-06 5.90900026515735 2.27553824277075
3.05879524871815 1e-06 6.07518508520004 3.20205821931909
2.86251287441837 1e-06 5.89215685226359 3.04357507784364
2.44638131715978 1e-06 6.52399196479176 2.24006233359863
2.14742507202818 1e-06 4.99078459387189 2.60543456206572
2.43371919587817 1e-06 4.87880213439142 3.15929632081752
2.75682269497663 1e-06 6.44621884628958 2.58675064454834
3.07533201211873 1e-06 6.22488479066228 3.11600268606425
2.71141500052612 1e-06 6.14797304721526 2.68395497360855
3.39310901083887 1e-06 6.89517433850706 3.09871877104757
2.23899465077542 1e-06 5.38015878296431 2.50627043133835
1.98281931049853 1e-06 5.44781259942364 2.17397512195441
2.70594044006387 1e-06 4.99683718952669 3.58230114189362
2.39059199967807 1e-06 5.67031415833035 2.54395704568698
2.10648831446975 1e-06 5.47952032353713 2.29836334409046
3.36208566433703 1e-06 6.73820282544322 3.16042044402934
2.72508050539159 1e-06 6.29410489551971 2.62475679204855
2.57217500200561 1e-06 5.01035131897195 3.29540422436445
2.68936841460846 1e-06 5.29726638319251 3.24129621568464
2.87790619413892 1e-06 5.89489227855548 3.06437007114833
2.38279770955836 1e-06 5.40423053407493 2.6831193101605
2.84933021711391 1e-06 5.60088672911636 3.25109701840372
2.86251287441837 1e-06 5.89215685226359 3.04357507784364
3.09440466895448 1e-06 6.3753560415049 3.03969231154797
1.97662434871299 1e-06 5.32151713745352 2.21859424674393
2.4054849006945 1e-06 6.08299049402045 2.36834986886424
2.86097821120785 1e-06 5.45343218072738 3.40611897628273
1.96863595261451 1e-06 5.57087163580628 2.11228812789573
2.39155989221855 1e-06 5.53745880776055 2.61702130836668
2.39155989221855 1e-06 5.53745880776055 2.61702130836668
2.68585784909537 1e-06 5.44006292685434 3.11314011620485
2.40088594925298 1e-06 5.14413075045799 2.88342647599818
2.54665978061583 1e-06 5.15151276197758 3.11880801558217
2.70062190662463 1e-06 6.00415322684777 2.75007366919695
2.55944129304133 1e-06 5.01105226991377 3.27037566438374
2.69268128652539 1e-06 5.86209966746107 2.82430361815963
2.9183189380463 1e-06 6.33556810883725 2.83450034990791
2.70062190662463 1e-06 6.00415322684777 2.75007366919695
3.07584467783867 1e-06 6.07880591260069 3.22538450889854
3.55506210298043 1e-06 6.5020686186661 3.63930836823164
2.24649399177724 1e-06 5.51034808743437 2.44882405891544
3.2441652953275 1e-06 5.96599673327031 3.60663079412316
2.10480435990986 1e-06 5.73857426043316 2.19067823787721
2.68936841460846 1e-06 5.29726638319251 3.24129621568464
3.2441652953275 1e-06 5.96599673327031 3.60663079412316
2.23404670711444 1e-06 5.50780578565514 2.43499795931578
2.3901511019105 1e-06 5.2741617799485 2.77615515677624
2.88621678707949 1e-06 6.1839878842564 2.88343333310152
2.41350078819988 1e-06 5.14507520524295 2.90268929702283
2.77650733527842 1e-06 6.59810685648081 2.53841559570353
1.95952428201753 1e-06 5.44132015715248 2.1513576813785
2.39561156274713 1e-06 5.40613235309599 2.69964005888897
2.71141500052612 1e-06 6.14797304721526 2.68395497360855
3.32811344319441 1e-06 6.43443274445539 3.33287472443703
3.04466116755418 1e-06 5.92540407677313 3.29983331049286
2.11446855844115 1e-06 6.01106346725114 2.1030134159824
3.04466116755418 1e-06 5.92540407677313 3.29983331049286
4.20372226126468 1e-06 6.4779752920972 5.08102086855332
2.87790619413892 1e-06 5.89489227855548 3.06437007114833
2.68585784909537 1e-06 5.44006292685434 3.11314011620485
2.84933021711391 1e-06 5.60088672911636 3.25109701840372
1.87996236152649 1e-06 4.93805682223351 2.27521875354734
3.17747960684983 1e-06 6.69016146360336 2.95107844237962
1.83763987702392 1e-06 5.53021439043431 1.99431406838851
2.87302013398249 1e-06 6.03756529181967 2.95867892823086
2.27941078671254 1e-06 6.19377389133445 2.19804314238352
2.69268128652539 1e-06 5.86209966746107 2.82430361815963
2.68528020784177 1e-06 5.58094681281947 3.00342344495289
1.80359217130424 1e-06 4.58406338525121 2.35550136099183
2.24991424932858 1e-06 5.90900026515735 2.27553824277075
2.37865150506611 1e-06 5.53522379677119 2.60150259170021
1.98509843827309 1e-06 5.20126534937925 2.2810925290737
2.86251287441837 1e-06 5.89215685226359 3.04357507784364
2.84633894504307 1e-06 5.29965721602152 3.53473992864631
3.00490745293103 1e-06 5.11224076887758 4.13485435703691
2.68528020784177 1e-06 5.58094681281947 3.00342344495289
2.27384139675117 1e-06 5.00513032180786 2.78484742264398
3.04466116755418 1e-06 5.92540407677313 3.29983331049286
3.09440466895448 1e-06 6.3753560415049 3.03969231154797
1.84461819730656 1e-06 4.48508967348486 2.47299805609364
2.39561156274713 1e-06 5.40613235309599 2.69964005888897
2.5290565002509 1e-06 5.69538352074072 2.70657614427653
2.84656608172862 1e-06 5.45249962954304 3.38054954872644
2.54222659110598 1e-06 5.56135699926345 2.80687203067792
2.38279770955836 1e-06 5.40423053407493 2.6831193101605
2.86251287441837 1e-06 5.89215685226359 3.04357507784364
2.87302013398249 1e-06 6.03756529181967 2.95867892823086
3.39310901083887 1e-06 6.89517433850706 3.09871877104757
2.09980127390676 1e-06 5.35161682117318 2.34857618322047
2.37865150506611 1e-06 5.53522379677119 2.60150259170021
3.04466116755418 1e-06 5.92540407677313 3.29983331049286
2.69596098933296 1e-06 5.1505624394281 3.39417705110994
2.55944129304133 1e-06 5.01105226991377 3.27037566438374
1.6374187348335 1e-06 4.86245169054957 2.01872541581958
2.68528020784177 1e-06 5.58094681281947 3.00342344495289
3.04466116755418 1e-06 5.92540407677313 3.29983331049286
2.09213696526073 1e-06 5.60444858284794 2.22983670362778
2.41350078819988 1e-06 5.14507520524295 2.90268929702283
3.03278783483847 1e-06 5.77440738741166 3.41208651594129
3.03278783483847 1e-06 5.77440738741166 3.41208651594129
3.36208566433703 1e-06 6.73820282544322 3.16042044402934
2.25139009377347 1e-06 5.38243971929369 2.52092696202552
2.41350078819988 1e-06 5.14507520524295 2.90268929702283
2.68585784909537 1e-06 5.44006292685434 3.11314011620485
1.62664146236494 1e-06 4.85842412672217 2.0080709323063
2.12043044806025 1e-06 5.87627986904207 2.15561098846047
2.69268128652539 1e-06 5.86209966746107 2.82430361815963
2.54261493227986 1e-06 5.69766042434888 2.72317072880262
2.90217144637157 1e-06 6.33204965729287 2.81635971030715
1.74056439601535 1e-06 5.24891491149745 1.990578726906
2.39760269146743 1e-06 5.94268005353411 2.42067500663658
3.07533201211873 1e-06 6.22488479066228 3.11600268606425
2.37865150506611 1e-06 5.53522379677119 2.60150259170021
2.24713995557999 1e-06 5.25427628895174 2.58684479417191
3.04466116755418 1e-06 5.92540407677313 3.29983331049286
2.5315695499162 1e-06 5.42409716668408 2.88345149202849
2.00027550246707 1e-06 4.96556243796378 2.41654633721626
2.84933021711391 1e-06 5.60088672911636 3.25109701840372
2.37759308919809 1e-06 5.66781920403422 2.52927907123833
2.9183189380463 1e-06 6.33556810883725 2.83450034990791
2.54598587451133 1e-06 5.8353437317951 2.64912497712681
3.13416767991342 1e-06 6.5316218332903 2.99230507154404
2.93733823832765 1e-06 6.485905090603 2.77382668568869
2.55943031739362 1e-06 6.25852763620261 2.45730512763458
2.70713370795226 1e-06 5.86467346547913 2.84225648978755
2.72508050539159 1e-06 6.29410489551971 2.62475679204855
2.57548383001663 1e-06 6.11984662205756 2.5386776832248
2.87302013398249 1e-06 6.03756529181967 2.95867892823086
2.42969584086267 1e-06 6.22956882969289 2.33364716218845
2.86035161636756 1e-06 5.29953669297634 3.56301965622852
2.53842069727029 1e-06 5.97213217522049 2.5681655354724
2.5290565002509 1e-06 5.69538352074072 2.70657614427653
2.70062190662463 1e-06 6.00415322684777 2.75007366919695
4.46743224431058 1e-06 7.30031321264561 4.47405647557961
2.58771200880294 1e-06 6.26467656503695 2.48511841232167
2.27941078671254 1e-06 6.19377389133445 2.19804314238352
2.52880172682264 1e-06 5.55937838502118 2.78927377624455
3.30429464103155 1e-06 6.2806204065682 3.42115867547451
2.52880172682264 1e-06 5.55937838502118 2.78927377624455
2.28238149139446 1e-06 6.05430320492284 2.25229341914721
2.57631541711668 1e-06 4.86426672322896 3.4571705667117
2.25844717681568 1e-06 5.77614590110374 2.33981482565623
2.12025252133688 1e-06 5.23141497991545 2.43285484919344
2.25867888029605 1e-06 5.12955557726833 2.67876157897116
3.78568533929543 1e-06 6.28476296222233 4.33462107775331
3.09440466895448 1e-06 6.3753560415049 3.03969231154797
2.53746457015599 1e-06 5.28856984832973 2.99193491757399
3.05879524871815 1e-06 6.07518508520004 3.20205821931909
1.72439365239977 1e-06 5.36524875053019 1.93576597564633
1.85394376247019 1e-06 5.04735402501205 2.19382630325624
2.27111360306839 1e-06 5.77903291907862 2.3525743082761
2.7152651483208 1e-06 6.00699477800026 2.76716346238195
2.24586946934413 1e-06 5.77326488984355 2.32721089139716
2.10829055727019 1e-06 5.22901869372994 2.41892864351516
2.70713370795226 1e-06 5.86467346547913 2.84225648978755
3.11612939994279 1e-06 6.52725008851485 2.97165562479819
1.87174889552759 1e-06 5.67028847301474 1.98239847469691
2.74007820188462 1e-06 6.297295707112 2.64047020385659
2.52880172682264 1e-06 5.55937838502118 2.78927377624455
2.27098163351513 1e-06 5.13110032361945 2.6956240352038
2.25139009377347 1e-06 5.38243971929369 2.52092696202552
2.55226359402181 1e-06 5.97492400868685 2.58317484469053
3.14067809899517 1e-06 6.68115057499975 2.91080381697466
2.70594044006387 1e-06 4.99683718952669 3.58230114189362
2.85461789693474 1e-06 5.74693432200561 3.14010992724219
2.5290565002509 1e-06 5.69538352074072 2.70657614427653
1.84558916081842 1e-06 5.2837980925051 2.08892108000195
2.06963315478499 1e-06 4.62575963594431 2.73195155488047
2.85461789693474 1e-06 5.74693432200561 3.14010992724219
2.53746457015599 1e-06 5.28856984832973 2.99193491757399
2.41527192872635 1e-06 5.01293188035509 3.00903490630644
2.53227618307632 1e-06 5.83276027899199 2.63338795169557
2.74007820188462 1e-06 6.297295707112 2.64047020385659
2.84633894504307 1e-06 5.29965721602152 3.53473992864631
2.39760269146743 1e-06 5.94268005353411 2.42067500663658
2.24713995557999 1e-06 5.25427628895174 2.58684479417191
2.5315695499162 1e-06 5.42409716668408 2.88345149202849
2.1200864987907 1e-06 5.10837044354062 2.49848270593002
3.21012691204836 1e-06 5.64256008133518 3.89559897006493
2.10829055727019 1e-06 5.22901869372994 2.41892864351516
1.9028162923271 1e-06 4.94377189781566 2.30125623906311
2.25867888029605 1e-06 5.12955557726833 2.67876157897116
2.24991424932858 1e-06 5.90900026515735 2.27553824277075
3.41431002434412 1e-06 6.90099519330346 3.12243167603477
2.1200864987907 1e-06 5.10837044354062 2.49848270593002
1.90878754710595 1e-06 4.71700018165301 2.42866467704218
3.68102913388498 1e-06 6.98108483137313 3.43309926946576
2.06963315478499 1e-06 4.62575963594431 2.73195155488047
2.70062190662463 1e-06 6.00415322684777 2.75007366919695
2.9841773034706 1e-06 6.794454255756 2.67048002318567
2.70181259130319 1e-06 5.72352679528241 2.92704795184927
2.70289239454649 1e-06 5.29773953383769 3.26502594423275
2.93733823832765 1e-06 6.485905090603 2.77382668568869
2.55944129304133 1e-06 5.01105226991377 3.27037566438374
2.47957962059087 1e-06 6.68170277925196 2.2165443678113
2.57631541711668 1e-06 4.86426672322896 3.4571705667117
3.00924972952369 1e-06 5.29440484322638 3.88916987959134
2.00027550246707 1e-06 4.96556243796378 2.41654633721626
2.4164043359184 1e-06 6.37025341110801 2.26667872539559
1.90878754710595 1e-06 4.71700018165301 2.42866467704218
2.7152651483208 1e-06 6.00699477800026 2.76716346238195
2.90212953178451 1e-06 6.18731703380392 2.90232472543819
2.86251287441837 1e-06 5.89215685226359 3.04357507784364
3.2441652953275 1e-06 5.96599673327031 3.60663079412316
2.54261493227986 1e-06 5.69766042434888 2.72317072880262
1.95699060592784 1e-06 5.56748592250271 2.10152993344949
2.69268128652539 1e-06 5.86209966746107 2.82430361815963
2.25139009377347 1e-06 5.38243971929369 2.52092696202552
2.66338429387049 1e-06 7.0331130393716 2.26277298136024
2.2929837892592 1e-06 4.87988105970696 2.90920274852067
2.54598587451133 1e-06 5.8353437317951 2.64912497712681
2.25844717681568 1e-06 5.77614590110374 2.33981482565623
2.68528020784177 1e-06 5.58094681281947 3.00342344495289
2.84933021711391 1e-06 5.60088672911636 3.25109701840372
2.25139009377347 1e-06 5.38243971929369 2.52092696202552
2.92096402976884 1e-06 6.48224899436555 2.75633705153756
2.90217144637157 1e-06 6.33204965729287 2.81635971030715
2.5315695499162 1e-06 5.42409716668408 2.88345149202849
1.98516335207749 1e-06 5.08091578802522 2.33799449008594
2.37953284758663 1e-06 5.80253216516353 2.46494132025
2.68936841460846 1e-06 5.29726638319251 3.24129621568464
1.85690366517054 1e-06 5.28730458990708 2.0997977773455
2.68936841460846 1e-06 5.29726638319251 3.24129621568464
2.43371919587817 1e-06 4.87880213439142 3.15929632081752
2.23899465077542 1e-06 5.38015878296431 2.50627043133835
1.96497422694808 1e-06 5.31840267492314 2.20672700860516
3.07533201211873 1e-06 6.22488479066228 3.11600268606425
2.44318594875654 1e-06 6.23264682902173 2.34621337206749
2.54261493227986 1e-06 5.69766042434888 2.72317072880262
3.03278783483847 1e-06 5.77440738741166 3.41208651594129
1.84258921000103 1e-06 5.16228456793484 2.13279815095605
1.83307146353551 1e-06 4.48289856065438 2.45698465588144
2.4164043359184 1e-06 6.37025341110801 2.26667872539559
2.71612936439114 1e-06 5.72575671911015 2.94626194489229
2.10825101922505 1e-06 5.87301310023207 2.14466086081315
2.90212953178451 1e-06 6.18731703380392 2.90232472543819
2.96737075224681 1e-06 6.79065809921688 2.65406455065287
2.27384139675117 1e-06 5.00513032180786 2.78484742264398
3.07533201211873 1e-06 6.22488479066228 3.11600268606425
2.57429928353227 1e-06 6.40623864374724 2.4100436520063
2.7152651483208 1e-06 6.00699477800026 2.76716346238195
2.5290565002509 1e-06 5.69538352074072 2.70657614427653
2.40286738586397 1e-06 5.27564311691999 2.79389484744124
2.27384139675117 1e-06 5.00513032180786 2.78484742264398
3.8236334654872 1e-06 6.45183839012533 4.19987746336654
2.23217661997953 1e-06 5.63773001004281 2.37152110564479
2.84933021711391 1e-06 5.60088672911636 3.25109701840372
3.03278783483847 1e-06 5.77440738741166 3.41208651594129
2.37759308919809 1e-06 5.66781920403422 2.52927907123833
2.40088594925298 1e-06 5.14413075045799 2.88342647599818
3.1681275261026 1e-06 6.83744202543071 2.85623528726849
1.99682098568173 1e-06 5.08356163069032 2.35134157863285
2.40576884636754 1e-06 5.80793793808137 2.49300446787942
1.87996236152649 1e-06 4.93805682223351 2.27521875354734
3.41431002434412 1e-06 6.90099519330346 3.12243167603477
3.25139378255039 1e-06 7.16316392700574 2.78176169164195
2.68528020784177 1e-06 5.58094681281947 3.00342344495289
2.09446375734058 1e-06 5.47663237113613 2.28593527034353
3.28257775130483 1e-06 6.12626245372306 3.52144246210347
2.16665473665457 1e-06 4.87156234817463 2.71185185070942
2.25684291568258 1e-06 6.04805043017598 2.22894450724507
2.54598587451133 1e-06 5.8353437317951 2.64912497712681
2.70713370795226 1e-06 5.86467346547913 2.84225648978755
2.38279770955836 1e-06 5.40423053407493 2.6831193101605
2.38279770955836 1e-06 5.40423053407493 2.6831193101605
2.7152651483208 1e-06 6.00699477800026 2.76716346238195
2.25867888029605 1e-06 5.12955557726833 2.67876157897116
2.88621678707949 1e-06 6.1839878842564 2.88343333310152
2.87302013398249 1e-06 6.03756529181967 2.95867892823086
2.12043044806025 1e-06 5.87627986904207 2.15561098846047
3.02932989780862 1e-06 6.95718824361255 2.64269282767043
2.39561156274713 1e-06 5.40613235309599 2.69964005888897
2.3901511019105 1e-06 5.2741617799485 2.77615515677624
2.68528020784177 1e-06 5.58094681281947 3.00342344495289
2.24713995557999 1e-06 5.25427628895174 2.58684479417191
1.98365959664448 1e-06 5.83761496840686 2.03563788577967
2.28610135412328 1e-06 5.00615793994532 2.80322295782802
1.61342222965448 1e-06 4.96641293508494 1.95423446843749
3.07584467783867 1e-06 6.07880591260069 3.22538450889854
2.87302013398249 1e-06 6.03756529181967 2.95867892823086
3.2441652953275 1e-06 5.96599673327031 3.60663079412316
3.04466116755418 1e-06 5.92540407677313 3.29983331049286
3.86194515889764 1e-06 6.61417350973386 4.0837275983259
2.70713370795226 1e-06 5.86467346547913 2.84225648978755
2.68756260018427 1e-06 5.72129330251937 2.9080734939658
2.58855358995587 1e-06 6.40940371776134 2.42340861580075
3.52563622146949 1e-06 6.34468716898453 3.73959461963912
2.68585784909537 1e-06 5.44006292685434 3.11314011620485
2.39155989221855 1e-06 5.53745880776055 2.61702130836668
1.98938262864132 1e-06 5.9750142005588 1.99790894403765
2.54483861151633 1e-06 5.42564142226849 2.90227824431847
2.24649399177724 1e-06 5.51034808743437 2.44882405891544
1.54194943065588 1e-06 4.71490719040097 1.96587675636775
2.68756260018427 1e-06 5.72129330251937 2.9080734939658
3.04466116755418 1e-06 5.92540407677313 3.29983331049286
3.39310901083887 1e-06 6.89517433850706 3.09871877104757
2.68756260018427 1e-06 5.72129330251937 2.9080734939658
2.40088594925298 1e-06 5.14413075045799 2.88342647599818
2.42778182678491 1e-06 5.0131793813213 3.03026876774452
2.3901511019105 1e-06 5.2741617799485 2.77615515677624
2.39561156274713 1e-06 5.40613235309599 2.69964005888897
2.23899465077542 1e-06 5.38015878296431 2.50627043133835
3.01217237841261 1e-06 6.95332270370981 2.62650567224686
2.24586946934413 1e-06 5.77326488984355 2.32721089139716
2.5290565002509 1e-06 5.69538352074072 2.70657614427653
2.2929837892592 1e-06 4.87988105970696 2.90920274852067
2.5290565002509 1e-06 5.69538352074072 2.70657614427653
2.54665978061583 1e-06 5.15151276197758 3.11880801558217
3.2441652953275 1e-06 5.96599673327031 3.60663079412316
2.38279770955836 1e-06 5.40423053407493 2.6831193101605
2.52880172682264 1e-06 5.55937838502118 2.78927377624455
2.72165550175354 1e-06 5.86725595243294 2.8604230445215
2.69596098933296 1e-06 5.1505624394281 3.39417705110994
2.25139009377347 1e-06 5.38243971929369 2.52092696202552
2.74007820188462 1e-06 6.297295707112 2.64047020385659
2.41527192872635 1e-06 5.01293188035509 3.00903490630644
2.70062190662463 1e-06 6.00415322684777 2.75007366919695
2.86251287441837 1e-06 5.89215685226359 3.04357507784364
3.05879524871815 1e-06 6.07518508520004 3.20205821931909
2.7152651483208 1e-06 6.00699477800026 2.76716346238195
2.37759308919809 1e-06 5.66781920403422 2.52927907123833
2.54747623335544 1e-06 6.11393146199656 2.5097747110149
2.39155989221855 1e-06 5.53745880776055 2.61702130836668
2.25897987154791 1e-06 5.51286193122094 2.46278531956629
3.41431002434412 1e-06 6.90099519330346 3.12243167603477
2.11180699716172 1e-06 5.35429755472776 2.36170418537989
2.39760269146743 1e-06 5.94268005353411 2.42067500663658
2.40451100759933 1e-06 5.53966911900218 2.63270501755916
2.23899465077542 1e-06 5.38015878296431 2.50627043133835
2.84656608172862 1e-06 5.45249962954304 3.38054954872644
3.55506210298043 1e-06 6.5020686186661 3.63930836823164
3.36208566433703 1e-06 6.73820282544322 3.16042044402934
2.69268128652539 1e-06 5.86209966746107 2.82430361815963
2.45693062801774 1e-06 4.73901163858992 3.34475860895233
2.25949725127282 1e-06 5.25624295014411 2.60250124308308
2.5290565002509 1e-06 5.69538352074072 2.70657614427653
2.39155989221855 1e-06 5.53745880776055 2.61702130836668
2.29229919492409 1e-06 6.19697137240505 2.20936424900931
2.9183189380463 1e-06 6.33556810883725 2.83450034990791
2.52880172682264 1e-06 5.55937838502118 2.78927377624455
2.53842069727029 1e-06 5.97213217522049 2.5681655354724
1.76885591661498 1e-06 4.79432956675115 2.20361303548473
2.37759308919809 1e-06 5.66781920403422 2.52927907123833
2.54261493227986 1e-06 5.69766042434888 2.72317072880262
3.02303004108459 1e-06 5.62063467934841 3.54285382935301
2.69964759675658 1e-06 5.44128569686783 3.13488797356587
2.37759308919809 1e-06 5.66781920403422 2.52927907123833
2.41527192872635 1e-06 5.01293188035509 3.00903490630644
2.54483861151633 1e-06 5.42564142226849 2.90227824431847
2.88868029484661 1e-06 6.04064197863035 2.97843727739607
2.40286738586397 1e-06 5.27564311691999 2.79389484744124
2.24713995557999 1e-06 5.25427628895174 2.58684479417191
3.04466116755418 1e-06 5.92540407677313 3.29983331049286
3.15898659575628 1e-06 6.6856119877197 2.93077978261648
3.36208566433703 1e-06 6.73820282544322 3.16042044402934
2.16665473665457 1e-06 4.87156234817463 2.71185185070942
2.55226359402181 1e-06 5.97492400868685 2.58317484469053
2.90212953178451 1e-06 6.18731703380392 2.90232472543819
2.52880172682264 1e-06 5.55937838502118 2.78927377624455
1.85178881202993 1e-06 5.79555816939075 1.9258025546753
2.09446375734058 1e-06 5.47663237113613 2.28593527034353
2.71885157578909 1e-06 4.99486140861099 3.61266730456195
2.42988575513053 1e-06 6.37340831686885 2.27859280231999
2.7152651483208 1e-06 6.00699477800026 2.76716346238195
3.03278783483847 1e-06 5.77440738741166 3.41208651594129
1.97662434871299 1e-06 5.32151713745352 2.21859424674393
3.57893786352937 1e-06 6.50989215300735 3.6727112934246
2.88621678707949 1e-06 6.1839878842564 2.88343333310152
2.85461789693474 1e-06 5.74693432200561 3.14010992724219
2.1041898518347 1e-06 5.60750317230366 2.24166553247125
2.20666046552205 1e-06 4.62989913128221 2.96499603687362
2.27384139675117 1e-06 5.00513032180786 2.78484742264398
2.12840936961202 1e-06 5.61352476876831 2.26563801542149
2.55056825418912 1e-06 5.28956341889238 3.01229193273467
2.55226359402181 1e-06 5.97492400868685 2.58317484469053
2.7152651483208 1e-06 6.00699477800026 2.76716346238195
2.54261493227986 1e-06 5.69766042434888 2.72317072880262
2.24586946934413 1e-06 5.77326488984355 2.32721089139716
3.22649012952458 1e-06 5.80713967379177 3.73872699127829
2.38279770955836 1e-06 5.40423053407493 2.6831193101605
2.25949725127282 1e-06 5.25624295014411 2.60250124308308
2.13544290578561 1e-06 4.98907601678593 2.58930595857031
2.70062190662463 1e-06 6.00415322684777 2.75007366919695
2.13896900115205 1e-06 6.01770533084876 2.12419050106914
4.07633544908717 1e-06 7.40697161320105 3.67906734236926
1.71417974229545 1e-06 4.45552488443626 2.30025244419851
2.53746457015599 1e-06 5.28856984832973 2.99193491757399
2.55975475520971 1e-06 5.83792093602383 2.66503632861589
2.3901511019105 1e-06 5.2741617799485 2.77615515677624
2.7262382525685 1e-06 6.15101193671138 2.70030858997058
2.54261493227986 1e-06 5.69766042434888 2.72317072880262
3.04466116755418 1e-06 5.92540407677313 3.29983331049286
3.44454437220593 1e-06 5.85175446574237 4.14609877553102
2.93733823832765 1e-06 6.485905090603 2.77382668568869
2.85461789693474 1e-06 5.74693432200561 3.14010992724219
