# Supplementary material for: A Unified Probabilistic Framework for Dose–Response Assessment of Human Health Effects
Source: Environ Health Perspect. 2015 May 22;123(12):1241–54. doi: 10.1289/ehp.1409385 (PMC4671238; doi:10.1289/ehp.1409385)
Supplement: (219 KB) ZIP [file ehp.1409385.s002.acco.zip › SupplementalDataAndRCodeFiles/meth.ll.bmr.50.bootstrap.samples.dat]

"ADM" "a" "b" "c"
6.59810165787514 1e-06 6.59810685648081 2.53841559570353
5.77035697524859 1e-06 5.77036196115639 2.31466985463927
5.70228462751923 1e-06 5.70228876423726 2.75691616402468
4.87879904585209 1e-06 4.87880213439142 3.15929632081752
5.58094309642674 1e-06 5.58094681281947 3.00342344495289
5.44457691929279 1e-06 5.44458195447077 2.16261864215828
5.53763121680895 1e-06 5.53763671536115 2.01421730674489
5.58094309642674 1e-06 5.58094681281947 3.00342344495289
4.05882518994137 1e-06 4.0588283153944 2.59727519987612
5.40422650575319 1e-06 5.40423053407493 2.6831193101605
5.89215298039537 1e-06 5.89215685226359 3.04357507784364
5.53020884445012 1e-06 5.53021439043431 1.99431406838851
4.87034774484473 1e-06 4.8703513602618 2.69421442975673
5.45249640373411 1e-06 5.45249962954304 3.38054954872644
5.60749816932154 1e-06 5.60750317230366 2.24166553247125
5.38015448960319 1e-06 5.38015878296431 2.50627043133835
5.62063150640423 1e-06 5.62063467934841 3.54285382935301
5.40422650575319 1e-06 5.40423053407493 2.6831193101605
6.07518129064738 1e-06 6.07518508520004 3.20205821931909
6.26159501662752 1e-06 6.26160008441894 2.4711371482984
5.58094309642674 1e-06 5.58094681281947 3.00342344495289
6.29410009956391 1e-06 6.29410489551971 2.62475679204855
5.53521954136339 1e-06 5.53522379677119 2.60150259170021
5.38243544908432 1e-06 5.38243971929369 2.52092696202552
6.183983594931 1e-06 6.1839878842564 2.88343333310152
5.0051267272601 1e-06 5.00513032180786 2.78484742264398
5.50780126178356 1e-06 5.50780578565514 2.43499795931578
6.22646009813388 1e-06 6.22646546306309 2.3211747110181
6.18731277010383 1e-06 6.18731703380392 2.90232472543819
4.68955485785448 1e-06 4.68955896931833 2.28121261752656
6.29729093728001 1e-06 6.297295707112 2.64047020385659
5.64047653899966 1e-06 5.64048126968171 2.38463903636396
5.01292854843281 1e-06 5.01293188035509 3.00903490630644
6.25852254238558 1e-06 6.25852763620261 2.45730512763458
5.72128936775151 1e-06 5.72129330251937 2.9080734939658
5.01292854843281 1e-06 5.01293188035509 3.00903490630644
5.40422650575319 1e-06 5.40423053407493 2.6831193101605
5.29726311458039 1e-06 5.29726638319251 3.24129621568464
6.68560742537323 1e-06 6.6856119877197 2.93077978261648
5.47951555534116 1e-06 5.47952032353713 2.29836334409046
5.96599342491889 1e-06 5.96599673327031 3.60663079412316
6.94949902056872 1e-06 6.94950434476804 2.61053661750474
5.14412718238775 1e-06 5.14413075045799 2.88342647599818
5.01146842001267 1e-06 5.01147325215754 2.07422417185261
6.42899357915061 1e-06 6.42899746748225 3.30681770441552
5.01104920539993 1e-06 5.01105226991377 3.27037566438374
6.2248807952299 1e-06 6.22488479066228 3.11600268606425
5.15055940448561 1e-06 5.1505624394281 3.39417705110994
5.83275584913661 1e-06 5.83276027899199 2.63338795169557
6.00699043637123 1e-06 6.00699477800026 2.76716346238195
6.45232878919615 1e-06 6.45233521147681 2.00936047555924
5.69765623976804 1e-06 5.69766042434888 2.72317072880262
4.75113419169573 1e-06 4.75113756449199 2.81733035036733
5.44131509865094 1e-06 5.44132015715248 2.1513576813785
6.08298535711556 1e-06 6.08299049402045 2.36834986886424
5.92540048543524 1e-06 5.92540407677313 3.29983331049286
6.37535184676433 1e-06 6.3753560415049 3.03969231154797
5.42409340445626 1e-06 5.42409716668408 2.88345149202849
6.62712604527905 1e-06 6.62712925371789 4.13106474130845
6.52724569550621 1e-06 6.52725008851485 2.97165562479819
6.12625897431546 1e-06 6.12626245372306 3.52144246210347
6.27548271654707 1e-06 6.2754864144801 3.39405326622438
5.64255718444342 1e-06 5.64256008133518 3.89559897006493
5.73538683760449 1e-06 5.73539210096312 2.17936706066264
5.5827211079916 1e-06 5.58272480069414 3.02365461245273
5.91203639125027 1e-06 5.91204155992258 2.28764546806158
5.90899507165766 1e-06 5.90900026515735 2.27553824277075
5.2885663131102 1e-06 5.28856984832973 2.99193491757399
5.2885663131102 1e-06 5.28856984832973 2.99193491757399
5.83533932630468 1e-06 5.8353437317951 2.64912497712681
5.6432036808375 1e-06 5.64320838766259 2.39788458924713
6.74396079187801 1e-06 6.74396502696142 3.18481077769613
5.01292854843281 1e-06 5.01293188035509 3.00903490630644
5.15150945846147 1e-06 5.15151276197758 3.11880801558217
5.5827211079916 1e-06 5.58272480069414 3.02365461245273
5.62063150640423 1e-06 5.62063467934841 3.54285382935301
5.38015448960319 1e-06 5.38015878296431 2.50627043133835
4.61941280964225 1e-06 4.61941565912111 3.24229031144199
6.22882839726243 1e-06 6.22883236683851 3.13828805758663
4.85179913471273 1e-06 4.85180300638633 2.50630937565473
7.11177944734355 1e-06 7.11178497879803 2.57139938614763
5.16565859580895 1e-06 5.16566341416743 2.14416016849924
6.03756121055947 1e-06 6.03756529181967 2.95867892823086
6.07880214324539 1e-06 6.07880591260069 3.22538450889854
5.40422650575319 1e-06 5.40423053407493 2.6831193101605
5.77325992830938 1e-06 5.77326488984355 2.32721089139716
5.7790280061318 1e-06 5.77903291907862 2.3525743082761
5.86972796527193 1e-06 5.86973346694149 2.13380193588453
6.12155316063252 1e-06 6.12155666559987 3.49307734690922
5.44005943194797 1e-06 5.44006292685434 3.11314011620485
4.75113419169573 1e-06 4.75113756449199 2.81733035036733
6.03756121055947 1e-06 6.03756529181967 2.95867892823086
6.03756121055947 1e-06 6.03756529181967 2.95867892823086
6.15100738092406 1e-06 6.15101193671138 2.70030858997058
5.60749816932154 1e-06 5.60750317230366 2.24166553247125
6.08298535711556 1e-06 6.08299049402045 2.36834986886424
5.56135303658862 1e-06 5.56135699926345 2.80687203067792
5.55937439876354 1e-06 5.55937838502118 2.78927377624455
5.47951555534116 1e-06 5.47952032353713 2.29836334409046
6.73819856132233 1e-06 6.73820282544322 3.16042044402934
5.01292854843281 1e-06 5.01293188035509 3.00903490630644
5.66781472226493 1e-06 5.66781920403422 2.52927907123833
5.44005943194797 1e-06 5.44006292685434 3.11314011620485
5.40422650575319 1e-06 5.40423053407493 2.6831193101605
5.42563768338164 1e-06 5.42564142226849 2.90227824431847
5.53521954136339 1e-06 5.53522379677119 2.60150259170021
5.01292854843281 1e-06 5.01293188035509 3.00903490630644
5.53521954136339 1e-06 5.53522379677119 2.60150259170021
6.28061673493209 1e-06 6.2806204065682 3.42115867547451
4.85179913471273 1e-06 4.85180300638633 2.50630937565473
6.40939842818083 1e-06 6.40940371776134 2.42340861580075
6.22646009813388 1e-06 6.22646546306309 2.3211747110181
5.60088328357747 1e-06 5.60088672911636 3.25109701840372
6.00414886030508 1e-06 6.00415322684777 2.75007366919695
6.22646009813388 1e-06 6.22646546306309 2.3211747110181
5.27415798033006 1e-06 5.2741617799485 2.77615515677624
5.29726311458039 1e-06 5.29726638319251 3.24129621568464
5.15055940448561 1e-06 5.1505624394281 3.39417705110994
4.61941280964225 1e-06 4.61941565912111 3.24229031144199
6.26159501662752 1e-06 6.26160008441894 2.4711371482984
6.11984180076782 1e-06 6.11984662205756 2.5386776832248
5.86972796527193 1e-06 5.86973346694149 2.13380193588453
6.15406265318814 1e-06 6.15406718347283 2.71685842590075
5.55937439876354 1e-06 5.55937838502118 2.78927377624455
6.18516501476398 1e-06 6.18516822412461 3.85445795732852
7.63028227295523 1e-06 7.63028701522118 3.21799424547027
5.55937439876354 1e-06 5.55937838502118 2.78927377624455
5.01292854843281 1e-06 5.01293188035509 3.00903490630644
5.96599342491889 1e-06 5.96599673327031 3.60663079412316
5.42409340445626 1e-06 5.42409716668408 2.88345149202849
5.12955174746964 1e-06 5.12955557726833 2.67876157897116
5.73856902134575 1e-06 5.73857426043316 2.19067823787721
5.83791655490188 1e-06 5.83792093602383 2.66503632861589
6.27548271654707 1e-06 6.2754864144801 3.39405326622438
4.73900880489367 1e-06 4.73901163858992 3.34475860895233
6.08597690367371 1e-06 6.0859820151985 2.38127987308414
6.58863382612411 1e-06 6.58863787496219 3.25458430650314
5.74693066166354 1e-06 5.74693432200561 3.14010992724219
5.64255718444342 1e-06 5.64256008133518 3.89559897006493
5.4400633956546 1e-06 5.44006945889122 1.79444485250492
5.80713656730984 1e-06 5.80713967379177 3.73872699127829
5.51034358702828 1e-06 5.51034808743437 2.44882405891544
5.60088328357747 1e-06 5.60088672911636 3.25109701840372
6.5829950725751 1e-06 6.58299914946921 3.22942098305138
6.11685743810507 1e-06 6.11686228476867 2.52415536849545
5.83533932630468 1e-06 5.8353437317951 2.64912497712681
5.4271557738326 1e-06 5.42715948936995 2.92133414351448
5.15055940448561 1e-06 5.1505624394281 3.39417705110994
5.89215298039537 1e-06 5.89215685226359 3.04357507784364
6.33204516067001 1e-06 6.33204965729287 2.81635971030715
4.62989600824114 1e-06 4.62989913128221 2.96499603687362
5.08091144163457 1e-06 5.08091578802522 2.33799449008594
6.14796846593356 1e-06 6.14797304721526 2.68395497360855
5.35161226384186 1e-06 5.35161682117318 2.34857618322047
6.08298535711556 1e-06 6.08299049402045 2.36834986886424
5.80713656730984 1e-06 5.80713967379177 3.73872699127829
5.97212752432417 1e-06 5.97213217522049 2.5681655354724
5.62063150640423 1e-06 5.62063467934841 3.54285382935301
5.38243544908432 1e-06 5.38243971929369 2.52092696202552
5.72128936775151 1e-06 5.72129330251937 2.9080734939658
4.74032370735624 1e-06 4.74032731614838 2.62710074094485
5.7769896492306 1e-06 5.77699300969512 3.43821341995049
5.69537931218584 1e-06 5.69538352074072 2.70657614427653
4.71699629721149 1e-06 4.71700018165301 2.42866467704218
5.44005943194797 1e-06 5.44006292685434 3.11314011620485
5.44780758757646 1e-06 5.44781259942364 2.17397512195441
5.74693066166354 1e-06 5.74693432200561 3.14010992724219
6.04804500334391 1e-06 6.04805043017598 2.22894450724507
6.12155316063252 1e-06 6.12155666559987 3.49307734690922
5.74923927705747 1e-06 5.74924291333212 3.16216314633686
5.72128936775151 1e-06 5.72129330251937 2.9080734939658
5.44005943194797 1e-06 5.44006292685434 3.11314011620485
5.53966491065182 1e-06 5.53966911900218 2.63270501755916
6.18731277010383 1e-06 6.18731703380392 2.90232472543819
6.07518129064738 1e-06 6.07518508520004 3.20205821931909
5.47951555534116 1e-06 5.47952032353713 2.29836334409046
4.73885990273091 1e-06 4.7388635339544 2.61006598688648
5.25427222664423 1e-06 5.25427628895174 2.58684479417191
6.00699043637123 1e-06 6.00699477800026 2.76716346238195
5.69537931218584 1e-06 5.69538352074072 2.70657614427653
5.97212752432417 1e-06 5.97213217522049 2.5681655354724
7.20947147533512 1e-06 7.20947782769257 2.26986025601241
5.69537931218584 1e-06 5.69538352074072 2.70657614427653
5.63772525551352 1e-06 5.63773001004281 2.37152110564479
5.38015448960319 1e-06 5.38015878296431 2.50627043133835
6.63499931082518 1e-06 6.63500422114514 2.70247497024737
4.8798777049155 1e-06 4.87988105970696 2.90920274852067
6.00981939181641 1e-06 6.0098237084617 2.78448988220514
5.01292854843281 1e-06 5.01293188035509 3.00903490630644
5.10836635436002 1e-06 5.10837044354062 2.49848270593002
5.69765623976804 1e-06 5.69766042434888 2.72317072880262
6.33204516067001 1e-06 6.33204965729287 2.81635971030715
5.6999538929733 1e-06 5.69995805361488 2.73994362150606
6.93179567925714 1e-06 6.93179924074908 3.89264077687213
6.07518129064738 1e-06 6.07518508520004 3.20205821931909
5.40422650575319 1e-06 5.40423053407493 2.6831193101605
5.40422650575319 1e-06 5.40423053407493 2.6831193101605
6.18516501476398 1e-06 6.18516822412461 3.85445795732852
6.68560742537323 1e-06 6.6856119877197 2.93077978261648
6.01105775062892 1e-06 6.01106346725114 2.1030134159824
6.03756121055947 1e-06 6.03756529181967 2.95867892823086
5.86209551627604 1e-06 5.86209966746107 2.82430361815963
5.97212752432417 1e-06 5.97213217522049 2.5681655354724
6.40939842818083 1e-06 6.40940371776134 2.42340861580075
5.01317607258328 1e-06 5.0131793813213 3.03026876774452
4.85179913471273 1e-06 4.85180300638633 2.50630937565473
4.96791478209174 1e-06 4.96791886943641 2.43087980147437
6.33204516067001 1e-06 6.33204965729287 2.81635971030715
6.04063792237841 1e-06 6.04064197863035 2.97843727739607
6.22646009813388 1e-06 6.22646546306309 2.3211747110181
6.29729093728001 1e-06 6.297295707112 2.64047020385659
5.55937439876354 1e-06 5.55937838502118 2.78927377624455
5.69765623976804 1e-06 5.69766042434888 2.72317072880262
6.29410009956391 1e-06 6.29410489551971 2.62475679204855
4.8715587553785 1e-06 4.87156234817463 2.71185185070942
5.0151256948971 1e-06 5.01513050499882 2.08525033691457
4.75113419169573 1e-06 4.75113756449199 2.81733035036733
6.29729093728001 1e-06 6.297295707112 2.64047020385659
5.90899507165766 1e-06 5.90900026515735 2.27553824277075
5.44005943194797 1e-06 5.44006292685434 3.11314011620485
5.44128222542677 1e-06 5.44128569686783 3.13488797356587
6.29729093728001 1e-06 6.297295707112 2.64047020385659
5.69765623976804 1e-06 5.69766042434888 2.72317072880262
5.8646693387036 1e-06 5.86467346547913 2.84225648978755
6.12155316063252 1e-06 6.12155666559987 3.49307734690922
5.58094309642674 1e-06 5.58094681281947 3.00342344495289
4.98907216318256 1e-06 4.98907601678593 2.58930595857031
5.10836635436002 1e-06 5.10837044354062 2.49848270593002
5.73538683760449 1e-06 5.73539210096312 2.17936706066264
6.18731277010383 1e-06 6.18731703380392 2.90232472543819
5.27563934036661 1e-06 5.27564311691999 2.79389484744124
4.71699629721149 1e-06 4.71700018165301 2.42866467704218
5.40612834801707 1e-06 5.40613235309599 2.69964005888897
6.90850487604372 1e-06 6.90851053450558 2.44183482529176
5.25623891076376 1e-06 5.25624295014411 2.60250124308308
5.40422650575319 1e-06 5.40423053407493 2.6831193101605
5.86209551627604 1e-06 5.86209966746107 2.82430361815963
6.15406265318814 1e-06 6.15406718347283 2.71685842590075
5.55937439876354 1e-06 5.55937838502118 2.78927377624455
5.86209551627604 1e-06 5.86209966746107 2.82430361815963
5.53521954136339 1e-06 5.53522379677119 2.60150259170021
5.97491938265259 1e-06 5.97492400868685 2.58317484469053
6.93179567925714 1e-06 6.93179924074908 3.89264077687213
4.85375497617137 1e-06 4.85375882557686 2.52182409140363
6.33204516067001 1e-06 6.33204965729287 2.81635971030715
5.31839785474777 1e-06 5.31840267492314 2.20672700860516
5.66277049968875 1e-06 5.66277626879958 1.96313754735526
5.62564300182413 1e-06 5.62564899938161 1.87598089767339
5.19836141679926 1e-06 5.19836599977637 2.26855547464061
6.3446837757334 1e-06 6.34468716898453 3.73959461963912
6.07880214324539 1e-06 6.07880591260069 3.22538450889854
6.27548271654707 1e-06 6.2754864144801 3.39405326622438
6.73819856132233 1e-06 6.73820282544322 3.16042044402934
5.53763121680895 1e-06 5.53763671536115 2.01421730674489
5.20411966391687 1e-06 5.20412420158892 2.29374316836482
6.11392658989779 1e-06 6.11393146199656 2.5097747110149
5.55937439876354 1e-06 5.55937838502118 2.78927377624455
5.58094309642674 1e-06 5.58094681281947 3.00342344495289
6.15295086004055 1e-06 6.1529568186016 2.06525029888926
5.89215298039537 1e-06 5.89215685226359 3.04357507784364
5.01292854843281 1e-06 5.01293188035509 3.00903490630644
5.40422650575319 1e-06 5.40423053407493 2.6831193101605
5.77614096383337 1e-06 5.77614590110374 2.33981482565623
5.29726311458039 1e-06 5.29726638319251 3.24129621568464
5.62063150640423 1e-06 5.62063467934841 3.54285382935301
6.26159501662752 1e-06 6.26160008441894 2.4711371482984
5.53966491065182 1e-06 5.53966911900218 2.63270501755916
5.74923927705747 1e-06 5.74924291333212 3.16216314633686
5.72128936775151 1e-06 5.72129330251937 2.9080734939658
5.93980049799413 1e-06 5.93980543275885 2.40733215971961
5.74693066166354 1e-06 5.74693432200561 3.14010992724219
5.69537931218584 1e-06 5.69538352074072 2.70657614427653
5.69765623976804 1e-06 5.69766042434888 2.72317072880262
5.62063150640423 1e-06 5.62063467934841 3.54285382935301
6.71853682058278 1e-06 6.71854252848601 2.35412063705785
5.64047653899966 1e-06 5.64048126968171 2.38463903636396
5.15150945846147 1e-06 5.15151276197758 3.11880801558217
6.07518129064738 1e-06 6.07518508520004 3.20205821931909
4.75215824315686 1e-06 4.75216135101133 3.05816414319636
5.80523780004035 1e-06 5.80524248376326 2.47890238389711
5.60088328357747 1e-06 5.60088672911636 3.25109701840372
5.53521954136339 1e-06 5.53522379677119 2.60150259170021
5.74693066166354 1e-06 5.74693432200561 3.14010992724219
5.69537931218584 1e-06 5.69538352074072 2.70657614427653
5.53521954136339 1e-06 5.53522379677119 2.60150259170021
5.56748062399256 1e-06 5.56748592250271 2.10152993344949
6.01438878876931 1e-06 6.01439448002337 2.11355795343101
5.86209551627604 1e-06 5.86209966746107 2.82430361815963
5.53521954136339 1e-06 5.53522379677119 2.60150259170021
5.74693066166354 1e-06 5.74693432200561 3.14010992724219
5.29050998268782 1e-06 5.29051347142763 3.03291004719578
5.0051267272601 1e-06 5.00513032180786 2.78484742264398
6.37535184676433 1e-06 6.3753560415049 3.03969231154797
5.73538683760449 1e-06 5.73539210096312 2.17936706066264
6.48224429083837 1e-06 6.48224899436555 2.75633705153756
5.22901437031033 1e-06 5.22901869372994 2.41892864351516
5.27415798033006 1e-06 5.2741617799485 2.77615515677624
6.04804500334391 1e-06 6.04805043017598 2.22894450724507
6.64150051581554 1e-06 6.64150689362599 2.08269292097755
5.40801677541758 1e-06 5.40802075724852 2.71635046997847
5.20126078904844 1e-06 5.20126534937925 2.2810925290737
5.40522555141603 1e-06 5.40523085269586 2.03921836998902
6.37953799813974 1e-06 6.37954216628752 3.06109417769376
6.33556363850991 1e-06 6.33556810883725 2.83450034990791
5.89488843117667 1e-06 5.89489227855548 3.06437007114833
6.73819856132233 1e-06 6.73820282544322 3.16042044402934
4.64111841536455 1e-06 4.64112064264416 4.16752718670956
4.8798777049155 1e-06 4.87988105970696 2.90920274852067
5.38015448960319 1e-06 5.38015878296431 2.50627043133835
5.40422650575319 1e-06 5.40423053407493 2.6831193101605
5.38015448960319 1e-06 5.38015878296431 2.50627043133835
6.18731277010383 1e-06 6.18731703380392 2.90232472543819
5.38243544908432 1e-06 5.38243971929369 2.52092696202552
6.29729093728001 1e-06 6.297295707112 2.64047020385659
5.44005943194797 1e-06 5.44006292685434 3.11314011620485
5.42409340445626 1e-06 5.42409716668408 2.88345149202849
4.86426390921092 1e-06 4.86426672322896 3.4571705667117
5.80713656730984 1e-06 5.80713967379177 3.73872699127829
5.85175164296404 1e-06 5.85175446574237 4.14609877553102
5.58094309642674 1e-06 5.58094681281947 3.00342344495289
5.01292854843281 1e-06 5.01293188035509 3.00903490630644
4.62989600824114 1e-06 4.62989913128221 2.96499603687362
5.12955174746964 1e-06 5.12955557726833 2.67876157897116
4.55263584418374 1e-06 4.5526399596195 2.2124716434171
5.97491938265259 1e-06 5.97492400868685 2.58317484469053
6.22646009813388 1e-06 6.22646546306309 2.3211747110181
5.01104920539993 1e-06 5.01105226991377 3.27037566438374
5.50780126178356 1e-06 5.50780578565514 2.43499795931578
5.92857887905096 1e-06 5.92858244574979 3.32441110159029
6.26159501662752 1e-06 6.26160008441894 2.4711371482984
5.35161226384186 1e-06 5.35161682117318 2.34857618322047
5.14412718238775 1e-06 5.14413075045799 2.88342647599818
5.31228308163969 1e-06 5.3122889122947 1.82219366315842
4.73885990273091 1e-06 4.7388635339544 2.61006598688648
5.14412718238775 1e-06 5.14413075045799 2.88342647599818
6.37340272270399 1e-06 6.37340831686885 2.27859280231999
5.46181286281339 1e-06 5.46181581643467 3.69838871872659
6.22336717733535 1e-06 6.22337256824035 2.30884279922056
5.10836635436002 1e-06 5.10837044354062 2.49848270593002
5.60749816932154 1e-06 5.60750317230366 2.24166553247125
5.83275584913661 1e-06 5.83276027899199 2.63338795169557
5.44005943194797 1e-06 5.44006292685434 3.11314011620485
5.14412718238775 1e-06 5.14413075045799 2.88342647599818
6.63499931082518 1e-06 6.63500422114514 2.70247497024737
6.52724569550621 1e-06 6.52725008851485 2.97165562479819
4.86426390921092 1e-06 4.86426672322896 3.4571705667117
5.08355730672089 1e-06 5.08356163069032 2.35134157863285
5.0051267272601 1e-06 5.00513032180786 2.78484742264398
4.89798786273158 1e-06 4.89799247580347 2.12352861176435
5.25623891076376 1e-06 5.25624295014411 2.60250124308308
5.53521954136339 1e-06 5.53522379677119 2.60150259170021
5.15150945846147 1e-06 5.15151276197758 3.11880801558217
6.68114598440871 1e-06 6.68115057499975 2.91080381697466
4.64111841536455 1e-06 4.64112064264416 4.16752718670956
5.2885663131102 1e-06 5.28856984832973 2.99193491757399
5.74693066166354 1e-06 5.74693432200561 3.14010992724219
5.27415798033006 1e-06 5.2741617799485 2.77615515677624
5.58094309642674 1e-06 5.58094681281947 3.00342344495289
5.15178035400658 1e-06 5.15178363420481 3.14114377984669
5.46845675371482 1e-06 5.46845942928016 4.08770698090663
5.63772525551352 1e-06 5.63773001004281 2.37152110564479
5.92540048543524 1e-06 5.92540407677313 3.29983331049286
5.69537931218584 1e-06 5.69538352074072 2.70657614427653
5.74923927705747 1e-06 5.74924291333212 3.16216314633686
6.7906529820374 1e-06 6.79065809921688 2.65406455065287
5.25623891076376 1e-06 5.25624295014411 2.60250124308308
4.73885990273091 1e-06 4.7388635339544 2.61006598688648
6.18731277010383 1e-06 6.18731703380392 2.90232472543819
5.92540048543524 1e-06 5.92540407677313 3.29983331049286
5.27563934036661 1e-06 5.27564311691999 2.79389484744124
6.12155316063252 1e-06 6.12155666559987 3.49307734690922
5.97770981086108 1e-06 5.97771441202732 2.59834910447969
4.45247715853505 1e-06 4.45248105375978 2.28612409664005
6.48224429083837 1e-06 6.48224899436555 2.75633705153756
6.37535184676433 1e-06 6.3753560415049 3.03969231154797
5.7235228844954 1e-06 5.72352679528241 2.92704795184927
5.44005943194797 1e-06 5.44006292685434 3.11314011620485
6.15100738092406 1e-06 6.15101193671138 2.70030858997058
4.8798777049155 1e-06 4.87988105970696 2.90920274852067
5.8646693387036 1e-06 5.86467346547913 2.84225648978755
5.60088328357747 1e-06 5.60088672911636 3.25109701840372
5.74923927705747 1e-06 5.74924291333212 3.16216314633686
6.30050034318943 1e-06 6.30050508688663 2.65637065610909
5.28955990690412 1e-06 5.28956341889238 3.01229193273467
6.2248807952299 1e-06 6.22488479066228 3.11600268606425
5.77440400273108 1e-06 5.77440738741166 3.41208651594129
4.48508604623386 1e-06 4.48508967348486 2.47299805609364
6.65524285069879 1e-06 6.65524555592877 4.92028472261432
5.89488843117667 1e-06 5.89489227855548 3.06437007114833
5.45249640373411 1e-06 5.45249962954304 3.38054954872644
5.80523780004035 1e-06 5.80524248376326 2.47890238389711
5.60749816932154 1e-06 5.60750317230366 2.24166553247125
5.50780126178356 1e-06 5.50780578565514 2.43499795931578
5.23382505658591 1e-06 5.23382933443196 2.44694753261631
5.45249640373411 1e-06 5.45249962954304 3.38054954872644
5.13109651663191 1e-06 5.13110032361945 2.6956240352038
6.00699043637123 1e-06 6.00699477800026 2.76716346238195
5.64047653899966 1e-06 5.64048126968171 2.38463903636396
5.92540048543524 1e-06 5.92540407677313 3.29983331049286
5.25427222664423 1e-06 5.25427628895174 2.58684479417191
5.74693066166354 1e-06 5.74693432200561 3.14010992724219
5.38015448960319 1e-06 5.38015878296431 2.50627043133835
6.14796846593356 1e-06 6.14797304721526 2.68395497360855
5.77440400273108 1e-06 5.77440738741166 3.41208651594129
5.2837930336248 1e-06 5.2837980925051 2.08892108000195
5.74693066166354 1e-06 5.74693432200561 3.14010992724219
5.5374545758789 1e-06 5.53745880776055 2.61702130836668
5.47662757954337 1e-06 5.47663237113613 2.28593527034353
5.70062443259571 1e-06 5.70062994891801 2.0668237211375
5.08091144163457 1e-06 5.08091578802522 2.33799449008594
5.97491938265259 1e-06 5.97492400868685 2.58317484469053
5.60088328357747 1e-06 5.60088672911636 3.25109701840372
6.71853682058278 1e-06 6.71854252848601 2.35412063705785
4.26645313792433 1e-06 4.26645572677413 3.29602643650404
5.27415798033006 1e-06 5.2741617799485 2.77615515677624
6.00414886030508 1e-06 6.00415322684777 2.75007366919695
5.46845675371482 1e-06 5.46845942928016 4.08770698090663
4.62989600824114 1e-06 4.62989913128221 2.96499603687362
5.66781472226493 1e-06 5.66781920403422 2.52927907123833
5.64047653899966 1e-06 5.64048126968171 2.38463903636396
5.2885663131102 1e-06 5.28856984832973 2.99193491757399
5.25623891076376 1e-06 5.25624295014411 2.60250124308308
5.20126078904844 1e-06 5.20126534937925 2.2810925290737
5.2885663131102 1e-06 5.28856984832973 2.99193491757399
5.60259191667731 1e-06 5.60259533844765 3.27467870576767
5.97491938265259 1e-06 5.97492400868685 2.58317484469053
5.7769896492306 1e-06 5.77699300969512 3.43821341995049
5.55937439876354 1e-06 5.55937838502118 2.78927377624455
6.11685743810507 1e-06 6.11686228476867 2.52415536849545
5.53521954136339 1e-06 5.53522379677119 2.60150259170021
5.25427222664423 1e-06 5.25427628895174 2.58684479417191
6.29729093728001 1e-06 6.297295707112 2.64047020385659
5.48517783860408 1e-06 5.48518365525779 1.88602812028775
5.29726311458039 1e-06 5.29726638319251 3.24129621568464
5.5827211079916 1e-06 5.58272480069414 3.02365461245273
6.4429147191376 1e-06 6.44291972997014 2.57159808231225
4.73885990273091 1e-06 4.7388635339544 2.61006598688648
5.89488843117667 1e-06 5.89489227855548 3.06437007114833
5.74693066166354 1e-06 5.74693432200561 3.14010992724219
5.55937439876354 1e-06 5.55937838502118 2.78927377624455
4.71699629721149 1e-06 4.71700018165301 2.42866467704218
5.53521954136339 1e-06 5.53522379677119 2.60150259170021
6.84195889383143 1e-06 6.84196365241865 2.87563001157117
6.29729093728001 1e-06 6.297295707112 2.64047020385659
6.14796846593356 1e-06 6.14797304721526 2.68395497360855
6.74396079187801 1e-06 6.74396502696142 3.18481077769613
5.60088328357747 1e-06 5.60088672911636 3.25109701840372
7.0010389378866 1e-06 7.00104389236775 2.82614797023826
6.05429782879687 1e-06 6.05430320492284 2.25229341914721
5.92540048543524 1e-06 5.92540407677313 3.29983331049286
5.32151234025361 1e-06 5.32151713745352 2.21859424674393
5.60088328357747 1e-06 5.60088672911636 3.25109701840372
5.44005943194797 1e-06 5.44006292685434 3.11314011620485
4.87034774484473 1e-06 4.8703513602618 2.69421442975673
5.23141067927412 1e-06 5.23141497991545 2.43285484919344
4.61941280964225 1e-06 4.61941565912111 3.24229031144199
5.72128936775151 1e-06 5.72129330251937 2.9080734939658
5.44005943194797 1e-06 5.44006292685434 3.11314011620485
5.53966491065182 1e-06 5.53966911900218 2.63270501755916
6.18731277010383 1e-06 6.18731703380392 2.90232472543819
5.42409340445626 1e-06 5.42409716668408 2.88345149202849
5.44005943194797 1e-06 5.44006292685434 3.11314011620485
5.42409340445626 1e-06 5.42409716668408 2.88345149202849
5.95123742603944 1e-06 5.95124226148612 2.46150818332026
5.13109651663191 1e-06 5.13110032361945 2.6956240352038
6.83743723769736 1e-06 6.83744202543071 2.85623528726849
5.7235228844954 1e-06 5.72352679528241 2.92704795184927
6.03756121055947 1e-06 6.03756529181967 2.95867892823086
6.29729093728001 1e-06 6.297295707112 2.64047020385659
6.02172027217879 1e-06 6.02172329218797 3.98788707867841
6.7906529820374 1e-06 6.79065809921688 2.65406455065287
5.83275584913661 1e-06 5.83276027899199 2.63338795169557
5.92540048543524 1e-06 5.92540407677313 3.29983331049286
6.50206504541939 1e-06 6.5020686186661 3.63930836823164
5.44005943194797 1e-06 5.44006292685434 3.11314011620485
5.44005943194797 1e-06 5.44006292685434 3.11314011620485
5.72128936775151 1e-06 5.72129330251937 2.9080734939658
5.2885663131102 1e-06 5.28856984832973 2.99193491757399
6.15100738092406 1e-06 6.15101193671138 2.70030858997058
6.2248807952299 1e-06 6.22488479066228 3.11600268606425
5.7235228844954 1e-06 5.72352679528241 2.92704795184927
6.183983594931 1e-06 6.1839878842564 2.88343333310152
5.80793327869026 1e-06 5.80793793808137 2.49300446787942
5.60749816932154 1e-06 5.60750317230366 2.24166553247125
5.70228462751923 1e-06 5.70228876423726 2.75691616402468
5.7235228844954 1e-06 5.72352679528241 2.92704795184927
5.77325992830938 1e-06 5.77326488984355 2.32721089139716
4.99243444566243 1e-06 4.99243825415503 2.62174139072778
5.57086636107648 1e-06 5.57087163580628 2.11228812789573
5.01292854843281 1e-06 5.01293188035509 3.00903490630644
5.13905459550522 1e-06 5.1390573553202 3.72420699613223
5.60749816932154 1e-06 5.60750317230366 2.24166553247125
5.80793327869026 1e-06 5.80793793808137 2.49300446787942
5.14412718238775 1e-06 5.14413075045799 2.88342647599818
5.46181286281339 1e-06 5.46181581643467 3.69838871872659
4.41279300650186 1e-06 4.41279714148708 2.13437255773463
5.42409340445626 1e-06 5.42409716668408 2.88345149202849
5.60749816932154 1e-06 5.60750317230366 2.24166553247125
5.97212752432417 1e-06 5.97213217522049 2.5681655354724
6.2248807952299 1e-06 6.22488479066228 3.11600268606425
6.29729093728001 1e-06 6.297295707112 2.64047020385659
5.83275584913661 1e-06 5.83276027899199 2.63338795169557
5.45249640373411 1e-06 5.45249962954304 3.38054954872644
6.18516501476398 1e-06 6.18516822412461 3.85445795732852
5.72128936775151 1e-06 5.72129330251937 2.9080734939658
5.86209551627604 1e-06 5.86209966746107 2.82430361815963
5.22901437031033 1e-06 5.22901869372994 2.41892864351516
5.53521954136339 1e-06 5.53522379677119 2.60150259170021
6.2248807952299 1e-06 6.22488479066228 3.11600268606425
5.28955990690412 1e-06 5.28956341889238 3.01229193273467
5.73538683760449 1e-06 5.73539210096312 2.17936706066264
5.89215298039537 1e-06 5.89215685226359 3.04357507784364
4.50424768977644 1e-06 4.50425055163543 3.14778165677208
5.92857887905096 1e-06 5.92858244574979 3.32441110159029
4.99078076281219 1e-06 4.99078459387189 2.60543456206572
5.27563934036661 1e-06 5.27564311691999 2.79389484744124
4.87879904585209 1e-06 4.87880213439142 3.15929632081752
5.77035697524859 1e-06 5.77036196115639 2.31466985463927
4.87034774484473 1e-06 4.8703513602618 2.69421442975673
5.0051267272601 1e-06 5.00513032180786 2.78484742264398
5.92540048543524 1e-06 5.92540407677313 3.29983331049286
4.626617195379 1e-06 4.62662055907098 2.75091984167745
6.03756121055947 1e-06 6.03756529181967 2.95867892823086
6.99650222006714 1e-06 6.99650720463358 2.80726991383715
6.29410009956391 1e-06 6.29410489551971 2.62475679204855
5.60259191667731 1e-06 5.60259533844765 3.27467870576767
5.86209551627604 1e-06 5.86209966746107 2.82430361815963
5.4823719548483 1e-06 5.4823766996412 2.31090372968859
5.89215298039537 1e-06 5.89215685226359 3.04357507784364
5.29726311458039 1e-06 5.29726638319251 3.24129621568464
5.93980049799413 1e-06 5.93980543275885 2.40733215971961
5.50780126178356 1e-06 5.50780578565514 2.43499795931578
5.15178035400658 1e-06 5.15178363420481 3.14114377984669
5.53521954136339 1e-06 5.53522379677119 2.60150259170021
5.72128936775151 1e-06 5.72129330251937 2.9080734939658
5.69765623976804 1e-06 5.69766042434888 2.72317072880262
6.07998359341292 1e-06 6.07998875569432 2.35554468513876
5.42409340445626 1e-06 5.42409716668408 2.88345149202849
6.3446837757334 1e-06 6.34468716898453 3.73959461963912
5.15055940448561 1e-06 5.1505624394281 3.39417705110994
5.27415798033006 1e-06 5.2741617799485 2.77615515677624
6.97284320278624 1e-06 6.97284730152582 3.4024373033501
6.00414886030508 1e-06 6.00415322684777 2.75007366919695
5.80523780004035 1e-06 5.80524248376326 2.47890238389711
5.80523780004035 1e-06 5.80524248376326 2.47890238389711
6.08597690367371 1e-06 6.0859820151985 2.38127987308414
5.69713495488016 1e-06 5.69714049545343 2.05651767173934
6.59473861906501 1e-06 6.59474384519257 2.52376076094913
5.84048868821994 1e-06 5.84049304497014 2.68112534950044
5.77440400273108 1e-06 5.77440738741166 3.41208651594129
6.29729093728001 1e-06 6.297295707112 2.64047020385659
5.69537931218584 1e-06 5.69538352074072 2.70657614427653
5.62063150640423 1e-06 5.62063467934841 3.54285382935301
5.80523780004035 1e-06 5.80524248376326 2.47890238389711
5.25427222664423 1e-06 5.25427628895174 2.58684479417191
5.80252745711181 1e-06 5.80253216516353 2.46494132025
5.46181286281339 1e-06 5.46181581643467 3.69838871872659
6.183983594931 1e-06 6.1839878842564 2.88343333310152
6.11685743810507 1e-06 6.11686228476867 2.52415536849545
5.67030970045822 1e-06 5.67031415833035 2.54395704568698
6.03756121055947 1e-06 6.03756529181967 2.95867892823086
5.08355730672089 1e-06 5.08356163069032 2.35134157863285
5.8646693387036 1e-06 5.86467346547913 2.84225648978755
6.2248807952299 1e-06 6.22488479066228 3.11600268606425
5.42409340445626 1e-06 5.42409716668408 2.88345149202849
6.48224429083837 1e-06 6.48224899436555 2.75633705153756
6.08597690367371 1e-06 6.0859820151985 2.38127987308414
4.87034774484473 1e-06 4.8703513602618 2.69421442975673
5.8646693387036 1e-06 5.86467346547913 2.84225648978755
5.27415798033006 1e-06 5.2741617799485 2.77615515677624
5.97212752432417 1e-06 5.97213217522049 2.5681655354724
6.42899357915061 1e-06 6.42899746748225 3.30681770441552
6.22646009813388 1e-06 6.22646546306309 2.3211747110181
6.00414886030508 1e-06 6.00415322684777 2.75007366919695
6.22646009813388 1e-06 6.22646546306309 2.3211747110181
6.4125561056088 1e-06 6.41256136852708 2.43688569978313
7.14421751987235 1e-06 7.14422065019188 4.56453481013409
5.40422650575319 1e-06 5.40423053407493 2.6831193101605
6.07518129064738 1e-06 6.07518508520004 3.20205821931909
5.97491938265259 1e-06 5.97492400868685 2.58317484469053
6.48590041409652 1e-06 6.485905090603 2.77382668568869
5.55937439876354 1e-06 5.55937838502118 2.78927377624455
5.12955174746964 1e-06 5.12955557726833 2.67876157897116
5.15178035400658 1e-06 5.15178363420481 3.14114377984669
5.40612834801707 1e-06 5.40613235309599 2.69964005888897
5.29934839799156 1e-06 5.29935134883195 3.59175995142684
4.73900880489367 1e-06 4.73901163858992 3.34475860895233
6.14796846593356 1e-06 6.14797304721526 2.68395497360855
6.2248807952299 1e-06 6.22488479066228 3.11600268606425
5.86209551627604 1e-06 5.86209966746107 2.82430361815963
5.35429302045909 1e-06 5.35429755472776 2.36170418537989
5.23706685484786 1e-06 5.23707219679284 1.96073706707291
6.25852254238558 1e-06 6.25852763620261 2.45730512763458
5.83533932630468 1e-06 5.8353437317951 2.64912497712681
5.40422650575319 1e-06 5.40423053407493 2.6831193101605
6.26776818582908 1e-06 6.26777320157227 2.49924157577963
5.16898489831896 1e-06 5.16898969418121 2.15560505942276
6.03756121055947 1e-06 6.03756529181967 2.95867892823086
5.47662757954337 1e-06 5.47663237113613 2.28593527034353
6.2248807952299 1e-06 6.22488479066228 3.11600268606425
5.60444355606578 1e-06 5.60444858284794 2.22983670362778
5.93980049799413 1e-06 5.93980543275885 2.40733215971961
6.00414886030508 1e-06 6.00415322684777 2.75007366919695
6.00414886030508 1e-06 6.00415322684777 2.75007366919695
5.45249640373411 1e-06 5.45249962954304 3.38054954872644
5.77035697524859 1e-06 5.77036196115639 2.31466985463927
5.93980049799413 1e-06 5.93980543275885 2.40733215971961
5.15055940448561 1e-06 5.1505624394281 3.39417705110994
7.06019404605156 1e-06 7.06019865065887 3.06658220485758
5.56135303658862 1e-06 5.56135699926345 2.80687203067792
5.92857887905096 1e-06 5.92858244574979 3.32441110159029
5.45099822624867 1e-06 5.45100321476154 2.18542331627686
6.7906529820374 1e-06 6.79065809921688 2.65406455065287
5.53521954136339 1e-06 5.53522379677119 2.60150259170021
6.15100738092406 1e-06 6.15101193671138 2.70030858997058
5.80252745711181 1e-06 5.80253216516353 2.46494132025
4.98907216318256 1e-06 4.98907601678593 2.58930595857031
5.29965421740713 1e-06 5.29965721602152 3.53473992864631
5.0051267272601 1e-06 5.00513032180786 2.78484742264398
6.48224429083837 1e-06 6.48224899436555 2.75633705153756
6.01769966496473 1e-06 6.01770533084876 2.12419050106914
5.38015448960319 1e-06 5.38015878296431 2.50627043133835
6.03756121055947 1e-06 6.03756529181967 2.95867892823086
5.57755995459993 1e-06 5.57756518182596 2.13404513362209
6.53161746767514 1e-06 6.5316218332903 2.99230507154404
4.8798777049155 1e-06 4.87988105970696 2.90920274852067
5.25427222664423 1e-06 5.25427628895174 2.58684479417191
5.2885663131102 1e-06 5.28856984832973 2.99193491757399
5.69537931218584 1e-06 5.69538352074072 2.70657614427653
5.40422650575319 1e-06 5.40423053407493 2.6831193101605
5.11252112608591 1e-06 5.11252517001443 2.5284958599686
4.99078076281219 1e-06 4.99078459387189 2.60543456206572
5.60088328357747 1e-06 5.60088672911636 3.25109701840372
5.50780126178356 1e-06 5.50780578565514 2.43499795931578
6.2248807952299 1e-06 6.22488479066228 3.11600268606425
6.5239861399578 1e-06 6.52399196479176 2.24006233359863
5.60088328357747 1e-06 5.60088672911636 3.25109701840372
5.25623891076376 1e-06 5.25624295014411 2.60250124308308
5.72128936775151 1e-06 5.72129330251937 2.9080734939658
5.86209551627604 1e-06 5.86209966746107 2.82430361815963
5.74693066166354 1e-06 5.74693432200561 3.14010992724219
6.07880214324539 1e-06 6.07880591260069 3.22538450889854
5.60088328357747 1e-06 5.60088672911636 3.25109701840372
6.63499931082518 1e-06 6.63500422114514 2.70247497024737
5.7235228844954 1e-06 5.72352679528241 2.92704795184927
5.67030970045822 1e-06 5.67031415833035 2.54395704568698
6.87707387910767 1e-06 6.87707981098228 2.31868816381193
5.69765623976804 1e-06 5.69766042434888 2.72317072880262
5.2631393854539 1e-06 5.26314545627895 1.73391512177316
5.53521954136339 1e-06 5.53522379677119 2.60150259170021
5.80523780004035 1e-06 5.80524248376326 2.47890238389711
5.44005943194797 1e-06 5.44006292685434 3.11314011620485
6.183983594931 1e-06 6.1839878842564 2.88343333310152
4.7943252154135 1e-06 4.79432956675115 2.20361303548473
5.94839141130878 1e-06 5.94839627158903 2.44775999836398
5.53521954136339 1e-06 5.53522379677119 2.60150259170021
5.5374545758789 1e-06 5.53745880776055 2.61702130836668
6.33204516067001 1e-06 6.33204965729287 2.81635971030715
6.97284320278624 1e-06 6.97284730152582 3.4024373033501
5.45249640373411 1e-06 5.45249962954304 3.38054954872644
6.26159501662752 1e-06 6.26160008441894 2.4711371482984
5.58094309642674 1e-06 5.58094681281947 3.00342344495289
5.77035697524859 1e-06 5.77036196115639 2.31466985463927
5.67030970045822 1e-06 5.67031415833035 2.54395704568698
5.10836635436002 1e-06 5.10837044354062 2.49848270593002
5.51323249446668 1e-06 5.51323909417574 1.67075283283968
6.19696576266934 1e-06 6.19697137240505 2.20936424900931
5.74923927705747 1e-06 5.74924291333212 3.16216314633686
5.13905459550522 1e-06 5.1390573553202 3.72420699613223
5.81061452882026 1e-06 5.81061916387649 2.50725012370837
6.5239861399578 1e-06 6.52399196479176 2.24006233359863
5.44128222542677 1e-06 5.44128569686783 3.13488797356587
5.77325992830938 1e-06 5.77326488984355 2.32721089139716
5.67030970045822 1e-06 5.67031415833035 2.54395704568698
5.69537931218584 1e-06 5.69538352074072 2.70657614427653
5.5374545758789 1e-06 5.53745880776055 2.61702130836668
6.29729093728001 1e-06 6.297295707112 2.64047020385659
5.74693066166354 1e-06 5.74693432200561 3.14010992724219
5.8646693387036 1e-06 5.86467346547913 2.84225648978755
6.22336717733535 1e-06 6.22337256824035 2.30884279922056
6.18731277010383 1e-06 6.18731703380392 2.90232472543819
5.97212752432417 1e-06 5.97213217522049 2.5681655354724
5.16565859580895 1e-06 5.16566341416743 2.14416016849924
6.14796846593356 1e-06 6.14797304721526 2.68395497360855
5.94267514359492 1e-06 5.94268005353411 2.42067500663658
5.94553854903551 1e-06 5.94554343414658 2.43415015477293
6.65860433993654 1e-06 6.65860809033159 3.55088612422751
4.85179913471273 1e-06 4.85180300638633 2.50630937565473
5.15055940448561 1e-06 5.1505624394281 3.39417705110994
5.8646693387036 1e-06 5.86467346547913 2.84225648978755
5.92540048543524 1e-06 5.92540407677313 3.29983331049286
5.12955174746964 1e-06 5.12955557726833 2.67876157897116
5.2837930336248 1e-06 5.2837980925051 2.08892108000195
6.4344288832618 1e-06 6.43443274445539 3.33287472443703
5.67030970045822 1e-06 5.67031415833035 2.54395704568698
5.91203639125027 1e-06 5.91204155992258 2.28764546806158
6.07998359341292 1e-06 6.07998875569432 2.35554468513876
5.53521954136339 1e-06 5.53522379677119 2.60150259170021
5.45249640373411 1e-06 5.45249962954304 3.38054954872644
5.38015448960319 1e-06 5.38015878296431 2.50627043133835
5.83275584913661 1e-06 5.83276027899199 2.63338795169557
5.86209551627604 1e-06 5.86209966746107 2.82430361815963
4.8715587553785 1e-06 4.87156234817463 2.71185185070942
6.48224429083837 1e-06 6.48224899436555 2.75633705153756
4.23269507889207 1e-06 4.23269872899188 2.31922487053617
5.23141067927412 1e-06 5.23141497991545 2.43285484919344
5.80713656730984 1e-06 5.80713967379177 3.73872699127829
5.00615436822717 1e-06 5.00615793994532 2.80322295782802
5.13109651663191 1e-06 5.13110032361945 2.6956240352038
5.64047653899966 1e-06 5.64048126968171 2.38463903636396
6.63499931082518 1e-06 6.63500422114514 2.70247497024737
5.56135303658862 1e-06 5.56135699926345 2.80687203067792
5.40612834801707 1e-06 5.40613235309599 2.69964005888897
5.69537931218584 1e-06 5.69538352074072 2.70657614427653
5.53521954136339 1e-06 5.53522379677119 2.60150259170021
5.72128936775151 1e-06 5.72129330251937 2.9080734939658
5.44005943194797 1e-06 5.44006292685434 3.11314011620485
6.08298535711556 1e-06 6.08299049402045 2.36834986886424
5.22901437031033 1e-06 5.22901869372994 2.41892864351516
4.8715587553785 1e-06 4.87156234817463 2.71185185070942
5.42563768338164 1e-06 5.42564142226849 2.90227824431847
5.13905459550522 1e-06 5.1390573553202 3.72420699613223
5.6432036808375 1e-06 5.64320838766259 2.39788458924713
5.45249640373411 1e-06 5.45249962954304 3.38054954872644
6.71853682058278 1e-06 6.71854252848601 2.35412063705785
5.80523780004035 1e-06 5.80524248376326 2.47890238389711
6.56376049341821 1e-06 6.56376597834284 2.3933855948556
5.67030970045822 1e-06 5.67031415833035 2.54395704568698
6.07518129064738 1e-06 6.07518508520004 3.20205821931909
5.80252745711181 1e-06 5.80253216516353 2.46494132025
6.50206504541939 1e-06 6.5020686186661 3.63930836823164
5.80793327869026 1e-06 5.80793793808137 2.49300446787942
6.5239861399578 1e-06 6.52399196479176 2.24006233359863
5.15055940448561 1e-06 5.1505624394281 3.39417705110994
6.25852254238558 1e-06 6.25852763620261 2.45730512763458
5.80252745711181 1e-06 5.80253216516353 2.46494132025
5.63772525551352 1e-06 5.63773001004281 2.37152110564479
5.31839785474777 1e-06 5.31840267492314 2.20672700860516
5.29726311458039 1e-06 5.29726638319251 3.24129621568464
6.64253897842734 1e-06 6.64254383313279 2.73654008791228
5.89215298039537 1e-06 5.89215685226359 3.04357507784364
5.29965421740713 1e-06 5.29965721602152 3.53473992864631
5.7235228844954 1e-06 5.72352679528241 2.92704795184927
6.83743723769736 1e-06 6.83744202543071 2.85623528726849
4.96791478209174 1e-06 4.96791886943641 2.43087980147437
5.31839785474777 1e-06 5.31840267492314 2.20672700860516
5.60749816932154 1e-06 5.60750317230366 2.24166553247125
5.44128222542677 1e-06 5.44128569686783 3.13488797356587
6.40623332745981 1e-06 6.40623864374724 2.4100436520063
6.65860433993654 1e-06 6.65860809033159 3.55088612422751
5.2837930336248 1e-06 5.2837980925051 2.08892108000195
5.70062443259571 1e-06 5.70062994891801 2.0668237211375
5.5374545758789 1e-06 5.53745880776055 2.61702130836668
5.2885663131102 1e-06 5.28856984832973 2.99193491757399
4.87034774484473 1e-06 4.8703513602618 2.69421442975673
7.0895279286885 1e-06 7.08953164718011 3.81312511628506
5.66781472226493 1e-06 5.66781920403422 2.52927907123833
6.22882839726243 1e-06 6.22883236683851 3.13828805758663
5.92857887905096 1e-06 5.92858244574979 3.32441110159029
6.66667264225454 1e-06 6.66667636329711 3.58323294373009
5.80793327869026 1e-06 5.80793793808137 2.49300446787942
6.52724569550621 1e-06 6.52725008851485 2.97165562479819
5.29726311458039 1e-06 5.29726638319251 3.24129621568464
5.90594904042383 1e-06 5.90595425872644 2.26355502622125
5.77325992830938 1e-06 5.77326488984355 2.32721089139716
5.62241688998395 1e-06 5.62242003894468 3.57097122334714
5.40612834801707 1e-06 5.40613235309599 2.69964005888897
5.53521954136339 1e-06 5.53522379677119 2.60150259170021
6.65860433993654 1e-06 6.65860809033159 3.55088612422751
5.89488843117667 1e-06 5.89489227855548 3.06437007114833
5.92857887905096 1e-06 5.92858244574979 3.32441110159029
4.9968343997887 1e-06 4.99683718952669 3.58230114189362
4.75113419169573 1e-06 4.75113756449199 2.81733035036733
4.9968343997887 1e-06 4.99683718952669 3.58230114189362
4.9649161477546 1e-06 4.96491864986903 3.96858137154619
6.52724569550621 1e-06 6.52725008851485 2.97165562479819
5.60259191667731 1e-06 5.60259533844765 3.27467870576767
5.62063150640423 1e-06 5.62063467934841 3.54285382935301
5.80523780004035 1e-06 5.80524248376326 2.47890238389711
4.96791478209174 1e-06 4.96791886943641 2.43087980147437
5.74485836852527 1e-06 5.74486355906394 2.21359172178592
6.25852254238558 1e-06 6.25852763620261 2.45730512763458
5.94267514359492 1e-06 5.94268005353411 2.42067500663658
6.56054159228207 1e-06 6.56054710459166 2.38032744984635
6.7906529820374 1e-06 6.79065809921688 2.65406455065287
5.2885663131102 1e-06 5.28856984832973 2.99193491757399
6.00699043637123 1e-06 6.00699477800026 2.76716346238195
4.98907216318256 1e-06 4.98907601678593 2.58930595857031
6.75668997282895 1e-06 6.7566953582296 2.50926527508315
6.30050034318943 1e-06 6.30050508688663 2.65637065610909
5.83533932630468 1e-06 5.8353437317951 2.64912497712681
6.15100738092406 1e-06 6.15101193671138 2.70030858997058
6.71204304802593 1e-06 6.71204881216599 2.32889991352097
5.40422650575319 1e-06 5.40423053407493 2.6831193101605
6.26159501662752 1e-06 6.26160008441894 2.4711371482984
5.51034358702828 1e-06 5.51034808743437 2.44882405891544
6.22882839726243 1e-06 6.22883236683851 3.13828805758663
5.83275584913661 1e-06 5.83276027899199 2.63338795169557
6.03756121055947 1e-06 6.03756529181967 2.95867892823086
5.60088328357747 1e-06 5.60088672911636 3.25109701840372
5.83533932630468 1e-06 5.8353437317951 2.64912497712681
7.50200918609351 1e-06 7.50201469329751 2.72443855123824
5.90594904042383 1e-06 5.90595425872644 2.26355502622125
5.27415798033006 1e-06 5.2741617799485 2.77615515677624
6.03756121055947 1e-06 6.03756529181967 2.95867892823086
4.62738749193845 1e-06 4.62739083284909 2.77013921415006
5.2581487459219 1e-06 5.25815276236854 2.618312401733
5.72128936775151 1e-06 5.72129330251937 2.9080734939658
5.32455975561638 1e-06 5.32456452986555 2.23053605974325
6.5829950725751 1e-06 6.58299914946921 3.22942098305138
5.89215298039537 1e-06 5.89215685226359 3.04357507784364
4.87879904585209 1e-06 4.87880213439142 3.15929632081752
6.2248807952299 1e-06 6.22488479066228 3.11600268606425
5.25427222664423 1e-06 5.25427628895174 2.58684479417191
4.98907216318256 1e-06 4.98907601678593 2.58930595857031
5.29726311458039 1e-06 5.29726638319251 3.24129621568464
5.60444355606578 1e-06 5.60444858284794 2.22983670362778
5.72128936775151 1e-06 5.72129330251937 2.9080734939658
6.28061673493209 1e-06 6.2806204065682 3.42115867547451
6.11685743810507 1e-06 6.11686228476867 2.52415536849545
5.97212752432417 1e-06 5.97213217522049 2.5681655354724
5.11048502470217 1e-06 5.11048909128985 2.51340562366607
4.8798777049155 1e-06 4.87988105970696 2.90920274852067
6.29729093728001 1e-06 6.297295707112 2.64047020385659
6.05114675409224 1e-06 6.05115215551816 2.24057705864375
5.51034358702828 1e-06 5.51034808743437 2.44882405891544
5.61052285818152 1e-06 5.6105278373555 2.25359908566092
5.12955174746964 1e-06 5.12955557726833 2.67876157897116
4.83038759619696 1e-06 4.83039167639954 2.36772286317963
4.75113419169573 1e-06 4.75113756449199 2.81733035036733
5.29965421740713 1e-06 5.29965721602152 3.53473992864631
5.48930048066591 1e-06 5.48930627368073 1.89514753059955
6.07518129064738 1e-06 6.07518508520004 3.20205821931909
5.29965421740713 1e-06 5.29965721602152 3.53473992864631
6.183983594931 1e-06 6.1839878842564 2.88343333310152
5.83533932630468 1e-06 5.8353437317951 2.64912497712681
5.56135303658862 1e-06 5.56135699926345 2.80687203067792
5.58094309642674 1e-06 5.58094681281947 3.00342344495289
5.92540048543524 1e-06 5.92540407677313 3.29983331049286
6.52724569550621 1e-06 6.52725008851485 2.97165562479819
5.72128936775151 1e-06 5.72129330251937 2.9080734939658
5.60088328357747 1e-06 5.60088672911636 3.25109701840372
4.73900880489367 1e-06 4.73901163858992 3.34475860895233
6.15100738092406 1e-06 6.15101193671138 2.70030858997058
5.42409340445626 1e-06 5.42409716668408 2.88345149202849
5.86209551627604 1e-06 5.86209966746107 2.82430361815963
4.85179913471273 1e-06 4.85180300638633 2.50630937565473
6.04063792237841 1e-06 6.04064197863035 2.97843727739607
4.87879904585209 1e-06 4.87880213439142 3.15929632081752
6.14796846593356 1e-06 6.14797304721526 2.68395497360855
4.87811936376751 1e-06 4.87812242866723 3.18322047460885
5.28955990690412 1e-06 5.28956341889238 3.01229193273467
7.38092269789266 1e-06 7.38092770241717 2.94970384139049
6.11984180076782 1e-06 6.11984662205756 2.5386776832248
7.11562625471273 1e-06 7.11563175581384 2.58698612536666
6.25852254238558 1e-06 6.25852763620261 2.45730512763458
4.98907216318256 1e-06 4.98907601678593 2.58930595857031
5.97770981086108 1e-06 5.97771441202732 2.59834910447969
6.37535184676433 1e-06 6.3753560415049 3.03969231154797
5.74172601680829 1e-06 5.74173123162238 2.20208592901359
5.29074823410509 1e-06 5.29075324728335 2.11073923876546
4.9968343997887 1e-06 4.99683718952669 3.58230114189362
6.05114675409224 1e-06 6.05115215551816 2.24057705864375
6.2248807952299 1e-06 6.22488479066228 3.11600268606425
5.42409340445626 1e-06 5.42409716668408 2.88345149202849
5.89215298039537 1e-06 5.89215685226359 3.04357507784364
5.74693066166354 1e-06 5.74693432200561 3.14010992724219
6.25852254238558 1e-06 6.25852763620261 2.45730512763458
5.85175164296404 1e-06 5.85175446574237 4.14609877553102
6.22336717733535 1e-06 6.22337256824035 2.30884279922056
5.11048502470217 1e-06 5.11048909128985 2.51340562366607
5.94267514359492 1e-06 5.94268005353411 2.42067500663658
5.89215298039537 1e-06 5.89215685226359 3.04357507784364
6.04063792237841 1e-06 6.04064197863035 2.97843727739607
5.56135303658862 1e-06 5.56135699926345 2.80687203067792
5.14412718238775 1e-06 5.14413075045799 2.88342647599818
5.40612834801707 1e-06 5.40613235309599 2.69964005888897
5.86209551627604 1e-06 5.86209966746107 2.82430361815963
4.96791478209174 1e-06 4.96791886943641 2.43087980147437
6.63499931082518 1e-06 6.63500422114514 2.70247497024737
6.37340272270399 1e-06 6.37340831686885 2.27859280231999
4.85375497617137 1e-06 4.85375882557686 2.52182409140363
5.44005943194797 1e-06 5.44006292685434 3.11314011620485
4.93511793948898 1e-06 4.93512230226307 2.26237936936123
5.94267514359492 1e-06 5.94268005353411 2.42067500663658
6.37655355961058 1e-06 6.37655912714523 2.29062345096283
5.60444355606578 1e-06 5.60444858284794 2.22983670362778
6.95331740897386 1e-06 6.95332270370981 2.62650567224686
6.07518129064738 1e-06 6.07518508520004 3.20205821931909
5.62063150640423 1e-06 5.62063467934841 3.54285382935301
5.46845675371482 1e-06 5.46845942928016 4.08770698090663
5.58094309642674 1e-06 5.58094681281947 3.00342344495289
5.25427222664423 1e-06 5.25427628895174 2.58684479417191
5.87627441696092 1e-06 5.87627986904207 2.15561098846047
5.22901437031033 1e-06 5.22901869372994 2.41892864351516
5.90899507165766 1e-06 5.90900026515735 2.27553824277075
5.23141067927412 1e-06 5.23141497991545 2.43285484919344
5.2837930336248 1e-06 5.2837980925051 2.08892108000195
4.75170466515925 1e-06 4.75170801505703 2.83692901497191
5.55937439876354 1e-06 5.55937838502118 2.78927377624455
5.16565859580895 1e-06 5.16566341416743 2.14416016849924
5.58094309642674 1e-06 5.58094681281947 3.00342344495289
6.14796846593356 1e-06 6.14797304721526 2.68395497360855
5.27415798033006 1e-06 5.2741617799485 2.77615515677624
5.53521954136339 1e-06 5.53522379677119 2.60150259170021
6.52724569550621 1e-06 6.52725008851485 2.97165562479819
6.29410009956391 1e-06 6.29410489551971 2.62475679204855
6.11984180076782 1e-06 6.11984662205756 2.5386776832248
6.75326571326962 1e-06 6.7532711269493 2.49489277776765
6.183983594931 1e-06 6.1839878842564 2.88343333310152
6.56376049341821 1e-06 6.56376597834284 2.3933855948556
5.13905459550522 1e-06 5.1390573553202 3.72420699613223
6.26159501662752 1e-06 6.26160008441894 2.4711371482984
6.08298535711556 1e-06 6.08299049402045 2.36834986886424
5.43552604162968 1e-06 5.43553212848849 1.78599001017698
5.32151234025361 1e-06 5.32151713745352 2.21859424674393
5.77035697524859 1e-06 5.77036196115639 2.31466985463927
6.03756121055947 1e-06 6.03756529181967 2.95867892823086
6.42899357915061 1e-06 6.42899746748225 3.30681770441552
5.38015448960319 1e-06 5.38015878296431 2.50627043133835
5.97010661279275 1e-06 5.97010989618778 3.63654946944936
5.77440400273108 1e-06 5.77440738741166 3.41208651594129
4.51106554099382 1e-06 4.51106867550729 2.87832333331681
6.07518129064738 1e-06 6.07518508520004 3.20205821931909
5.58094309642674 1e-06 5.58094681281947 3.00342344495289
5.12457973511718 1e-06 5.12458480971799 2.01970069653646
5.28729955389131 1e-06 5.28730458990708 2.0997977773455
6.48224429083837 1e-06 6.48224899436555 2.75633705153756
6.42899357915061 1e-06 6.42899746748225 3.30681770441552
6.04063792237841 1e-06 6.04064197863035 2.97843727739607
4.93511793948898 1e-06 4.93512230226307 2.26237936936123
5.38243544908432 1e-06 5.38243971929369 2.52092696202552
5.53521954136339 1e-06 5.53522379677119 2.60150259170021
6.42899357915061 1e-06 6.42899746748225 3.30681770441552
5.83533932630468 1e-06 5.8353437317951 2.64912497712681
4.71699629721149 1e-06 4.71700018165301 2.42866467704218
5.5827211079916 1e-06 5.58272480069414 3.02365461245273
5.80523780004035 1e-06 5.80524248376326 2.47890238389711
6.37535184676433 1e-06 6.3753560415049 3.03969231154797
7.07776488688729 1e-06 7.07777070256636 2.43403213274519
5.29726311458039 1e-06 5.29726638319251 3.24129621568464
4.70610868176076 1e-06 4.70611122636677 3.69889456194796
5.2581487459219 1e-06 5.25815276236854 2.618312401733
6.7906529820374 1e-06 6.79065809921688 2.65406455065287
5.90899507165766 1e-06 5.90900026515735 2.27553824277075
5.80713656730984 1e-06 5.80713967379177 3.73872699127829
5.64047653899966 1e-06 5.64048126968171 2.38463903636396
5.38015448960319 1e-06 5.38015878296431 2.50627043133835
4.75170466515925 1e-06 4.75170801505703 2.83692901497191
5.40422650575319 1e-06 5.40423053407493 2.6831193101605
5.80252745711181 1e-06 5.80253216516353 2.46494132025
5.67030970045822 1e-06 5.67031415833035 2.54395704568698
5.72128936775151 1e-06 5.72129330251937 2.9080734939658
4.68656832797178 1e-06 4.6865724610139 2.26785740154398
5.83533932630468 1e-06 5.8353437317951 2.64912497712681
5.55937439876354 1e-06 5.55937838502118 2.78927377624455
5.38243544908432 1e-06 5.38243971929369 2.52092696202552
6.42899357915061 1e-06 6.42899746748225 3.30681770441552
5.64255718444342 1e-06 5.64256008133518 3.89559897006493
5.15431207439172 1e-06 5.15431784249641 1.78717980680025
4.87879904585209 1e-06 4.87880213439142 3.15929632081752
5.42409340445626 1e-06 5.42409716668408 2.88345149202849
6.22882839726243 1e-06 6.22883236683851 3.13828805758663
5.74693066166354 1e-06 5.74693432200561 3.14010992724219
5.89215298039537 1e-06 5.89215685226359 3.04357507784364
6.93179567925714 1e-06 6.93179924074908 3.89264077687213
5.38015448960319 1e-06 5.38015878296431 2.50627043133835
5.27563934036661 1e-06 5.27564311691999 2.79389484744124
6.42899357915061 1e-06 6.42899746748225 3.30681770441552
5.28955990690412 1e-06 5.28956341889238 3.01229193273467
6.11685743810507 1e-06 6.11686228476867 2.52415536849545
6.26159501662752 1e-06 6.26160008441894 2.4711371482984
5.60088328357747 1e-06 5.60088672911636 3.25109701840372
5.29773628869153 1e-06 5.29773953383769 3.26502594423275
5.83533932630468 1e-06 5.8353437317951 2.64912497712681
5.12955174746964 1e-06 5.12955557726833 2.67876157897116
5.86972796527193 1e-06 5.86973346694149 2.13380193588453
4.83069502238552 1e-06 4.8306975480074 3.82535576886479
6.6387459595021 1e-06 6.63875084203012 2.71939250028809
4.96555832832577 1e-06 4.96556243796378 2.41654633721626
5.97770981086108 1e-06 5.97771441202732 2.59834910447969
6.183983594931 1e-06 6.1839878842564 2.88343333310152
6.08597690367371 1e-06 6.0859820151985 2.38127987308414
6.11984180076782 1e-06 6.11984662205756 2.5386776832248
5.22901437031033 1e-06 5.22901869372994 2.41892864351516
6.04488404077254 1e-06 6.044889492936 2.21742904575853
6.30050034318943 1e-06 6.30050508688663 2.65637065610909
6.68114598440871 1e-06 6.68115057499975 2.91080381697466
4.50421510106138 1e-06 4.50421847454064 2.67037141378424
5.42563768338164 1e-06 5.42564142226849 2.90227824431847
6.08298535711556 1e-06 6.08299049402045 2.36834986886424
6.6387459595021 1e-06 6.63875084203012 2.71939250028809
7.38034632036165 1e-06 7.38035289885238 2.24378426424431
6.3446837757334 1e-06 6.34468716898453 3.73959461963912
5.12955174746964 1e-06 5.12955557726833 2.67876157897116
5.42409340445626 1e-06 5.42409716668408 2.88345149202849
4.83069502238552 1e-06 4.8306975480074 3.82535576886479
4.47723271302241 1e-06 4.47723528517476 3.48131670975044
6.29729093728001 1e-06 6.297295707112 2.64047020385659
6.37535184676433 1e-06 6.3753560415049 3.03969231154797
