# Supplementary material for: A Unified Probabilistic Framework for Dose–Response Assessment of Human Health Effects
Source: Environ Health Perspect. 2015 May 22;123(12):1241–54. doi: 10.1289/ehp.1409385 (PMC4671238; doi:10.1289/ehp.1409385)
Supplement: (219 KB) ZIP [file ehp.1409385.s002.acco.zip › SupplementalDataAndRCodeFiles/meth.lp.bmr.01.bootstrap.samples.dat]

"ADM" "a" "b" "c"
1.47735973638344 1e-06 6.110915700251 1.63848073199784
1.24133641113117 1e-06 5.43673502045077 1.5750598427015
1.3882898120948 1e-06 5.68434816220434 1.65030899045863
1.74344422804705 1e-06 5.8965828536735 1.90917357735834
0.900379396748228 1e-06 6.58405297703735 1.16926019226291
1.95582050301695 1e-06 5.77650939315094 2.14807923181788
1.39320269865122 1e-06 4.94889566788496 1.83529713485309
1.43038333558873 1e-06 5.85593200080051 1.65046252605563
1.01192628111281 1e-06 5.95979517379148 1.31196345666978
1.57875282113432 1e-06 5.87639890690914 1.77001598674127
1.44678014995819 1e-06 4.82119040365706 1.9326957017956
1.63625640168385 1e-06 5.60738321408931 1.8887703779721
1.43038333558873 1e-06 5.85593200080051 1.65046252605563
1.71863017272911 1e-06 6.03496141160593 1.85212601390018
1.98724495439185 1e-06 5.6295729114035 2.23411394245487
1.44541102179182 1e-06 5.20097793201404 1.8168163698774
1.69720731824297 1e-06 6.1737823680913 1.80151651771088
1.02825126258448 1e-06 6.158247476566 1.29968456322573
1.63625640168385 1e-06 5.60738321408931 1.8887703779721
1.51959182061057 1e-06 6.28425462294317 1.63872844131521
1.88030774230074 1e-06 6.20453426621199 1.94861817512443
1.01490893762072 1e-06 4.58049513119335 1.54368626671572
0.855779369599602 1e-06 5.50839406467975 1.24937063840344
1.46729763514976 1e-06 6.24641157899239 1.6059452622773
1.83934262259533 1e-06 5.47515167981094 2.13267586385533
1.90246007615862 1e-06 6.06255792621762 2.00723038732578
1.67909327758982 1e-06 6.31354098649916 1.75647294713727
0.925492175159677 1e-06 5.79237717345449 1.26847487263192
1.26415959468683 1e-06 5.65567470335165 1.55270814601678
1.26415959468683 1e-06 5.65567470335165 1.55270814601678
1.30654112540084 1e-06 5.19440698821312 1.68551604733512
1.12122475044933 1e-06 5.41436662022568 1.4773893134567
1.64289708119151 1e-06 5.0612097835246 2.06759948816646
2.09285643589891 1e-06 6.24658705433978 2.12742240263271
1.29612491800062 1e-06 5.83307536681448 1.54660377966268
1.59487442207356 1e-06 5.19966469594459 1.9684799160929
1.27158273645431 1e-06 5.31550960307423 1.62639984357745
1.4065132602096 1e-06 5.32762480000824 1.74678053279409
1.06094899115099 1e-06 5.15866063023395 1.47096330293451
0.782316498302959 1e-06 5.3475136136525 1.21029835662042
1.14768462087944 1e-06 5.29683700405179 1.52112180096718
1.14498376894165 1e-06 6.06214864873105 1.39580271820717
1.59487442207356 1e-06 5.19966469594459 1.9684799160929
2.32285724823242 1e-06 6.60975405463975 2.22457693903174
2.02242870172131 1e-06 5.4766488712674 2.33523513143066
1.27158273645431 1e-06 5.31550960307423 1.62639984357745
1.57875282113432 1e-06 5.87639890690914 1.77001598674127
1.06280891936754 1e-06 5.77645173699835 1.37420002219488
1.1354212930653 1e-06 5.74751861935576 1.43445484417834
1.34313478244877 1e-06 5.5791831881323 1.63362983187308
1.14971292555189 1e-06 5.62421079254018 1.46535288952974
1.63625640168385 1e-06 5.60738321408931 1.8887703779721
2.33634430306115 1e-06 6.46268504172458 2.28643263980444
1.60557043517539 1e-06 5.74199217161967 1.82555000929345
1.44541102179182 1e-06 5.20097793201404 1.8168163698774
1.20921962146851 1e-06 6.30265535682969 1.4090573985642
0.812159497630639 1e-06 5.79014331999859 1.18436484343642
1.29612491800062 1e-06 5.83307536681448 1.54660377966268
0.824935540421967 1e-06 5.99813087302593 1.17261470015338
1.55274650420261 1e-06 5.33341946988928 1.88525895798482
1.45480330544312 1e-06 5.72522183720075 1.6980510141855
1.82220362509748 1e-06 6.78161040807703 1.77020578323562
1.1741325213141 1e-06 5.80674675147753 1.45534009866267
1.31777555008153 1e-06 5.70560090816241 1.58740554263143
1.3921087521921 1e-06 6.12073781770385 1.57094068344697
1.86119275905747 1e-06 6.34695912129125 1.89633763433907
1.15821658500825 1e-06 5.93339997213587 1.42396099913623
1.3468328267187 1e-06 5.07262491669006 1.75427437475919
1.92762217379747 1e-06 5.92025998658514 2.07322169513211
1.5156596358702 1e-06 5.46474677390677 1.81396309349289
1.29612491800062 1e-06 5.83307536681448 1.54660377966268
1.74344422804705 1e-06 5.8965828536735 1.90917357735834
1.07922467025298 1e-06 5.65388031648511 1.40471528881446
1.57875282113432 1e-06 5.87639890690914 1.77001598674127
1.67909327758982 1e-06 6.31354098649916 1.75647294713727
1.52309625061446 1e-06 5.71125724302463 1.76012604179363
1.37258091752176 1e-06 5.45339764103673 1.68631411922476
0.934954345645554 1e-06 5.67036600169271 1.29061490191396
1.48312774118369 1e-06 5.59504126429319 1.75212747957582
1.74344422804705 1e-06 5.8965828536735 1.90917357735834
1.21531122295716 1e-06 5.55873656648849 1.53011890327946
1.44541102179182 1e-06 5.20097793201404 1.8168163698774
1.17022864751929 1e-06 4.82377267886331 1.64248673019293
1.24005345777408 1e-06 6.36038933588359 1.42289921549278
2.0451235417121 1e-06 6.68357660259752 1.96449718774066
1.77172683122293 1e-06 5.75793857706211 1.97378146922594
1.21531122295716 1e-06 5.55873656648849 1.53011890327946
1.81527032720885 1e-06 7.54613486664067 1.6327527255242
1.87957711011499 1e-06 5.32680809261264 2.23321093702915
1.09202918282773 1e-06 5.04674341661722 1.51978794978666
1.74344422804705 1e-06 5.8965828536735 1.90917357735834
1.44983534684235 1e-06 6.807203893956 1.5042357346027
0.833784833798778 1e-06 4.42889138429775 1.39308173585223
1.90246007615862 1e-06 6.06255792621762 2.00723038732578
2.33634430306115 1e-06 6.46268504172458 2.28643263980444
1.34313478244877 1e-06 5.5791831881323 1.63362983187308
1.67103813495906 1e-06 5.47160591124796 1.96129731660098
1.77172683122293 1e-06 5.75793857706211 1.97378146922594
2.36880406599044 1e-06 6.16534545666828 2.43199633401181
1.14971292555189 1e-06 5.62421079254018 1.46535288952974
1.37771549803709 1e-06 6.25550619549088 1.53753700078234
1.60557043517539 1e-06 5.74199217161967 1.82555000929345
1.24133641113117 1e-06 5.43673502045077 1.5750598427015
0.993586790742621 1e-06 6.48967932564701 1.23962998760622
1.18744091576927 1e-06 5.97851818268342 1.43924017920238
1.40957813133604 1e-06 5.98764914518745 1.60836168966808
1.01192628111281 1e-06 5.95979517379148 1.31196345666978
1.55561283341557 1e-06 6.01127405765813 1.7209679098454
1.71863017272911 1e-06 6.03496141160593 1.85212601390018
1.34313478244877 1e-06 5.5791831881323 1.63362983187308
1.30334049499566 1e-06 4.82874702674947 1.77630392571095
1.2778237515186 1e-06 5.96203423472498 1.5103670761146
1.63625640168385 1e-06 5.60738321408931 1.8887703779721
1.57875282113432 1e-06 5.87639890690914 1.77001598674127
1.20921962146851 1e-06 6.30265535682969 1.4090573985642
1.60571745224697 1e-06 6.42646346844623 1.67742844798562
1.14971292555189 1e-06 5.62421079254018 1.46535288952974
1.1354212930653 1e-06 5.74751861935576 1.43445484417834
1.64343591917143 1e-06 6.74191537547706 1.64807461957952
1.44541102179182 1e-06 5.20097793201404 1.8168163698774
1.48820120766081 1e-06 6.70641480907309 1.54523647049048
1.90246007615862 1e-06 6.06255792621762 2.00723038732578
1.10157447508346 1e-06 4.76310211916258 1.58886323647002
0.74108204413119 1e-06 4.97407099379418 1.22189673159435
1.53596075477584 1e-06 6.14709914464997 1.67746414408133
0.99397766877698 1e-06 5.20510068096785 1.40507130551147
1.77172683122293 1e-06 5.75793857706211 1.97378146922594
1.2778237515186 1e-06 5.96203423472498 1.5103670761146
0.975557603630789 1e-06 5.31841135066 1.37173150801363
1.75474545165617 1e-06 5.1896586088754 2.14539632648722
1.20937696293831 1e-06 5.26264065507772 1.58198177603579
1.90246007615862 1e-06 6.06255792621762 2.00723038732578
1.01138422776507 1e-06 4.91444371400557 1.47157234634544
1.55561283341557 1e-06 6.01127405765813 1.7209679098454
1.06280891936754 1e-06 5.77645173699835 1.37420002219488
1.232346528645 1e-06 6.49771673935369 1.39928111424269
1.57875282113432 1e-06 5.87639890690914 1.77001598674127
1.55561283341557 1e-06 6.01127405765813 1.7209679098454
1.19304769025325 1e-06 5.68194662044621 1.4905007388044
1.09202918282773 1e-06 5.04674341661722 1.51978794978666
1.03424042229343 1e-06 5.27169434802296 1.42836000340444
1.74344422804705 1e-06 5.8965828536735 1.90917357735834
1.29612491800062 1e-06 5.83307536681448 1.54660377966268
1.77172683122293 1e-06 5.75793857706211 1.97378146922594
1.01490893762072 1e-06 4.58049513119335 1.54368626671572
1.77172683122293 1e-06 5.75793857706211 1.97378146922594
1.76330253823224 1e-06 6.91078499767533 1.70316775024151
1.86801199777285 1e-06 4.86526003965086 2.43025233380552
1.77172683122293 1e-06 5.75793857706211 1.97378146922594
1.77172683122293 1e-06 5.75793857706211 1.97378146922594
1.0985494424592 1e-06 5.53326479993773 1.43887061081654
1.21531122295716 1e-06 5.55873656648849 1.53011890327946
1.71028930038643 1e-06 5.33317295858235 2.04552972848462
1.17845527640819 1e-06 5.18022387409832 1.57117323126086
1.43038333558873 1e-06 5.85593200080051 1.65046252605563
1.60028410399307 1e-06 6.56764783603197 1.64758481967685
1.12817791556807 1e-06 4.93537400099596 1.5763037779784
1.45480330544312 1e-06 5.72522183720075 1.6980510141855
2.35169557030573 1e-06 6.31502322313393 2.35509213628042
1.26256058207557 1e-06 6.09274775975309 1.47802476364448
1.5156596358702 1e-06 5.46474677390677 1.81396309349289
1.71863017272911 1e-06 6.03496141160593 1.85212601390018
0.980201807277028 1e-06 5.02163733416967 1.42392888896419
1.45480330544312 1e-06 5.72522183720075 1.6980510141855
1.5156596358702 1e-06 5.46474677390677 1.81396309349289
1.09593608425058 1e-06 6.39623285094035 1.31871630759203
1.07922467025298 1e-06 5.65388031648511 1.40471528881446
1.1666202533853 1e-06 5.50252196292843 1.49980944411005
1.21531122295716 1e-06 5.55873656648849 1.53011890327946
1.32021462692493 1e-06 6.6197233400344 1.44291177891646
1.43038333558873 1e-06 5.85593200080051 1.65046252605563
1.77172683122293 1e-06 5.75793857706211 1.97378146922594
1.48312774118369 1e-06 5.59504126429319 1.75212747957582
1.20921962146851 1e-06 6.30265535682969 1.4090573985642
1.2778237515186 1e-06 5.96203423472498 1.5103670761146
1.48312774118369 1e-06 5.59504126429319 1.75212747957582
1.5156596358702 1e-06 5.46474677390677 1.81396309349289
1.59487442207356 1e-06 5.19966469594459 1.9684799160929
1.04775582626189 1e-06 4.80805764964324 1.52683302834206
1.69720731824297 1e-06 6.1737823680913 1.80151651771088
1.30334049499566 1e-06 4.82874702674947 1.77630392571095
1.60557043517539 1e-06 5.74199217161967 1.82555000929345
1.25006648476093 1e-06 6.2254866102013 1.44902725997329
1.60557043517539 1e-06 5.74199217161967 1.82555000929345
1.77083245359998 1e-06 6.47486634422319 1.79435939915049
1.45480330544312 1e-06 5.72522183720075 1.6980510141855
0.854995945965797 1e-06 5.09486629282172 1.30335499652712
1.54092531989477 1e-06 4.93895138931 1.99725952884677
1.29612491800062 1e-06 5.83307536681448 1.54660377966268
1.30654112540084 1e-06 5.19440698821312 1.68551604733512
1.09025292286365 1e-06 4.70172254593907 1.591732645737
1.22435482253089 1e-06 6.03806171685609 1.45791379082896
1.2778237515186 1e-06 5.96203423472498 1.5103670761146
1.87957711011499 1e-06 5.32680809261264 2.23321093702915
1.04403998251721 1e-06 5.58936761625768 1.38657273548441
1.27664224895909 1e-06 4.59460639599156 1.81653723530047
1.40957813133604 1e-06 5.98764914518745 1.60836168966808
1.02061755320496 1e-06 5.83399824663516 1.3344547524865
1.84514110864846 1e-06 6.49036899680221 1.84959067048632
0.975557603630789 1e-06 5.31841135066 1.37173150801363
1.30654112540084 1e-06 5.19440698821312 1.68551604733512
1.45100229457775 1e-06 6.66377764788786 1.52604242116838
1.37771549803709 1e-06 6.25550619549088 1.53753700078234
1.45480330544312 1e-06 5.72522183720075 1.6980510141855
1.37117905743167 1e-06 5.81323815496497 1.61052364496144
0.87796817961779 1e-06 4.98907626200494 1.33898562684364
1.20921962146851 1e-06 6.30265535682969 1.4090573985642
1.34313478244877 1e-06 5.5791831881323 1.63362983187308
1.55274650420261 1e-06 5.33341946988928 1.88525895798482
1.98724495439185 1e-06 5.6295729114035 2.23411394245487
1.83934262259533 1e-06 5.47515167981094 2.13267586385533
1.30334049499566 1e-06 4.82874702674947 1.77630392571095
1.75474545165617 1e-06 5.1896586088754 2.14539632648722
1.40957813133604 1e-06 5.98764914518745 1.60836168966808
1.95582050301695 1e-06 5.77650939315094 2.14807923181788
1.21531122295716 1e-06 5.55873656648849 1.53011890327946
1.40957813133604 1e-06 5.98764914518745 1.60836168966808
1.17845527640819 1e-06 5.18022387409832 1.57117323126086
1.83934262259533 1e-06 5.47515167981094 2.13267586385533
1.31777555008153 1e-06 5.70560090816241 1.58740554263143
1.34313478244877 1e-06 5.5791831881323 1.63362983187308
1.05918337012148 1e-06 5.47012955650687 1.41694607812587
1.34313478244877 1e-06 5.5791831881323 1.63362983187308
1.90246007615862 1e-06 6.06255792621762 2.00723038732578
1.06524589374027 1e-06 4.47882865158961 1.61984356098102
1.55561283341557 1e-06 6.01127405765813 1.7209679098454
1.27158273645431 1e-06 5.31550960307423 1.62639984357745
0.799603171598503 1e-06 4.6721073287896 1.31785750972215
1.40831080377854 1e-06 5.5561260301747 1.69495861426856
1.1741325213141 1e-06 5.80674675147753 1.45534009866267
1.37258091752176 1e-06 5.45339764103673 1.68631411922476
1.31777555008153 1e-06 5.70560090816241 1.58740554263143
1.55561283341557 1e-06 6.01127405765813 1.7209679098454
2.0451235417121 1e-06 6.68357660259752 1.96449718774066
0.75209595711172 1e-06 5.38012358143645 1.1823260193987
1.63625640168385 1e-06 5.60738321408931 1.8887703779721
1.04775582626189 1e-06 4.80805764964324 1.52683302834206
1.30654112540084 1e-06 5.19440698821312 1.68551604733512
1.53596075477584 1e-06 6.14709914464997 1.67746414408133
0.837323982017809 1e-06 5.74757935518903 1.20766241332486
1.75474545165617 1e-06 5.1896586088754 2.14539632648722
1.21414881784183 1e-06 5.06393668091551 1.62898003626047
1.14768462087944 1e-06 5.29683700405179 1.52112180096718
1.86119275905747 1e-06 6.34695912129125 1.89633763433907
2.02242870172131 1e-06 5.4766488712674 2.33523513143066
1.64343591917143 1e-06 6.74191537547706 1.64807461957952
1.74344422804705 1e-06 5.8965828536735 1.90917357735834
2.0451235417121 1e-06 6.68357660259752 1.96449718774066
1.3468328267187 1e-06 5.07262491669006 1.75427437475919
1.67909327758982 1e-06 6.31354098649916 1.75647294713727
1.26256058207557 1e-06 6.09274775975309 1.47802476364448
1.26256058207557 1e-06 6.09274775975309 1.47802476364448
1.55561283341557 1e-06 6.01127405765813 1.7209679098454
1.09025292286365 1e-06 4.70172254593907 1.591732645737
1.24133641113117 1e-06 5.43673502045077 1.5750598427015
1.43038333558873 1e-06 5.85593200080051 1.65046252605563
1.29612491800062 1e-06 5.83307536681448 1.54660377966268
1.21531122295716 1e-06 5.55873656648849 1.53011890327946
1.53596075477584 1e-06 6.14709914464997 1.67746414408133
1.37258091752176 1e-06 5.45339764103673 1.68631411922476
1.04403998251721 1e-06 5.58936761625768 1.38657273548441
1.29612491800062 1e-06 5.83307536681448 1.54660377966268
1.84514110864846 1e-06 6.49036899680221 1.84959067048632
1.53596075477584 1e-06 6.14709914464997 1.67746414408133
1.21575555327367 1e-06 6.16924106322015 1.43229492989153
1.74344422804705 1e-06 5.8965828536735 1.90917357735834
1.12122475044933 1e-06 5.41436662022568 1.4773893134567
1.32330798129802 1e-06 6.48015960692815 1.46439160816695
0.86768159470032 1e-06 5.39271901743735 1.27332956872596
1.3468328267187 1e-06 5.07262491669006 1.75427437475919
1.71863017272911 1e-06 6.03496141160593 1.85212601390018
1.0113275811959 1e-06 5.38623393782487 1.39087180549949
2.70326712376227 1e-06 6.60316643299284 2.60483550226186
1.15821658500825 1e-06 5.93339997213587 1.42396099913623
1.44541102179182 1e-06 5.20097793201404 1.8168163698774
1.5156596358702 1e-06 5.46474677390677 1.81396309349289
1.77172683122293 1e-06 5.75793857706211 1.97378146922594
1.22435482253089 1e-06 6.03806171685609 1.45791379082896
1.55561283341557 1e-06 6.01127405765813 1.7209679098454
1.88030774230074 1e-06 6.20453426621199 1.94861817512443
1.5156596358702 1e-06 5.46474677390677 1.81396309349289
0.948869788062799 1e-06 5.86536590884351 1.27712645973384
1.90246007615862 1e-06 6.06255792621762 2.00723038732578
1.31777555008153 1e-06 5.70560090816241 1.58740554263143
1.84514110864846 1e-06 6.49036899680221 1.84959067048632
1.22435482253089 1e-06 6.03806171685609 1.45791379082896
1.01138422776507 1e-06 4.91444371400557 1.47157234634544
2.33634430306115 1e-06 6.46268504172458 2.28643263980444
1.88030774230074 1e-06 6.20453426621199 1.94861817512443
1.67103813495906 1e-06 5.47160591124796 1.96129731660098
1.58669995139379 1e-06 4.53546129572151 2.21499890391649
1.4065132602096 1e-06 5.32762480000824 1.74678053279409
1.4065132602096 1e-06 5.32762480000824 1.74678053279409
0.960797775269726 1e-06 5.74199894051524 1.30123589800352
1.88030774230074 1e-06 6.20453426621199 1.94861817512443
1.12122475044933 1e-06 5.41436662022568 1.4773893134567
1.31777555008153 1e-06 5.70560090816241 1.58740554263143
1.48988714130603 1e-06 5.07213376560816 1.89896459173158
1.26256058207557 1e-06 6.09274775975309 1.47802476364448
0.767296202017092 1e-06 4.61263391252926 1.29696826853681
1.5156596358702 1e-06 5.46474677390677 1.81396309349289
1.32838160609445 1e-06 6.34291534231264 1.48802731354722
1.67103813495906 1e-06 5.47160591124796 1.96129731660098
1.43038333558873 1e-06 5.85593200080051 1.65046252605563
0.975958691677263 1e-06 6.27778418701192 1.24981612822681
1.45480330544312 1e-06 5.72522183720075 1.6980510141855
1.88030774230074 1e-06 6.20453426621199 1.94861817512443
1.0113275811959 1e-06 5.38623393782487 1.39087180549949
1.43038333558873 1e-06 5.85593200080051 1.65046252605563
2.16337782196165 1e-06 5.80346934408731 2.35750203998383
1.55274650420261 1e-06 5.33341946988928 1.88525895798482
1.34313478244877 1e-06 5.5791831881323 1.63362983187308
1.0769520947109 1e-06 5.3526204753139 1.45083784382509
1.17845527640819 1e-06 5.18022387409832 1.57117323126086
0.991711171987277 1e-06 5.50263481741424 1.35761858249332
1.59716405831728 1e-06 6.71067899620838 1.62061693492057
1.44541102179182 1e-06 5.20097793201404 1.8168163698774
1.3468328267187 1e-06 5.07262491669006 1.75427437475919
2.09285643589891 1e-06 6.24658705433978 2.12742240263271
2.0451235417121 1e-06 6.68357660259752 1.96449718774066
1.3921087521921 1e-06 6.12073781770385 1.57094068344697
1.06524589374027 1e-06 4.47882865158961 1.61984356098102
1.21414881784183 1e-06 5.06393668091551 1.62898003626047
0.837323982017809 1e-06 5.74757935518903 1.20766241332486
1.65234569102307 1e-06 6.59734353491748 1.68031515172719
1.23516404297767 1e-06 5.90889871186794 1.48624145040874
1.26256058207557 1e-06 6.09274775975309 1.47802476364448
1.77172683122293 1e-06 5.75793857706211 1.97378146922594
1.51959182061057 1e-06 6.28425462294317 1.63872844131521
1.29612491800062 1e-06 5.83307536681448 1.54660377966268
1.03126010732275 1e-06 5.71058680018024 1.35921300767776
1.01138422776507 1e-06 4.91444371400557 1.47157234634544
1.57875282113432 1e-06 5.87639890690914 1.77001598674127
1.69720731824297 1e-06 6.1737823680913 1.80151651771088
1.06094899115099 1e-06 5.15866063023395 1.47096330293451
1.31777555008153 1e-06 5.70560090816241 1.58740554263143
1.57875282113432 1e-06 5.87639890690914 1.77001598674127
1.50630824162882 1e-06 6.42303135954341 1.60412517067139
1.04775582626189 1e-06 4.80805764964324 1.52683302834206
1.19304769025325 1e-06 5.68194662044621 1.4905007388044
1.57875282113432 1e-06 5.87639890690914 1.77001598674127
1.4065132602096 1e-06 5.32762480000824 1.74678053279409
1.17845527640819 1e-06 5.18022387409832 1.57117323126086
1.63289932269368 1e-06 7.18871991919065 1.56957023280231
1.33556736613306 1e-06 6.20782507412192 1.51410146555747
0.864803411342802 1e-06 4.65143356657453 1.38273206086272
1.12351035412846 1e-06 5.87270614863224 1.40661928644887
1.12351035412846 1e-06 5.87270614863224 1.40661928644887
1.71863017272911 1e-06 6.03496141160593 1.85212601390018
1.60557043517539 1e-06 5.74199217161967 1.82555000929345
1.71863017272911 1e-06 6.03496141160593 1.85212601390018
1.57875282113432 1e-06 5.87639890690914 1.77001598674127
1.14006392477396 1e-06 4.59433438272605 1.66914103040593
1.14768462087944 1e-06 5.29683700405179 1.52112180096718
1.0113275811959 1e-06 5.38623393782487 1.39087180549949
1.83215754094464 1e-06 6.63515633358481 1.80773145988748
1.2827790652243 1e-06 5.53102841078217 1.59192253408029
1.81522629925124 1e-06 6.92998198436285 1.73653787234511
1.37258091752176 1e-06 5.45339764103673 1.68631411922476
1.55561283341557 1e-06 6.01127405765813 1.7209679098454
1.15821658500825 1e-06 5.93339997213587 1.42396099913623
1.2483650600834 1e-06 5.78152599562025 1.51767870277538
1.88030774230074 1e-06 6.20453426621199 1.94861817512443
0.904686598430982 1e-06 4.88517917806257 1.37949809674968
1.2778237515186 1e-06 5.96203423472498 1.5103670761146
0.972217911410854 1e-06 4.68147997294799 1.48006315061951
1.63625640168385 1e-06 5.60738321408931 1.8887703779721
1.2778237515186 1e-06 5.96203423472498 1.5103670761146
1.25547713067103 1e-06 4.94718219616485 1.69645130301772
1.81522629925124 1e-06 6.92998198436285 1.73653787234511
1.27158273645431 1e-06 5.31550960307423 1.62639984357745
1.37258091752176 1e-06 5.45339764103673 1.68631411922476
2.03476153255389 1e-06 6.83158790705208 1.92073080841032
1.07922467025298 1e-06 5.65388031648511 1.40471528881446
0.959763188592908 1e-06 5.43357063086626 1.34186686062396
1.43038333558873 1e-06 5.85593200080051 1.65046252605563
1.90246007615862 1e-06 6.06255792621762 2.00723038732578
1.35679884086915 1e-06 5.94322897544513 1.57491663624618
1.63732080788423 1e-06 6.88854896406601 1.61911828550713
1.30654112540084 1e-06 5.19440698821312 1.68551604733512
1.51959182061057 1e-06 6.28425462294317 1.63872844131521
1.25547713067103 1e-06 4.94718219616485 1.69645130301772
1.55274650420261 1e-06 5.33341946988928 1.88525895798482
1.80360354576982 1e-06 5.61799556762307 2.04750203932573
1.27158273645431 1e-06 5.31550960307423 1.62639984357745
0.953404756689241 1e-06 5.13008353113847 1.38239587174696
1.10605217227637 1e-06 6.12959139947847 1.35858537270386
1.67909327758982 1e-06 6.31354098649916 1.75647294713727
1.19304769025325 1e-06 5.68194662044621 1.4905007388044
1.3468328267187 1e-06 5.07262491669006 1.75427437475919
0.946309493555704 1e-06 5.55082191171815 1.31496597424798
1.37258091752176 1e-06 5.45339764103673 1.68631411922476
1.43038333558873 1e-06 5.85593200080051 1.65046252605563
1.36612767879248 1e-06 6.39218482185745 1.50758477096735
1.53596075477584 1e-06 6.14709914464997 1.67746414408133
1.63625640168385 1e-06 5.60738321408931 1.8887703779721
1.86119275905747 1e-06 6.34695912129125 1.89633763433907
1.48312774118369 1e-06 5.59504126429319 1.75212747957582
1.65234569102307 1e-06 6.59734353491748 1.68031515172719
0.925492175159677 1e-06 5.79237717345449 1.26847487263192
1.55274650420261 1e-06 5.33341946988928 1.88525895798482
1.84514110864846 1e-06 6.49036899680221 1.84959067048632
1.53596075477584 1e-06 6.14709914464997 1.67746414408133
1.14971292555189 1e-06 5.62421079254018 1.46535288952974
1.63732080788423 1e-06 6.88854896406601 1.61911828550713
1.3921087521921 1e-06 6.12073781770385 1.57094068344697
1.27158273645431 1e-06 5.31550960307423 1.62639984357745
1.60557043517539 1e-06 5.74199217161967 1.82555000929345
1.63625640168385 1e-06 5.60738321408931 1.8887703779721
1.45480330544312 1e-06 5.72522183720075 1.6980510141855
1.60557043517539 1e-06 5.74199217161967 1.82555000929345
1.21414881784183 1e-06 5.06393668091551 1.62898003626047
1.41467216530796 1e-06 6.61593011585175 1.50808644575948
1.65234569102307 1e-06 6.59734353491748 1.68031515172719
1.40831080377854 1e-06 5.5561260301747 1.69495861426856
1.51959182061057 1e-06 6.28425462294317 1.63872844131521
1.40957813133604 1e-06 5.98764914518745 1.60836168966808
1.44541102179182 1e-06 5.20097793201404 1.8168163698774
1.34313478244877 1e-06 5.5791831881323 1.63362983187308
1.32838160609445 1e-06 6.34291534231264 1.48802731354722
1.19304769025325 1e-06 5.68194662044621 1.4905007388044
1.19304769025325 1e-06 5.68194662044621 1.4905007388044
1.40957813133604 1e-06 5.98764914518745 1.60836168966808
1.37258091752176 1e-06 5.45339764103673 1.68631411922476
1.48312774118369 1e-06 5.59504126429319 1.75212747957582
1.55561283341557 1e-06 6.01127405765813 1.7209679098454
1.80360354576982 1e-06 5.61799556762307 2.04750203932573
1.06094899115099 1e-06 5.15866063023395 1.47096330293451
1.88030774230074 1e-06 6.20453426621199 1.94861817512443
1.60557043517539 1e-06 5.74199217161967 1.82555000929345
1.50630824162882 1e-06 6.42303135954341 1.60412517067139
1.26256058207557 1e-06 6.09274775975309 1.47802476364448
0.904686598430982 1e-06 4.88517917806257 1.37949809674968
1.1666202533853 1e-06 5.50252196292843 1.49980944411005
0.803283055159354 1e-06 6.17561880142727 1.14055825319727
1.37771549803709 1e-06 6.25550619549088 1.53753700078234
1.48312774118369 1e-06 5.59504126429319 1.75212747957582
1.48312774118369 1e-06 5.59504126429319 1.75212747957582
1.12162372229041 1e-06 5.12148106546035 1.53183612762929
1.24133641113117 1e-06 5.43673502045077 1.5750598427015
1.63625640168385 1e-06 5.60738321408931 1.8887703779721
2.32285724823242 1e-06 6.60975405463975 2.22457693903174
1.17845527640819 1e-06 5.18022387409832 1.57117323126086
1.60557043517539 1e-06 5.74199217161967 1.82555000929345
1.55274650420261 1e-06 5.33341946988928 1.88525895798482
1.31954523140339 1e-06 6.90641737454982 1.40550908876706
1.67103813495906 1e-06 5.47160591124796 1.96129731660098
2.137362249987 1e-06 5.9541056664807 2.27069643268982
1.15821658500825 1e-06 5.93339997213587 1.42396099913623
1.17845527640819 1e-06 5.18022387409832 1.57117323126086
1.12122475044933 1e-06 5.41436662022568 1.4773893134567
2.22540147184992 1e-06 5.47712591803542 2.58298511334383
1.48312774118369 1e-06 5.59504126429319 1.75212747957582
1.74344422804705 1e-06 5.8965828536735 1.90917357735834
1.59487442207356 1e-06 5.19966469594459 1.9684799160929
1.25006648476093 1e-06 6.2254866102013 1.44902725997329
1.60557043517539 1e-06 5.74199217161967 1.82555000929345
1.81522629925124 1e-06 6.92998198436285 1.73653787234511
2.33634430306115 1e-06 6.46268504172458 2.28643263980444
0.911587093794649 1e-06 6.04441474545974 1.22976393063291
1.24005345777408 1e-06 6.36038933588359 1.42289921549278
1.53596075477584 1e-06 6.14709914464997 1.67746414408133
1.45100229457775 1e-06 6.66377764788786 1.52604242116838
1.4248347428831 1e-06 4.57767196978944 1.99321279514473
0.975557603630789 1e-06 5.31841135066 1.37173150801363
1.49590628508737 1e-06 6.56367812711624 1.57311207672981
1.35714418995075 1e-06 6.5310036495154 1.4806392890269
1.32021462692493 1e-06 6.6197233400344 1.44291177891646
1.51959182061057 1e-06 6.28425462294317 1.63872844131521
2.32285724823242 1e-06 6.60975405463975 2.22457693903174
1.67909327758982 1e-06 6.31354098649916 1.75647294713727
1.77172683122293 1e-06 5.75793857706211 1.97378146922594
1.55274650420261 1e-06 5.33341946988928 1.88525895798482
0.972217911410854 1e-06 4.68147997294799 1.48006315061951
1.67909327758982 1e-06 6.31354098649916 1.75647294713727
0.845720237594681 1e-06 5.62663221762882 1.22757384792855
1.37771549803709 1e-06 6.25550619549088 1.53753700078234
1.29612491800062 1e-06 5.83307536681448 1.54660377966268
1.31777555008153 1e-06 5.70560090816241 1.58740554263143
1.67909327758982 1e-06 6.31354098649916 1.75647294713727
1.01192628111281 1e-06 5.95979517379148 1.31196345666978
1.01192628111281 1e-06 5.95979517379148 1.31196345666978
1.39320269865122 1e-06 4.94889566788496 1.83529713485309
1.48988714130603 1e-06 5.07213376560816 1.89896459173158
1.06094899115099 1e-06 5.15866063023395 1.47096330293451
1.80360354576982 1e-06 5.61799556762307 2.04750203932573
1.26415959468683 1e-06 5.65567470335165 1.55270814601678
1.11894381314675 1e-06 6.46292477949414 1.32653942164465
1.34498133713433 1e-06 6.07466443953054 1.54293025906909
0.916804478715269 1e-06 5.05928266518999 1.36196198976222
1.24133641113117 1e-06 5.43673502045077 1.5750598427015
0.974982383173611 1e-06 5.6211503824733 1.32792098384906
2.6967041164923 1e-06 6.75137258432889 2.53493361867066
1.30334049499566 1e-06 4.82874702674947 1.77630392571095
1.26256058207557 1e-06 6.09274775975309 1.47802476364448
1.01138422776507 1e-06 4.91444371400557 1.47157234634544
1.12122475044933 1e-06 5.41436662022568 1.4773893134567
1.84514110864846 1e-06 6.49036899680221 1.84959067048632
1.23516404297767 1e-06 5.90889871186794 1.48624145040874
1.35903054553425 1e-06 4.70671135194681 1.87273747434291
1.40831080377854 1e-06 5.5561260301747 1.69495861426856
1.4596273971603 1e-06 6.3835700027876 1.57660106190896
1.12122475044933 1e-06 5.41436662022568 1.4773893134567
1.14768462087944 1e-06 5.29683700405179 1.52112180096718
1.05918337012148 1e-06 5.47012955650687 1.41694607812587
1.43038333558873 1e-06 5.85593200080051 1.65046252605563
0.833867110479092 1e-06 4.7489622264941 1.33728331337124
1.37258091752176 1e-06 5.45339764103673 1.68631411922476
1.57875282113432 1e-06 5.87639890690914 1.77001598674127
1.29612491800062 1e-06 5.83307536681448 1.54660377966268
1.67909327758982 1e-06 6.31354098649916 1.75647294713727
1.71028930038643 1e-06 5.33317295858235 2.04552972848462
1.6237868007919 1e-06 6.14871346750096 1.74718698625718
1.55274650420261 1e-06 5.33341946988928 1.88525895798482
1.3468328267187 1e-06 5.07262491669006 1.75427437475919
1.83215754094464 1e-06 6.63515633358481 1.80773145988748
1.40831080377854 1e-06 5.5561260301747 1.69495861426856
1.40957813133604 1e-06 5.98764914518745 1.60836168966808
1.14006392477396 1e-06 4.59433438272605 1.66914103040593
0.96396009836617 1e-06 4.84586062529565 1.44061451107909
0.803595184899569 1e-06 5.42614224766666 1.21805456207735
1.21531122295716 1e-06 5.55873656648849 1.53011890327946
1.77172683122293 1e-06 5.75793857706211 1.97378146922594
1.67909327758982 1e-06 6.31354098649916 1.75647294713727
2.07429905171265 1e-06 6.39159181214357 2.06720316710237
1.53596075477584 1e-06 6.14709914464997 1.67746414408133
0.960797775269726 1e-06 5.74199894051524 1.30123589800352
1.53596075477584 1e-06 6.14709914464997 1.67746414408133
1.40957813133604 1e-06 5.98764914518745 1.60836168966808
1.48312774118369 1e-06 5.59504126429319 1.75212747957582
1.12351035412846 1e-06 5.87270614863224 1.40661928644887
0.972217911410854 1e-06 4.68147997294799 1.48006315061951
1.21414881784183 1e-06 5.06393668091551 1.62898003626047
1.31777555008153 1e-06 5.70560090816241 1.58740554263143
1.10013124880825 1e-06 6.26159857670981 1.33774572295844
1.24005345777408 1e-06 6.36038933588359 1.42289921549278
2.07429905171265 1e-06 6.39159181214357 2.06720316710237
1.45480330544312 1e-06 5.72522183720075 1.6980510141855
1.86119275905747 1e-06 6.34695912129125 1.89633763433907
1.35903054553425 1e-06 4.70671135194681 1.87273747434291
1.63625640168385 1e-06 5.60738321408931 1.8887703779721
1.3921087521921 1e-06 6.12073781770385 1.57094068344697
1.14768462087944 1e-06 5.29683700405179 1.52112180096718
1.17845527640819 1e-06 5.18022387409832 1.57117323126086
1.77172683122293 1e-06 5.75793857706211 1.97378146922594
0.974982383173611 1e-06 5.6211503824733 1.32792098384906
1.77172683122293 1e-06 5.75793857706211 1.97378146922594
1.80360354576982 1e-06 5.61799556762307 2.04750203932573
1.4596273971603 1e-06 6.3835700027876 1.57660106190896
0.897915076352261 1e-06 5.16837244488643 1.32916116781215
1.86119275905747 1e-06 6.34695912129125 1.89633763433907
1.27158273645431 1e-06 5.31550960307423 1.62639984357745
1.25006648476093 1e-06 6.2254866102013 1.44902725997329
1.17613577615234 1e-06 6.51287349563769 1.35920813842567
1.57875282113432 1e-06 5.87639890690914 1.77001598674127
1.43038333558873 1e-06 5.85593200080051 1.65046252605563
1.06524589374027 1e-06 4.47882865158961 1.61984356098102
1.37258091752176 1e-06 5.45339764103673 1.68631411922476
0.910642465438021 1e-06 5.35245660579995 1.31345962123298
1.07922467025298 1e-06 5.65388031648511 1.40471528881446
1.3505647773952 1e-06 6.67214565152176 1.45631697345828
1.20169685922876 1e-06 6.57671537297209 1.36860026955226
1.69720731824297 1e-06 6.1737823680913 1.80151651771088
0.946309493555704 1e-06 5.55082191171815 1.31496597424798
1.60571745224697 1e-06 6.42646346844623 1.67742844798562
1.86119275905747 1e-06 6.34695912129125 1.89633763433907
0.975557603630789 1e-06 5.31841135066 1.37173150801363
1.27158273645431 1e-06 5.31550960307423 1.62639984357745
1.37258091752176 1e-06 5.45339764103673 1.68631411922476
1.31777555008153 1e-06 5.70560090816241 1.58740554263143
0.959763188592908 1e-06 5.43357063086626 1.34186686062396
1.07922467025298 1e-06 5.65388031648511 1.40471528881446
1.51959182061057 1e-06 6.28425462294317 1.63872844131521
1.17845527640819 1e-06 5.18022387409832 1.57117323126086
1.24133641113117 1e-06 5.43673502045077 1.5750598427015
2.0583423244687 1e-06 6.53705421720492 2.01313318550215
1.31777555008153 1e-06 5.70560090816241 1.58740554263143
1.81522629925124 1e-06 6.92998198436285 1.73653787234511
1.34313478244877 1e-06 5.5791831881323 1.63362983187308
1.02061755320496 1e-06 5.83399824663516 1.3344547524865
1.45100229457775 1e-06 6.66377764788786 1.52604242116838
1.2827790652243 1e-06 5.53102841078217 1.59192253408029
1.3921087521921 1e-06 6.12073781770385 1.57094068344697
1.34313478244877 1e-06 5.5791831881323 1.63362983187308
1.25547713067103 1e-06 4.94718219616485 1.69645130301772
1.81522629925124 1e-06 6.92998198436285 1.73653787234511
1.18212681031896 1e-06 6.10868865776515 1.41643462151091
0.794620528683803 1e-06 5.23571562656766 1.2338788105563
1.78761600004132 1e-06 6.19135041452496 1.87265831644776
1.60557043517539 1e-06 5.74199217161967 1.82555000929345
1.19304769025325 1e-06 5.68194662044621 1.4905007388044
1.10961521918693 1e-06 6.88878199969801 1.27409611712205
1.45480330544312 1e-06 5.72522183720075 1.6980510141855
1.64343591917143 1e-06 6.74191537547706 1.64807461957952
1.45480330544312 1e-06 5.72522183720075 1.6980510141855
1.66417854889211 1e-06 6.45463917234019 1.71626977248416
1.20921962146851 1e-06 6.30265535682969 1.4090573985642
0.901033194575326 1e-06 4.55520857259926 1.4355878594398
1.39320269865122 1e-06 4.94889566788496 1.83529713485309
1.30654112540084 1e-06 5.19440698821312 1.68551604733512
1.26415959468683 1e-06 5.65567470335165 1.55270814601678
1.69720731824297 1e-06 6.1737823680913 1.80151651771088
1.86119275905747 1e-06 6.34695912129125 1.89633763433907
1.83934262259533 1e-06 5.47515167981094 2.13267586385533
1.07239475816157 1e-06 6.60203974734404 1.27998229612628
0.934954345645554 1e-06 5.67036600169271 1.29061490191396
1.90246007615862 1e-06 6.06255792621762 2.00723038732578
1.45480330544312 1e-06 5.72522183720075 1.6980510141855
1.3921087521921 1e-06 6.12073781770385 1.57094068344697
0.934954345645554 1e-06 5.67036600169271 1.29061490191396
0.621423877198387 1e-06 5.35675600606945 1.07996258895328
1.43038333558873 1e-06 5.85593200080051 1.65046252605563
1.43038333558873 1e-06 5.85593200080051 1.65046252605563
1.07922467025298 1e-06 5.65388031648511 1.40471528881446
1.31777555008153 1e-06 5.70560090816241 1.58740554263143
1.88030774230074 1e-06 6.20453426621199 1.94861817512443
1.14768462087944 1e-06 5.29683700405179 1.52112180096718
1.04902719453419 1e-06 5.90124818197633 1.34681122188205
1.14971292555189 1e-06 5.62421079254018 1.46535288952974
1.34498133713433 1e-06 6.07466443953054 1.54293025906909
1.0113275811959 1e-06 5.38623393782487 1.39087180549949
1.77172683122293 1e-06 5.75793857706211 1.97378146922594
0.833867110479092 1e-06 4.7489622264941 1.33728331337124
1.17845527640819 1e-06 5.18022387409832 1.57117323126086
1.33556736613306 1e-06 6.20782507412192 1.51410146555747
1.43038333558873 1e-06 5.85593200080051 1.65046252605563
1.29612491800062 1e-06 5.83307536681448 1.54660377966268
1.40957813133604 1e-06 5.98764914518745 1.60836168966808
1.19304769025325 1e-06 5.68194662044621 1.4905007388044
1.12817791556807 1e-06 4.93537400099596 1.5763037779784
1.06280891936754 1e-06 5.77645173699835 1.37420002219488
1.3921087521921 1e-06 6.12073781770385 1.57094068344697
1.14498376894165 1e-06 6.06214864873105 1.39580271820717
1.25547713067103 1e-06 4.94718219616485 1.69645130301772
1.1354212930653 1e-06 5.74751861935576 1.43445484417834
1.75474545165617 1e-06 5.1896586088754 2.14539632648722
1.50630824162882 1e-06 6.42303135954341 1.60412517067139
1.71863017272911 1e-06 6.03496141160593 1.85212601390018
1.44541102179182 1e-06 5.20097793201404 1.8168163698774
1.03126010732275 1e-06 5.71058680018024 1.35921300767776
1.71028930038643 1e-06 5.33317295858235 2.04552972848462
1.13417579393204 1e-06 6.19320541097013 1.3704177004298
1.53596075477584 1e-06 6.14709914464997 1.67746414408133
0.938675714869887 1e-06 4.95189776089099 1.39883908536846
1.44541102179182 1e-06 5.20097793201404 1.8168163698774
1.37258091752176 1e-06 5.45339764103673 1.68631411922476
0.904686598430982 1e-06 4.88517917806257 1.37949809674968
1.66417854889211 1e-06 6.45463917234019 1.71626977248416
0.59820129403924 1e-06 4.33949677401182 1.17398258318973
1.2778237515186 1e-06 5.96203423472498 1.5103670761146
1.63625640168385 1e-06 5.60738321408931 1.8887703779721
1.77172683122293 1e-06 5.75793857706211 1.97378146922594
1.90246007615862 1e-06 6.06255792621762 2.00723038732578
1.80360354576982 1e-06 5.61799556762307 2.04750203932573
1.90246007615862 1e-06 6.06255792621762 2.00723038732578
1.37771549803709 1e-06 6.25550619549088 1.53753700078234
1.20050882508929 1e-06 6.71767317737898 1.35095981444784
1.45480330544312 1e-06 5.72522183720075 1.6980510141855
1.07786066698951 1e-06 6.06260256941133 1.34692013376322
1.20921962146851 1e-06 6.30265535682969 1.4090573985642
1.14768462087944 1e-06 5.29683700405179 1.52112180096718
1.05918337012148 1e-06 5.47012955650687 1.41694607812587
1.3921087521921 1e-06 6.12073781770385 1.57094068344697
1.60557043517539 1e-06 5.74199217161967 1.82555000929345
1.27158273645431 1e-06 5.31550960307423 1.62639984357745
1.45480330544312 1e-06 5.72522183720075 1.6980510141855
0.953404756689241 1e-06 5.13008353113847 1.38239587174696
1.14768462087944 1e-06 5.29683700405179 1.52112180096718
1.57875282113432 1e-06 5.87639890690914 1.77001598674127
1.60557043517539 1e-06 5.74199217161967 1.82555000929345
1.1666202533853 1e-06 5.50252196292843 1.49980944411005
1.14768462087944 1e-06 5.29683700405179 1.52112180096718
1.29612491800062 1e-06 5.83307536681448 1.54660377966268
1.57875282113432 1e-06 5.87639890690914 1.77001598674127
1.21531122295716 1e-06 5.55873656648849 1.53011890327946
1.2778237515186 1e-06 5.96203423472498 1.5103670761146
1.45480330544312 1e-06 5.72522183720075 1.6980510141855
2.09285643589891 1e-06 6.24658705433978 2.12742240263271
1.77172683122293 1e-06 5.75793857706211 1.97378146922594
1.45480330544312 1e-06 5.72522183720075 1.6980510141855
1.25547713067103 1e-06 4.94718219616485 1.69645130301772
1.4065132602096 1e-06 5.32762480000824 1.74678053279409
1.40957813133604 1e-06 5.98764914518745 1.60836168966808
1.55561283341557 1e-06 6.01127405765813 1.7209679098454
1.46729763514976 1e-06 6.24641157899239 1.6059452622773
1.2483650600834 1e-06 5.78152599562025 1.51767870277538
1.30654112540084 1e-06 5.19440698821312 1.68551604733512
1.1741325213141 1e-06 5.80674675147753 1.45534009866267
1.04902719453419 1e-06 5.90124818197633 1.34681122188205
1.5156596358702 1e-06 5.46474677390677 1.81396309349289
1.66417854889211 1e-06 6.45463917234019 1.71626977248416
1.19304769025325 1e-06 5.68194662044621 1.4905007388044
1.23516404297767 1e-06 5.90889871186794 1.48624145040874
1.2778237515186 1e-06 5.96203423472498 1.5103670761146
1.55561283341557 1e-06 6.01127405765813 1.7209679098454
1.29612491800062 1e-06 5.83307536681448 1.54660377966268
1.4065132602096 1e-06 5.32762480000824 1.74678053279409
1.46729763514976 1e-06 6.24641157899239 1.6059452622773
1.40957813133604 1e-06 5.98764914518745 1.60836168966808
1.14768462087944 1e-06 5.29683700405179 1.52112180096718
1.67909327758982 1e-06 6.31354098649916 1.75647294713727
1.55561283341557 1e-06 6.01127405765813 1.7209679098454
1.21575555327367 1e-06 6.16924106322015 1.43229492989153
1.77172683122293 1e-06 5.75793857706211 1.97378146922594
1.3921087521921 1e-06 6.12073781770385 1.57094068344697
1.21531122295716 1e-06 5.55873656648849 1.53011890327946
1.1765632733568 1e-06 6.37571180980348 1.37662026305505
1.13417579393204 1e-06 6.19320541097013 1.3704177004298
1.12122475044933 1e-06 5.41436662022568 1.4773893134567
1.232346528645 1e-06 6.49771673935369 1.39928111424269
1.07922467025298 1e-06 5.65388031648511 1.40471528881446
1.0985494424592 1e-06 5.53326479993773 1.43887061081654
1.63625640168385 1e-06 5.60738321408931 1.8887703779721
1.47735973638344 1e-06 6.110915700251 1.63848073199784
0.718526444763623 1e-06 4.8042528681885 1.22435862158096
1.48988714130603 1e-06 5.07213376560816 1.89896459173158
1.55274650420261 1e-06 5.33341946988928 1.88525895798482
1.0113275811959 1e-06 5.38623393782487 1.39087180549949
1.35679884086915 1e-06 5.94322897544513 1.57491663624618
1.05918337012148 1e-06 5.47012955650687 1.41694607812587
1.4065132602096 1e-06 5.32762480000824 1.74678053279409
0.991711171987277 1e-06 5.50263481741424 1.35761858249332
1.30654112540084 1e-06 5.19440698821312 1.68551604733512
1.23516404297767 1e-06 5.90889871186794 1.48624145040874
0.87796817961779 1e-06 4.98907626200494 1.33898562684364
0.901033194575326 1e-06 4.55520857259926 1.4355878594398
2.29570051605189 1e-06 7.05607915685908 2.07182148759253
1.6365480235284 1e-06 6.01150853203546 1.78800392219204
1.21531122295716 1e-06 5.55873656648849 1.53011890327946
1.14006392477396 1e-06 4.59433438272605 1.66914103040593
1.80360354576982 1e-06 5.61799556762307 2.04750203932573
1.53596075477584 1e-06 6.14709914464997 1.67746414408133
1.60557043517539 1e-06 5.74199217161967 1.82555000929345
1.66417854889211 1e-06 6.45463917234019 1.71626977248416
1.2827790652243 1e-06 5.53102841078217 1.59192253408029
1.21531122295716 1e-06 5.55873656648849 1.53011890327946
1.34313478244877 1e-06 5.5791831881323 1.63362983187308
1.64289708119151 1e-06 5.0612097835246 2.06759948816646
1.20050882508929 1e-06 6.71767317737898 1.35095981444784
1.24133641113117 1e-06 5.43673502045077 1.5750598427015
1.4065132602096 1e-06 5.32762480000824 1.74678053279409
1.25006648476093 1e-06 6.2254866102013 1.44902725997329
1.31777555008153 1e-06 5.70560090816241 1.58740554263143
1.32945358871712 1e-06 5.28350193247256 1.6859778948053
1.45423239011759 1e-06 6.52262519166158 1.55007318197402
1.86119275905747 1e-06 6.34695912129125 1.89633763433907
1.14971292555189 1e-06 5.62421079254018 1.46535288952974
1.43038333558873 1e-06 5.85593200080051 1.65046252605563
0.992572395463052 1e-06 6.62953410260755 1.22504491809048
1.03424042229343 1e-06 5.27169434802296 1.42836000340444
1.40957813133604 1e-06 5.98764914518745 1.60836168966808
1.50630824162882 1e-06 6.42303135954341 1.60412517067139
1.37771549803709 1e-06 6.25550619549088 1.53753700078234
1.74344422804705 1e-06 5.8965828536735 1.90917357735834
1.30654112540084 1e-06 5.19440698821312 1.68551604733512
1.44541102179182 1e-06 5.20097793201404 1.8168163698774
0.854995945965797 1e-06 5.09486629282172 1.30335499652712
1.80360354576982 1e-06 5.61799556762307 2.04750203932573
1.29612491800062 1e-06 5.83307536681448 1.54660377966268
1.77172683122293 1e-06 5.75793857706211 1.97378146922594
1.71863017272911 1e-06 6.03496141160593 1.85212601390018
1.60571745224697 1e-06 6.42646346844623 1.67742844798562
1.67909327758982 1e-06 6.31354098649916 1.75647294713727
1.1864085820327 1e-06 5.38213173210795 1.53843339235139
1.26256058207557 1e-06 6.09274775975309 1.47802476364448
1.31777555008153 1e-06 5.70560090816241 1.58740554263143
1.19304769025325 1e-06 5.68194662044621 1.4905007388044
1.40957813133604 1e-06 5.98764914518745 1.60836168966808
0.910642465438021 1e-06 5.35245660579995 1.31345962123298
1.3468328267187 1e-06 5.07262491669006 1.75427437475919
0.733188994076904 1e-06 5.268622622822 1.17961736639332
1.57875282113432 1e-06 5.87639890690914 1.77001598674127
1.40957813133604 1e-06 5.98764914518745 1.60836168966808
1.84514110864846 1e-06 6.49036899680221 1.84959067048632
1.6237868007919 1e-06 6.14871346750096 1.74718698625718
1.29612491800062 1e-06 5.83307536681448 1.54660377966268
0.88164105088678 1e-06 5.27947949410254 1.29978251582968
1.21531122295716 1e-06 5.55873656648849 1.53011890327946
1.45480330544312 1e-06 5.72522183720075 1.6980510141855
1.14768462087944 1e-06 5.29683700405179 1.52112180096718
1.71863017272911 1e-06 6.03496141160593 1.85212601390018
1.88030774230074 1e-06 6.20453426621199 1.94861817512443
1.90246007615862 1e-06 6.06255792621762 2.00723038732578
1.47735973638344 1e-06 6.110915700251 1.63848073199784
2.137362249987 1e-06 5.9541056664807 2.27069643268982
1.95582050301695 1e-06 5.77650939315094 2.14807923181788
0.854995945965797 1e-06 5.09486629282172 1.30335499652712
1.26256058207557 1e-06 6.09274775975309 1.47802476364448
1.45480330544312 1e-06 5.72522183720075 1.6980510141855
1.45480330544312 1e-06 5.72522183720075 1.6980510141855
2.30229647522639 1e-06 6.90583504637079 2.11782739201474
1.30654112540084 1e-06 5.19440698821312 1.68551604733512
1.31777555008153 1e-06 5.70560090816241 1.58740554263143
1.12122475044933 1e-06 5.41436662022568 1.4773893134567
1.44541102179182 1e-06 5.20097793201404 1.8168163698774
1.49590628508737 1e-06 6.56367812711624 1.57311207672981
1.74344422804705 1e-06 5.8965828536735 1.90917357735834
1.4401107310022 1e-06 5.80117643029155 1.66961880626393
1.66417854889211 1e-06 6.45463917234019 1.71626977248416
1.1741325213141 1e-06 5.80674675147753 1.45534009866267
1.48988714130603 1e-06 5.07213376560816 1.89896459173158
1.505139358851 1e-06 5.84372887869495 1.71498413941562
1.27158273645431 1e-06 5.31550960307423 1.62639984357745
1.6365480235284 1e-06 6.01150853203546 1.78800392219204
1.50966647679235 1e-06 4.68589867795222 2.05386387456305
1.53596075477584 1e-06 6.14709914464997 1.67746414408133
0.833784833798778 1e-06 4.42889138429775 1.39308173585223
1.0769520947109 1e-06 5.3526204753139 1.45083784382509
1.86119275905747 1e-06 6.34695912129125 1.89633763433907
0.832163374250389 1e-06 5.43046678810491 1.24022172637351
1.21414881784183 1e-06 5.06393668091551 1.62898003626047
1.69720731824297 1e-06 6.1737823680913 1.80151651771088
1.90246007615862 1e-06 6.06255792621762 2.00723038732578
1.25547713067103 1e-06 4.94718219616485 1.69645130301772
1.44541102179182 1e-06 5.20097793201404 1.8168163698774
1.30654112540084 1e-06 5.19440698821312 1.68551604733512
0.791081929691169 1e-06 5.54184030823889 1.19503330356158
0.904686598430982 1e-06 4.88517917806257 1.37949809674968
1.53596075477584 1e-06 6.14709914464997 1.67746414408133
1.48312774118369 1e-06 5.59504126429319 1.75212747957582
2.0451235417121 1e-06 6.68357660259752 1.96449718774066
1.55561283341557 1e-06 6.01127405765813 1.7209679098454
1.24005345777408 1e-06 6.36038933588359 1.42289921549278
1.63625640168385 1e-06 5.60738321408931 1.8887703779721
1.29612491800062 1e-06 5.83307536681448 1.54660377966268
1.31777555008153 1e-06 5.70560090816241 1.58740554263143
2.3114291623342 1e-06 6.75723163081285 2.16858895661136
1.57875282113432 1e-06 5.87639890690914 1.77001598674127
1.48988714130603 1e-06 5.07213376560816 1.89896459173158
1.40957813133604 1e-06 5.98764914518745 1.60836168966808
1.30654112540084 1e-06 5.19440698821312 1.68551604733512
1.06280891936754 1e-06 5.77645173699835 1.37420002219488
1.49590628508737 1e-06 6.56367812711624 1.57311207672981
1.19304769025325 1e-06 5.68194662044621 1.4905007388044
1.80360354576982 1e-06 5.61799556762307 2.04750203932573
1.24133641113117 1e-06 5.43673502045077 1.5750598427015
1.59626176642365 1e-06 6.8558360888511 1.59619237845069
1.63625640168385 1e-06 5.60738321408931 1.8887703779721
2.38771440474303 1e-06 6.01155757533506 2.51947225918233
0.911587093794649 1e-06 6.04441474545974 1.22976393063291
1.92762217379747 1e-06 5.92025998658514 2.07322169513211
1.20921962146851 1e-06 6.30265535682969 1.4090573985642
2.02733891462598 1e-06 6.98140233475952 1.88135821110755
1.67909327758982 1e-06 6.31354098649916 1.75647294713727
0.959763188592908 1e-06 5.43357063086626 1.34186686062396
1.48312774118369 1e-06 5.59504126429319 1.75212747957582
1.10605217227637 1e-06 6.12959139947847 1.35858537270386
1.37258091752176 1e-06 5.45339764103673 1.68631411922476
1.86119275905747 1e-06 6.34695912129125 1.89633763433907
1.01192628111281 1e-06 5.95979517379148 1.31196345666978
1.88030774230074 1e-06 6.20453426621199 1.94861817512443
1.04775582626189 1e-06 4.80805764964324 1.52683302834206
1.3468328267187 1e-06 5.07262491669006 1.75427437475919
1.51959182061057 1e-06 6.28425462294317 1.63872844131521
1.74344422804705 1e-06 5.8965828536735 1.90917357735834
1.34391675759217 1e-06 6.9620509826263 1.41429141284261
1.43038333558873 1e-06 5.85593200080051 1.65046252605563
1.21414881784183 1e-06 5.06393668091551 1.62898003626047
1.43038333558873 1e-06 5.85593200080051 1.65046252605563
0.831399510039836 1e-06 4.73432471409829 1.337378183089
1.14768462087944 1e-06 5.29683700405179 1.52112180096718
1.48312774118369 1e-06 5.59504126429319 1.75212747957582
1.48312774118369 1e-06 5.59504126429319 1.75212747957582
1.45480330544312 1e-06 5.72522183720075 1.6980510141855
1.20283412838418 1e-06 7.00818507978877 1.31998991561541
1.17022864751929 1e-06 4.82377267886331 1.64248673019293
1.60557043517539 1e-06 5.74199217161967 1.82555000929345
1.74344422804705 1e-06 5.8965828536735 1.90917357735834
1.30334049499566 1e-06 4.82874702674947 1.77630392571095
1.45480330544312 1e-06 5.72522183720075 1.6980510141855
1.63625640168385 1e-06 5.60738321408931 1.8887703779721
1.71863017272911 1e-06 6.03496141160593 1.85212601390018
1.34313478244877 1e-06 5.5791831881323 1.63362983187308
1.45423239011759 1e-06 6.52262519166158 1.55007318197402
1.15821658500825 1e-06 5.93339997213587 1.42396099913623
1.04775582626189 1e-06 4.80805764964324 1.52683302834206
0.808948742218191 1e-06 5.12643987702511 1.25991584400862
1.63625640168385 1e-06 5.60738321408931 1.8887703779721
1.37771549803709 1e-06 6.25550619549088 1.53753700078234
1.04403998251721 1e-06 5.58936761625768 1.38657273548441
1.14768462087944 1e-06 5.29683700405179 1.52112180096718
1.90246007615862 1e-06 6.06255792621762 2.00723038732578
1.45423239011759 1e-06 6.52262519166158 1.55007318197402
0.68216013370842 1e-06 5.00587681175876 1.16719876920206
1.46729763514976 1e-06 6.24641157899239 1.6059452622773
1.40957813133604 1e-06 5.98764914518745 1.60836168966808
1.09025292286365 1e-06 4.70172254593907 1.591732645737
1.21531122295716 1e-06 5.55873656648849 1.53011890327946
1.34498133713433 1e-06 6.07466443953054 1.54293025906909
1.1666202533853 1e-06 5.50252196292843 1.49980944411005
1.6237868007919 1e-06 6.14871346750096 1.74718698625718
1.2778237515186 1e-06 5.96203423472498 1.5103670761146
1.14971292555189 1e-06 5.62421079254018 1.46535288952974
0.99397766877698 1e-06 5.20510068096785 1.40507130551147
2.29095937453027 1e-06 7.36287361711209 1.99262396385395
1.43038333558873 1e-06 5.85593200080051 1.65046252605563
1.37771549803709 1e-06 6.25550619549088 1.53753700078234
1.43038333558873 1e-06 5.85593200080051 1.65046252605563
1.48312774118369 1e-06 5.59504126429319 1.75212747957582
1.51959182061057 1e-06 6.28425462294317 1.63872844131521
1.48312774118369 1e-06 5.59504126429319 1.75212747957582
1.30334049499566 1e-06 4.82874702674947 1.77630392571095
1.09202918282773 1e-06 5.04674341661722 1.51978794978666
1.27158273645431 1e-06 5.31550960307423 1.62639984357745
1.57875282113432 1e-06 5.87639890690914 1.77001598674127
1.46729763514976 1e-06 6.24641157899239 1.6059452622773
1.43038333558873 1e-06 5.85593200080051 1.65046252605563
1.33556736613306 1e-06 6.20782507412192 1.51410146555747
0.891607251783129 1e-06 5.96656804341224 1.22381299011058
1.77172683122293 1e-06 5.75793857706211 1.97378146922594
1.30654112540084 1e-06 5.19440698821312 1.68551604733512
1.14768462087944 1e-06 5.29683700405179 1.52112180096718
1.17022864751929 1e-06 4.82377267886331 1.64248673019293
1.57875282113432 1e-06 5.87639890690914 1.77001598674127
1.2483650600834 1e-06 5.78152599562025 1.51767870277538
1.67103813495906 1e-06 5.47160591124796 1.96129731660098
2.3114291623342 1e-06 6.75723163081285 2.16858895661136
1.5156596358702 1e-06 5.46474677390677 1.81396309349289
1.30654112540084 1e-06 5.19440698821312 1.68551604733512
1.25547713067103 1e-06 4.94718219616485 1.69645130301772
0.991711171987277 1e-06 5.50263481741424 1.35761858249332
1.40957813133604 1e-06 5.98764914518745 1.60836168966808
1.04403998251721 1e-06 5.58936761625768 1.38657273548441
2.0583423244687 1e-06 6.53705421720492 2.01313318550215
1.69720731824297 1e-06 6.1737823680913 1.80151651771088
0.818208659449535 1e-06 5.31320743708215 1.24348199588004
1.55561283341557 1e-06 6.01127405765813 1.7209679098454
0.980201807277028 1e-06 5.02163733416967 1.42392888896419
1.24133641113117 1e-06 5.43673502045077 1.5750598427015
1.50630824162882 1e-06 6.42303135954341 1.60412517067139
1.12122475044933 1e-06 5.41436662022568 1.4773893134567
1.17022864751929 1e-06 4.82377267886331 1.64248673019293
1.77172683122293 1e-06 5.75793857706211 1.97378146922594
1.0113275811959 1e-06 5.38623393782487 1.39087180549949
1.42089601820452 1e-06 6.90324361245751 1.47171658213534
1.2483650600834 1e-06 5.78152599562025 1.51767870277538
1.43038333558873 1e-06 5.85593200080051 1.65046252605563
1.34313478244877 1e-06 5.5791831881323 1.63362983187308
1.80360354576982 1e-06 5.61799556762307 2.04750203932573
1.21414881784183 1e-06 5.06393668091551 1.62898003626047
1.32330798129802 1e-06 6.48015960692815 1.46439160816695
2.35169557030573 1e-06 6.31502322313393 2.35509213628042
1.63625640168385 1e-06 5.60738321408931 1.8887703779721
0.879254520966606 1e-06 5.58379539854696 1.25847198621055
1.06094899115099 1e-06 5.15866063023395 1.47096330293451
1.53596075477584 1e-06 6.14709914464997 1.67746414408133
1.63625640168385 1e-06 5.60738321408931 1.8887703779721
1.65234569102307 1e-06 6.59734353491748 1.68031515172719
1.40957813133604 1e-06 5.98764914518745 1.60836168966808
1.45480330544312 1e-06 5.72522183720075 1.6980510141855
1.60571745224697 1e-06 6.42646346844623 1.67742844798562
1.55274650420261 1e-06 5.33341946988928 1.88525895798482
0.909100956835622 1e-06 5.59586764802591 1.28009279130384
1.26415959468683 1e-06 5.65567470335165 1.55270814601678
1.39320269865122 1e-06 4.94889566788496 1.83529713485309
1.60557043517539 1e-06 5.74199217161967 1.82555000929345
1.48312774118369 1e-06 5.59504126429319 1.75212747957582
1.35903054553425 1e-06 4.70671135194681 1.87273747434291
1.80360354576982 1e-06 5.61799556762307 2.04750203932573
1.88030774230074 1e-06 6.20453426621199 1.94861817512443
1.17963572732259 1e-06 6.79518154627102 1.3285763218305
1.95582050301695 1e-06 5.77650939315094 2.14807923181788
1.37771549803709 1e-06 6.25550619549088 1.53753700078234
1.06094899115099 1e-06 5.15866063023395 1.47096330293451
1.3921087521921 1e-06 6.12073781770385 1.57094068344697
1.34498133713433 1e-06 6.07466443953054 1.54293025906909
1.29612491800062 1e-06 5.83307536681448 1.54660377966268
5.68110501415183 1e-06 8.44233143728375 5.8729437074613
1.31777555008153 1e-06 5.70560090816241 1.58740554263143
1.20455957832148 1e-06 6.43840093780909 1.38789809163379
0.784531198302512 1e-06 4.94964368996874 1.26295733455757
1.0113275811959 1e-06 5.38623393782487 1.39087180549949
1.39320269865122 1e-06 4.94889566788496 1.83529713485309
0.980201807277028 1e-06 5.02163733416967 1.42392888896419
1.0985494424592 1e-06 5.53326479993773 1.43887061081654
1.34313478244877 1e-06 5.5791831881323 1.63362983187308
1.60557043517539 1e-06 5.74199217161967 1.82555000929345
1.09202918282773 1e-06 5.04674341661722 1.51978794978666
1.88030774230074 1e-06 6.20453426621199 1.94861817512443
0.917750365986663 1e-06 5.91701984640791 1.24826653429343
0.981308754551081 1e-06 6.01542165563703 1.28301060295713
1.37771549803709 1e-06 6.25550619549088 1.53753700078234
1.45480330544312 1e-06 5.72522183720075 1.6980510141855
1.55561283341557 1e-06 6.01127405765813 1.7209679098454
1.48988714130603 1e-06 5.07213376560816 1.89896459173158
1.69720731824297 1e-06 6.1737823680913 1.80151651771088
1.84514110864846 1e-06 6.49036899680221 1.84959067048632
1.21414881784183 1e-06 5.06393668091551 1.62898003626047
1.48988714130603 1e-06 5.07213376560816 1.89896459173158
1.2827790652243 1e-06 5.53102841078217 1.59192253408029
1.37117905743167 1e-06 5.81323815496497 1.61052364496144
1.86119275905747 1e-06 6.34695912129125 1.89633763433907
1.84514110864846 1e-06 6.49036899680221 1.84959067048632
1.36612767879248 1e-06 6.39218482185745 1.50758477096735
1.48312774118369 1e-06 5.59504126429319 1.75212747957582
1.31777555008153 1e-06 5.70560090816241 1.58740554263143
1.65234569102307 1e-06 6.59734353491748 1.68031515172719
1.14498376894165 1e-06 6.06214864873105 1.39580271820717
1.32330798129802 1e-06 6.48015960692815 1.46439160816695
1.21575555327367 1e-06 6.16924106322015 1.43229492989153
