# Supplementary material for: A Unified Probabilistic Framework for Dose–Response Assessment of Human Health Effects
Source: Environ Health Perspect. 2015 May 22;123(12):1241–54. doi: 10.1289/ehp.1409385 (PMC4671238; doi:10.1289/ehp.1409385)
Supplement: (219 KB) ZIP [file ehp.1409385.s002.acco.zip › SupplementalDataAndRCodeFiles/meth.lp.bmr.10.bootstrap.samples.dat]

"ADM" "a" "b" "c"
2.29144568765365 1e-06 5.18022387409832 1.57117323126086
2.17167660693746 1e-06 5.04674341661722 1.51978794978666
2.84566775040903 1e-06 5.74199217161967 1.82555000929345
2.54609645099449 1e-06 5.5791831881323 1.63362983187308
2.49473532524214 1e-06 5.90889871186794 1.48624145040874
2.2809809954455 1e-06 5.29683700405179 1.52112180096718
3.04371933922937 1e-06 6.31354098649916 1.75647294713727
2.14928007430958 1e-06 5.27169434802296 1.42836000340444
2.35222460161876 1e-06 5.74751861935576 1.43445484417834
2.69167096807523 1e-06 5.72522183720075 1.6980510141855
1.89568527106258 1e-06 5.31320743708215 1.24348199588004
2.69245854407682 1e-06 5.59504126429319 1.75212747957582
2.47043359859617 1e-06 5.40713825597042 1.63603796749321
1.59776577745994 1e-06 4.56589447376473 1.22051580114714
2.30579135994004 1e-06 5.06393668091551 1.62898003626047
2.54498229895083 1e-06 5.70560090816241 1.58740554263143
2.14138998883024 1e-06 5.6211503824733 1.32792098384906
3.01353303939276 1e-06 5.8965828536735 1.90917357735834
2.54498229895083 1e-06 5.70560090816241 1.58740554263143
3.00805009619272 1e-06 5.75793857706211 1.97378146922594
2.54609645099449 1e-06 5.5791831881323 1.63362983187308
3.40270411564728 1e-06 6.10117816550807 2.1947703951651
2.2372734409932 1e-06 4.71079110133601 1.72113228824753
2.90632990559326 1e-06 6.56367812711624 1.57311207672981
2.40483458399979 1e-06 5.68194662044621 1.4905007388044
2.69385945832417 1e-06 5.85593200080051 1.65046252605563
2.40565095365882 1e-06 5.55873656648849 1.53011890327946
2.2809809954455 1e-06 5.29683700405179 1.52112180096718
2.27054722668696 1e-06 5.65388031648511 1.40471528881446
2.84667548094514 1e-06 5.47160591124796 1.96129731660098
3.04371933922937 1e-06 6.31354098649916 1.75647294713727
2.69385945832417 1e-06 5.85593200080051 1.65046252605563
2.40975740828537 1e-06 5.43673502045077 1.5750598427015
2.34694887646359 1e-06 4.82874702674947 1.77630392571095
3.04371933922937 1e-06 6.31354098649916 1.75647294713727
3.19068425289645 1e-06 5.92025998658514 2.07322169513211
2.4173225884332 1e-06 5.31550960307423 1.62639984357745
3.00208632472199 1e-06 5.47515167981094 2.13267586385533
2.05711863985983 1e-06 4.91444371400557 1.47157234634544
2.69903228011522 1e-06 5.98764914518745 1.60836168966808
2.15856601200637 1e-06 5.15866063023395 1.47096330293451
2.69385945832417 1e-06 5.85593200080051 1.65046252605563
2.14096524368482 1e-06 5.50263481741424 1.35761858249332
1.9696456758937 1e-06 5.27947949410254 1.29978251582968
2.84502858242197 1e-06 5.60738321408931 1.8887703779721
2.14138998883024 1e-06 5.6211503824733 1.32792098384906
2.854702544161 1e-06 6.01127405765813 1.7209679098454
2.69903228011522 1e-06 5.98764914518745 1.60836168966808
3.00805009619272 1e-06 5.75793857706211 1.97378146922594
2.44030873757981 1e-06 6.53361483813049 1.3012845026814
2.54701300657874 1e-06 5.83307536681448 1.54660377966268
2.2741640526956 1e-06 5.41436662022568 1.4773893134567
2.42844369906207 1e-06 5.19440698821312 1.68551604733512
3.18100154823832 1e-06 5.77650939315094 2.14807923181788
2.08948228914256 1e-06 5.31841135066 1.37173150801363
2.84883531828379 1e-06 5.87639890690914 1.77001598674127
2.83971668532379 1e-06 7.1111107646398 1.39609537067619
2.85339212322996 1e-06 6.52262519166158 1.55007318197402
2.54498229895083 1e-06 5.70560090816241 1.58740554263143
2.44410624455392 1e-06 6.32676694474147 1.3474275086587
2.54609645099449 1e-06 5.5791831881323 1.63362983187308
2.854702544161 1e-06 6.01127405765813 1.7209679098454
2.84502858242197 1e-06 5.60738321408931 1.8887703779721
2.41236299654148 1e-06 5.93339997213587 1.42396099913623
2.27054722668696 1e-06 5.65388031648511 1.40471528881446
2.03007122093158 1e-06 5.13008353113847 1.38239587174696
2.17167660693746 1e-06 5.04674341661722 1.51978794978666
2.49473532524214 1e-06 5.90889871186794 1.48624145040874
2.42036333444824 1e-06 6.06214864873105 1.39580271820717
2.58284885048209 1e-06 5.07213376560816 1.89896459173158
2.14138998883024 1e-06 5.6211503824733 1.32792098384906
2.54498229895083 1e-06 5.70560090816241 1.58740554263143
3.05901078888615 1e-06 6.45463917234019 1.71626977248416
2.56886346715956 1e-06 5.20097793201404 1.8168163698774
3.07708226930935 1e-06 6.59734353491748 1.68031515172719
2.84883531828379 1e-06 5.87639890690914 1.77001598674127
2.36133996080235 1e-06 5.87270614863224 1.40661928644887
2.2372734409932 1e-06 4.71079110133601 1.72113228824753
2.49473532524214 1e-06 5.90889871186794 1.48624145040874
1.97489535457263 1e-06 5.50839406467975 1.24937063840344
2.40483458399979 1e-06 5.68194662044621 1.4905007388044
3.09794429509303 1e-06 6.74191537547706 1.64807461957952
2.71815312770849 1e-06 6.25550619549088 1.53753700078234
1.65258040753955 1e-06 4.62703853391226 1.24473348395275
2.34694887646359 1e-06 4.82874702674947 1.77630392571095
2.36133996080235 1e-06 5.87270614863224 1.40661928644887
2.23300144041093 1e-06 5.83399824663516 1.3344547524865
2.69245854407682 1e-06 5.59504126429319 1.75212747957582
1.96941790595874 1e-06 4.68147997294799 1.48006315061951
3.2016433097939 1e-06 6.06255792621762 2.00723038732578
1.86557576922044 1e-06 4.55520857259926 1.4355878594398
2.88920167553351 1e-06 6.42303135954341 1.60412517067139
2.168044944063 1e-06 4.48416932284731 1.7634555595027
1.91581761570977 1e-06 4.98907626200494 1.33898562684364
3.0311373833629 1e-06 6.1737823680913 1.80151651771088
2.29144568765365 1e-06 5.18022387409832 1.57117323126086
2.58422943423269 1e-06 6.36038933588359 1.42289921549278
2.54609645099449 1e-06 5.5791831881323 1.63362983187308
2.56886346715956 1e-06 5.20097793201404 1.8168163698774
1.97067695574884 1e-06 5.16837244488643 1.32916116781215
2.69167096807523 1e-06 5.72522183720075 1.6980510141855
3.10224547962131 1e-06 6.05057907987256 1.91841057088835
2.41236299654148 1e-06 5.93339997213587 1.42396099913623
2.71815312770849 1e-06 6.25550619549088 1.53753700078234
2.44324618766795 1e-06 5.07262491669006 1.75427437475919
2.70715035670935 1e-06 6.12073781770385 1.57094068344697
2.47277225852814 1e-06 5.53102841078217 1.59192253408029
3.02113942823296 1e-06 6.03496141160593 1.85212601390018
2.5504423229984 1e-06 5.45339764103673 1.68631411922476
2.40975740828537 1e-06 5.43673502045077 1.5750598427015
2.05711863985983 1e-06 4.91444371400557 1.47157234634544
2.55207909863137 1e-06 5.96203423472498 1.5103670761146
2.55207909863137 1e-06 5.96203423472498 1.5103670761146
2.14928007430958 1e-06 5.27169434802296 1.42836000340444
2.17167660693746 1e-06 5.04674341661722 1.51978794978666
2.30579135994004 1e-06 5.06393668091551 1.62898003626047
2.88920167553351 1e-06 6.42303135954341 1.60412517067139
2.54498229895083 1e-06 5.70560090816241 1.58740554263143
1.74783610163452 1e-06 4.87123762022844 1.25033138257598
2.69615086328304 1e-06 5.46474677390677 1.81396309349289
2.40975740828537 1e-06 5.43673502045077 1.5750598427015
1.84107529113657 1e-06 4.65143356657453 1.38273206086272
3.00805009619272 1e-06 5.75793857706211 1.97378146922594
2.55803813193516 1e-06 5.32762480000824 1.74678053279409
2.69245854407682 1e-06 5.59504126429319 1.75212747957582
2.14096524368482 1e-06 5.50263481741424 1.35761858249332
2.54701300657874 1e-06 5.83307536681448 1.54660377966268
3.5956529887673 1e-06 7.28734507674868 1.81416583780193
3.12303215188733 1e-06 6.19135041452496 1.87265831644776
2.8633686781235 1e-06 6.14709914464997 1.67746414408133
3.24603906037852 1e-06 6.49036899680221 1.84959067048632
2.04162306445891 1e-06 5.02163733416967 1.42392888896419
2.48494882418333 1e-06 5.78152599562025 1.51767870277538
2.88920167553351 1e-06 6.42303135954341 1.60412517067139
2.69615086328304 1e-06 5.46474677390677 1.81396309349289
2.94876577844869 1e-06 6.85140421204264 1.5201065661842
2.40664302236341 1e-06 4.57767196978944 1.99321279514473
2.56886346715956 1e-06 5.20097793201404 1.8168163698774
2.7026094406299 1e-06 5.33341946988928 1.88525895798482
2.36133996080235 1e-06 5.87270614863224 1.40661928644887
2.7026094406299 1e-06 5.33341946988928 1.88525895798482
2.84566775040903 1e-06 5.74199217161967 1.82555000929345
2.17167660693746 1e-06 5.04674341661722 1.51978794978666
2.6472750806196 1e-06 6.07466443953054 1.54293025906909
2.2809809954455 1e-06 5.29683700405179 1.52112180096718
2.69167096807523 1e-06 5.72522183720075 1.6980510141855
2.54498229895083 1e-06 5.70560090816241 1.58740554263143
2.69167096807523 1e-06 5.72522183720075 1.6980510141855
2.56005500163368 1e-06 6.09274775975309 1.47802476364448
3.3130357728168 1e-06 6.92998198436285 1.73653787234511
2.5504423229984 1e-06 5.45339764103673 1.68631411922476
2.55803813193516 1e-06 5.32762480000824 1.74678053279409
2.30579135994004 1e-06 5.06393668091551 1.62898003626047
2.84566775040903 1e-06 5.74199217161967 1.82555000929345
2.27075666682818 1e-06 5.53326479993773 1.43887061081654
2.21423556689532 1e-06 5.23653376980222 1.48887337485457
1.85476735807378 1e-06 5.3475136136525 1.21029835662042
3.3130357728168 1e-06 6.92998198436285 1.73653787234511
2.67841439662943 1e-06 6.56336875232808 1.42985781337623
2.18894113791034 1e-06 4.93537400099596 1.5763037779784
2.56005500163368 1e-06 6.09274775975309 1.47802476364448
2.14096524368482 1e-06 5.50263481741424 1.35761858249332
3.00083832902422 1e-06 5.32680809261264 2.23321093702915
2.30579135994004 1e-06 5.06393668091551 1.62898003626047
2.84883531828379 1e-06 5.87639890690914 1.77001598674127
2.54701300657874 1e-06 5.83307536681448 1.54660377966268
2.4173225884332 1e-06 5.31550960307423 1.62639984357745
2.15856601200637 1e-06 5.15866063023395 1.47096330293451
2.84566775040903 1e-06 5.74199217161967 1.82555000929345
2.55207909863137 1e-06 5.96203423472498 1.5103670761146
2.70715035670935 1e-06 6.12073781770385 1.57094068344697
2.44324618766795 1e-06 5.07262491669006 1.75427437475919
2.4617791014414 1e-06 4.94889566788496 1.83529713485309
2.5504423229984 1e-06 5.45339764103673 1.68631411922476
2.15856601200637 1e-06 5.15866063023395 1.47096330293451
2.03007122093158 1e-06 5.13008353113847 1.38239587174696
2.14456087231764 1e-06 5.74199894051524 1.30123589800352
2.01579094534927 1e-06 5.46689369607758 1.28450730937205
2.69245854407682 1e-06 5.59504126429319 1.75212747957582
2.71815312770849 1e-06 6.25550619549088 1.53753700078234
2.54701300657874 1e-06 5.83307536681448 1.54660377966268
3.3680247931303 1e-06 6.53482507103036 1.9334861125735
2.87486871770748 1e-06 6.28425462294317 1.63872844131521
2.2741640526956 1e-06 5.41436662022568 1.4773893134567
1.74002846205741 1e-06 5.07936355356587 1.1962756554794
3.3130357728168 1e-06 6.92998198436285 1.73653787234511
2.66285799833271 1e-06 6.20782507412192 1.51410146555747
1.93227977864221 1e-06 5.43046678810491 1.24022172637351
2.40975740828537 1e-06 5.43673502045077 1.5750598427015
2.27324773360654 1e-06 5.77645173699835 1.37420002219488
2.18894113791034 1e-06 4.93537400099596 1.5763037779784
2.77498425285206 1e-06 6.90641737454982 1.40550908876706
2.14351024319491 1e-06 5.38623393782487 1.39087180549949
2.55803813193516 1e-06 5.32762480000824 1.74678053279409
2.69385945832417 1e-06 5.85593200080051 1.65046252605563
2.4173225884332 1e-06 5.31550960307423 1.62639984357745
3.02113942823296 1e-06 6.03496141160593 1.85212601390018
2.74840647818887 1e-06 6.5310036495154 1.4806392890269
2.03007122093158 1e-06 5.13008353113847 1.38239587174696
2.8633686781235 1e-06 6.14709914464997 1.67746414408133
2.18894113791034 1e-06 4.93537400099596 1.5763037779784
3.00436175958114 1e-06 5.61799556762307 2.04750203932573
2.18894113791034 1e-06 4.93537400099596 1.5763037779784
1.79426025298024 1e-06 4.94964368996874 1.26295733455757
2.87486871770748 1e-06 6.28425462294317 1.63872844131521
2.21850216776805 1e-06 5.12148106546035 1.53183612762929
2.47760910032748 1e-06 5.65567470335165 1.55270814601678
3.01353303939276 1e-06 5.8965828536735 1.90917357735834
2.18894113791034 1e-06 4.93537400099596 1.5763037779784
2.85032513473312 1e-06 5.33317295858235 2.04552972848462
2.79524056141633 1e-06 6.110915700251 1.63848073199784
2.40664302236341 1e-06 4.57767196978944 1.99321279514473
2.88920167553351 1e-06 6.42303135954341 1.60412517067139
2.48494882418333 1e-06 5.78152599562025 1.51767870277538
2.81322128590282 1e-06 6.9620509826263 1.41429141284261
3.0311373833629 1e-06 6.1737823680913 1.80151651771088
2.71165188896407 1e-06 5.19966469594459 1.9684799160929
3.04371933922937 1e-06 6.31354098649916 1.75647294713727
2.66285799833271 1e-06 6.20782507412192 1.51410146555747
2.54701300657874 1e-06 5.83307536681448 1.54660377966268
2.21412225532152 1e-06 5.47012955650687 1.41694607812587
3.43851154307789 1e-06 6.39159181214357 2.06720316710237
2.27075666682818 1e-06 5.53326479993773 1.43887061081654
3.0311373833629 1e-06 6.1737823680913 1.80151651771088
2.44410624455392 1e-06 6.32676694474147 1.3474275086587
3.0311373833629 1e-06 6.1737823680913 1.80151651771088
2.87486871770748 1e-06 6.28425462294317 1.63872844131521
2.55803813193516 1e-06 5.32762480000824 1.74678053279409
2.84883531828379 1e-06 5.87639890690914 1.77001598674127
3.04371933922937 1e-06 6.31354098649916 1.75647294713727
2.84883531828379 1e-06 5.87639890690914 1.77001598674127
2.57083210980556 1e-06 6.2254866102013 1.44902725997329
3.00805009619272 1e-06 5.75793857706211 1.97378146922594
3.00805009619272 1e-06 5.75793857706211 1.97378146922594
3.04371933922937 1e-06 6.31354098649916 1.75647294713727
2.2741640526956 1e-06 5.41436662022568 1.4773893134567
2.8633686781235 1e-06 6.14709914464997 1.67746414408133
2.84667548094514 1e-06 5.47160591124796 1.96129731660098
2.84667548094514 1e-06 5.47160591124796 1.96129731660098
2.9069265295766 1e-06 5.73813253492919 1.88453081918452
2.8633686781235 1e-06 6.14709914464997 1.67746414408133
3.02113942823296 1e-06 6.03496141160593 1.85212601390018
3.26563478400276 1e-06 6.63515633358481 1.80773145988748
2.4173225884332 1e-06 5.31550960307423 1.62639984357745
2.14928007430958 1e-06 5.27169434802296 1.42836000340444
2.14928007430958 1e-06 5.27169434802296 1.42836000340444
2.69245854407682 1e-06 5.59504126429319 1.75212747957582
2.69615086328304 1e-06 5.46474677390677 1.81396309349289
2.32422665190892 1e-06 4.94718219616485 1.69645130301772
2.84667548094514 1e-06 5.47160591124796 1.96129731660098
2.50691258718384 1e-06 6.03806171685609 1.45791379082896
2.55803813193516 1e-06 5.32762480000824 1.74678053279409
2.10904193295258 1e-06 5.79237717345449 1.26847487263192
3.0311373833629 1e-06 6.1737823680913 1.80151651771088
3.56271140582858 1e-06 7.13325648450561 1.84596182480262
2.2741640526956 1e-06 5.41436662022568 1.4773893134567
2.2809809954455 1e-06 5.29683700405179 1.52112180096718
2.54609645099449 1e-06 5.5791831881323 1.63362983187308
2.2809809954455 1e-06 5.29683700405179 1.52112180096718
1.98103060421414 1e-06 4.95189776089099 1.39883908536846
2.50691258718384 1e-06 6.03806171685609 1.45791379082896
2.02214069224386 1e-06 5.24026227599284 1.34586387138901
2.8633686781235 1e-06 6.14709914464997 1.67746414408133
2.854702544161 1e-06 6.01127405765813 1.7209679098454
2.05711863985983 1e-06 4.91444371400557 1.47157234634544
2.2372734409932 1e-06 4.71079110133601 1.72113228824753
2.49473532524214 1e-06 5.90889871186794 1.48624145040874
3.00208632472199 1e-06 5.47515167981094 2.13267586385533
2.4173225884332 1e-06 5.31550960307423 1.62639984357745
1.59779331441879 1e-06 5.15641729020274 1.09383007193147
2.54498229895083 1e-06 5.70560090816241 1.58740554263143
2.29144568765365 1e-06 5.18022387409832 1.57117323126086
2.2741640526956 1e-06 5.41436662022568 1.4773893134567
2.56886346715956 1e-06 5.20097793201404 1.8168163698774
3.00805009619272 1e-06 5.75793857706211 1.97378146922594
2.55803813193516 1e-06 5.32762480000824 1.74678053279409
2.18894113791034 1e-06 4.93537400099596 1.5763037779784
2.54609645099449 1e-06 5.5791831881323 1.63362983187308
2.21069190858924 1e-06 4.82377267886331 1.64248673019293
2.7026094406299 1e-06 5.33341946988928 1.88525895798482
3.0311373833629 1e-06 6.1737823680913 1.80151651771088
3.2016433097939 1e-06 6.06255792621762 2.00723038732578
2.92379170010354 1e-06 7.05067769688933 1.45590749789165
2.56886346715956 1e-06 5.20097793201404 1.8168163698774
2.84502858242197 1e-06 5.60738321408931 1.8887703779721
2.27075666682818 1e-06 5.53326479993773 1.43887061081654
2.84667548094514 1e-06 5.47160591124796 1.96129731660098
2.69615086328304 1e-06 5.46474677390677 1.81396309349289
2.38650410161126 1e-06 6.12959139947847 1.35858537270386
1.77750222631931 1e-06 5.38047114597952 1.1570873697405
3.45869420086527 1e-06 6.53705421720492 2.01313318550215
1.94709345693687 1e-06 4.78281055391799 1.42602083830649
3.80123799616438 1e-06 7.05607915685908 2.07182148759253
3.00436175958114 1e-06 5.61799556762307 2.04750203932573
3.80123799616438 1e-06 7.05607915685908 2.07182148759253
3.00805009619272 1e-06 5.75793857706211 1.97378146922594
2.40483458399979 1e-06 5.68194662044621 1.4905007388044
2.8633686781235 1e-06 6.14709914464997 1.67746414408133
2.69245854407682 1e-06 5.59504126429319 1.75212747957582
3.0311373833629 1e-06 6.1737823680913 1.80151651771088
2.69245854407682 1e-06 5.59504126429319 1.75212747957582
2.26911888627446 1e-06 4.59460639599156 1.81653723530047
3.18100154823832 1e-06 5.77650939315094 2.14807923181788
2.32422665190892 1e-06 4.94718219616485 1.69645130301772
1.63137399906653 1e-06 4.92323230584101 1.16025535690634
2.094587974683 1e-06 5.55082191171815 1.31496597424798
2.93564108822783 1e-06 6.01150853203546 1.78800392219204
2.73192584891677 1e-06 6.39218482185745 1.50758477096735
2.36133996080235 1e-06 5.87270614863224 1.40661928644887
3.01716991958684 1e-06 6.56764783603197 1.64758481967685
2.37616759607022 1e-06 6.91871750568948 1.19912212985045
2.08948228914256 1e-06 5.31841135066 1.37173150801363
2.5783241193558 1e-06 6.57671537297209 1.36860026955226
2.54609645099449 1e-06 5.5791831881323 1.63362983187308
2.54701300657874 1e-06 5.83307536681448 1.54660377966268
2.42844369906207 1e-06 5.19440698821312 1.68551604733512
2.69385945832417 1e-06 5.85593200080051 1.65046252605563
1.76510350953024 1e-06 4.42889138429775 1.39308173585223
1.96941790595874 1e-06 4.68147997294799 1.48006315061951
2.5504423229984 1e-06 5.45339764103673 1.68631411922476
3.05901078888615 1e-06 6.45463917234019 1.71626977248416
1.81991051047311 1e-06 5.38012358143645 1.1823260193987
1.91581761570977 1e-06 4.98907626200494 1.33898562684364
2.02214069224386 1e-06 5.24026227599284 1.34586387138901
2.23300144041093 1e-06 5.83399824663516 1.3344547524865
2.54701300657874 1e-06 5.83307536681448 1.54660377966268
2.42036333444824 1e-06 6.06214864873105 1.39580271820717
2.40483458399979 1e-06 5.68194662044621 1.4905007388044
2.40975740828537 1e-06 5.43673502045077 1.5750598427015
2.98917350805401 1e-06 6.67252244988182 1.59595256734975
2.69903228011522 1e-06 5.98764914518745 1.60836168966808
2.84502858242197 1e-06 5.60738321408931 1.8887703779721
2.72340559516674 1e-06 6.6197233400344 1.44291177891646
2.24390253784953 1e-06 5.95979517379148 1.31196345666978
2.03007122093158 1e-06 5.13008353113847 1.38239587174696
2.84502858242197 1e-06 5.60738321408931 1.8887703779721
3.01353303939276 1e-06 5.8965828536735 1.90917357735834
2.10181031546981 1e-06 4.70172254593907 1.591732645737
3.00805009619272 1e-06 5.75793857706211 1.97378146922594
2.90632990559326 1e-06 6.56367812711624 1.57311207672981
2.88920167553351 1e-06 6.42303135954341 1.60412517067139
2.54498229895083 1e-06 5.70560090816241 1.58740554263143
2.56886346715956 1e-06 5.20097793201404 1.8168163698774
2.2741640526956 1e-06 5.41436662022568 1.4773893134567
2.27075666682818 1e-06 5.53326479993773 1.43887061081654
2.34694887646359 1e-06 4.82874702674947 1.77630392571095
2.54498229895083 1e-06 5.70560090816241 1.58740554263143
2.15856601200637 1e-06 5.15866063023395 1.47096330293451
3.04371933922937 1e-06 6.31354098649916 1.75647294713727
2.55717815715915 1e-06 6.43840093780909 1.38789809163379
3.00436175958114 1e-06 5.61799556762307 2.04750203932573
2.69245854407682 1e-06 5.59504126429319 1.75212747957582
2.70094708013799 1e-06 6.48015960692815 1.46439160816695
1.85380277366164 1e-06 5.12643987702511 1.25991584400862
2.29144568765365 1e-06 5.18022387409832 1.57117323126086
2.4173225884332 1e-06 5.31550960307423 1.62639984357745
2.44324618766795 1e-06 5.07262491669006 1.75427437475919
2.27324773360654 1e-06 5.77645173699835 1.37420002219488
2.70715035670935 1e-06 6.12073781770385 1.57094068344697
2.8633686781235 1e-06 6.14709914464997 1.67746414408133
2.54609645099449 1e-06 5.5791831881323 1.63362983187308
2.28904533762761 1e-06 6.3529254993579 1.25546234509038
2.36133996080235 1e-06 5.87270614863224 1.40661928644887
3.28793047845801 1e-06 6.78161040807703 1.77020578323562
3.18100154823832 1e-06 5.77650939315094 2.14807923181788
2.30579135994004 1e-06 5.06393668091551 1.62898003626047
2.8633686781235 1e-06 6.14709914464997 1.67746414408133
2.84667548094514 1e-06 5.47160591124796 1.96129731660098
2.29144568765365 1e-06 5.18022387409832 1.57117323126086
2.69903228011522 1e-06 5.98764914518745 1.60836168966808
2.84883531828379 1e-06 5.87639890690914 1.77001598674127
2.55207909863137 1e-06 5.96203423472498 1.5103670761146
2.32422665190892 1e-06 4.94718219616485 1.69645130301772
2.4617791014414 1e-06 4.94889566788496 1.83529713485309
1.97110170785167 1e-06 5.39271901743735 1.27332956872596
2.21412225532152 1e-06 5.47012955650687 1.41694607812587
2.84883531828379 1e-06 5.87639890690914 1.77001598674127
2.42036333444824 1e-06 6.06214864873105 1.39580271820717
3.19068425289645 1e-06 5.92025998658514 2.07322169513211
2.42036333444824 1e-06 6.06214864873105 1.39580271820717
2.54609645099449 1e-06 5.5791831881323 1.63362983187308
1.94709345693687 1e-06 4.78281055391799 1.42602083830649
2.58284885048209 1e-06 5.07213376560816 1.89896459173158
3.48092215028909 1e-06 6.68357660259752 1.96449718774066
3.0311373833629 1e-06 6.1737823680913 1.80151651771088
2.14096524368482 1e-06 5.50263481741424 1.35761858249332
3.41999420935147 1e-06 6.24658705433978 2.12742240263271
2.71815312770849 1e-06 6.25550619549088 1.53753700078234
2.54701300657874 1e-06 5.83307536681448 1.54660377966268
2.56005500163368 1e-06 6.09274775975309 1.47802476364448
2.84566775040903 1e-06 5.74199217161967 1.82555000929345
2.85339212322996 1e-06 6.52262519166158 1.55007318197402
2.92379170010354 1e-06 7.05067769688933 1.45590749789165
2.40975740828537 1e-06 5.43673502045077 1.5750598427015
2.41236299654148 1e-06 5.93339997213587 1.42396099913623
2.854702544161 1e-06 6.01127405765813 1.7209679098454
2.84883531828379 1e-06 5.87639890690914 1.77001598674127
2.84502858242197 1e-06 5.60738321408931 1.8887703779721
3.26563478400276 1e-06 6.63515633358481 1.80773145988748
2.40565095365882 1e-06 5.55873656648849 1.53011890327946
2.74840647818887 1e-06 6.5310036495154 1.4806392890269
2.87486871770748 1e-06 6.28425462294317 1.63872844131521
3.50551108815952 1e-06 6.83158790705208 1.92073080841032
2.87486871770748 1e-06 6.28425462294317 1.63872844131521
3.0311373833629 1e-06 6.1737823680913 1.80151651771088
2.84502858242197 1e-06 5.60738321408931 1.8887703779721
2.54498229895083 1e-06 5.70560090816241 1.58740554263143
2.85339212322996 1e-06 6.52262519166158 1.55007318197402
2.84883531828379 1e-06 5.87639890690914 1.77001598674127
3.21429607055007 1e-06 6.20453426621199 1.94861817512443
2.70715035670935 1e-06 6.12073781770385 1.57094068344697
2.85032513473312 1e-06 5.33317295858235 2.04552972848462
3.02113942823296 1e-06 6.03496141160593 1.85212601390018
2.58284885048209 1e-06 5.07213376560816 1.89896459173158
2.69385945832417 1e-06 5.85593200080051 1.65046252605563
2.21412225532152 1e-06 5.47012955650687 1.41694607812587
2.52141906087336 1e-06 6.16924106322015 1.43229492989153
2.40565095365882 1e-06 5.55873656648849 1.53011890327946
2.24390253784953 1e-06 5.95979517379148 1.31196345666978
3.00805009619272 1e-06 5.75793857706211 1.97378146922594
2.4617791014414 1e-06 4.94889566788496 1.83529713485309
2.50691258718384 1e-06 6.03806171685609 1.45791379082896
3.01353303939276 1e-06 5.8965828536735 1.90917357735834
3.04371933922937 1e-06 6.31354098649916 1.75647294713727
2.42036333444824 1e-06 6.06214864873105 1.39580271820717
2.27075666682818 1e-06 5.53326479993773 1.43887061081654
3.01353303939276 1e-06 5.8965828536735 1.90917357735834
3.43851154307789 1e-06 6.39159181214357 2.06720316710237
2.14096524368482 1e-06 5.50263481741424 1.35761858249332
2.15856601200637 1e-06 5.15866063023395 1.47096330293451
2.69615086328304 1e-06 5.46474677390677 1.81396309349289
2.22433690419724 1e-06 5.71058680018024 1.35921300767776
2.4173225884332 1e-06 5.31550960307423 1.62639984357745
2.78047009536298 1e-06 5.97680076041784 1.67464977241855
3.43851154307789 1e-06 6.39159181214357 2.06720316710237
2.4617791014414 1e-06 4.94889566788496 1.83529713485309
2.21800402663053 1e-06 5.58936761625768 1.38657273548441
2.48494882418333 1e-06 5.78152599562025 1.51767870277538
2.55803813193516 1e-06 5.32762480000824 1.74678053279409
3.25642991698699 1e-06 6.91078499767533 1.70316775024151
2.40565095365882 1e-06 5.55873656648849 1.53011890327946
2.90632990559326 1e-06 6.56367812711624 1.57311207672981
2.29144568765365 1e-06 5.18022387409832 1.57117323126086
2.42844369906207 1e-06 5.19440698821312 1.68551604733512
3.0311373833629 1e-06 6.1737823680913 1.80151651771088
2.55803813193516 1e-06 5.32762480000824 1.74678053279409
2.69903228011522 1e-06 5.98764914518745 1.60836168966808
2.37279565291192 1e-06 6.00001874851006 1.38143820432739
3.02113942823296 1e-06 6.03496141160593 1.85212601390018
2.58422943423269 1e-06 6.36038933588359 1.42289921549278
2.32422665190892 1e-06 4.94718219616485 1.69645130301772
4.34884503213629 1e-06 7.80836278132124 2.18961965858399
2.84502858242197 1e-06 5.60738321408931 1.8887703779721
3.02113942823296 1e-06 6.03496141160593 1.85212601390018
3.71529720457973 1e-06 6.60975405463975 2.22457693903174
2.87486871770748 1e-06 6.28425462294317 1.63872844131521
2.69167096807523 1e-06 5.72522183720075 1.6980510141855
2.70715035670935 1e-06 6.12073781770385 1.57094068344697
2.55803813193516 1e-06 5.32762480000824 1.74678053279409
2.37422130867955 1e-06 4.70671135194681 1.87273747434291
2.35222460161876 1e-06 5.74751861935576 1.43445484417834
2.54609645099449 1e-06 5.5791831881323 1.63362983187308
3.07166536724745 1e-06 6.8558360888511 1.59619237845069
2.55717815715915 1e-06 6.43840093780909 1.38789809163379
2.2741640526956 1e-06 5.41436662022568 1.4773893134567
2.88920167553351 1e-06 6.42303135954341 1.60412517067139
3.01353303939276 1e-06 5.8965828536735 1.90917357735834
2.03007122093158 1e-06 5.13008353113847 1.38239587174696
2.854702544161 1e-06 6.01127405765813 1.7209679098454
2.80404962183577 1e-06 7.05381375904107 1.38921012172915
2.69245854407682 1e-06 5.59504126429319 1.75212747957582
2.71165188896407 1e-06 5.19966469594459 1.9684799160929
2.50691258718384 1e-06 6.03806171685609 1.45791379082896
2.44324618766795 1e-06 5.07262491669006 1.75427437475919
2.58284885048209 1e-06 5.07213376560816 1.89896459173158
2.14138998883024 1e-06 5.6211503824733 1.32792098384906
2.88920167553351 1e-06 6.42303135954341 1.60412517067139
3.01353303939276 1e-06 5.8965828536735 1.90917357735834
2.69615086328304 1e-06 5.46474677390677 1.81396309349289
3.22899952075927 1e-06 6.34695912129125 1.89633763433907
2.54701300657874 1e-06 5.83307536681448 1.54660377966268
2.69903228011522 1e-06 5.98764914518745 1.60836168966808
2.69167096807523 1e-06 5.72522183720075 1.6980510141855
2.55803813193516 1e-06 5.32762480000824 1.74678053279409
3.22899952075927 1e-06 6.34695912129125 1.89633763433907
2.84566775040903 1e-06 5.74199217161967 1.82555000929345
2.64525436395996 1e-06 4.64002322827519 2.28053505929263
2.4173225884332 1e-06 5.31550960307423 1.62639984357745
2.84883531828379 1e-06 5.87639890690914 1.77001598674127
3.00436175958114 1e-06 5.61799556762307 2.04750203932573
3.24603906037852 1e-06 6.49036899680221 1.84959067048632
2.35143626250787 1e-06 5.02408437843458 1.68799134156119
2.0908046442556 1e-06 5.20510068096785 1.40507130551147
2.5504423229984 1e-06 5.45339764103673 1.68631411922476
2.5504423229984 1e-06 5.45339764103673 1.68631411922476
2.40712924504349 1e-06 5.80674675147753 1.45534009866267
2.51076298124522 1e-06 4.68589867795222 2.05386387456305
1.89931082260669 1e-06 5.20282999088809 1.27174436751604
2.54701300657874 1e-06 5.83307536681448 1.54660377966268
2.81229995914305 1e-06 6.24641157899239 1.6059452622773
2.27054722668696 1e-06 5.65388031648511 1.40471528881446
2.54609645099449 1e-06 5.5791831881323 1.63362983187308
3.48092215028909 1e-06 6.68357660259752 1.96449718774066
2.8633686781235 1e-06 6.14709914464997 1.67746414408133
2.17167660693746 1e-06 5.04674341661722 1.51978794978666
2.97396265882052 1e-06 6.99884563358051 1.49740219027141
2.01683481119327 1e-06 5.58379539854696 1.25847198621055
3.19068425289645 1e-06 5.92025998658514 2.07322169513211
2.84667548094514 1e-06 5.47160591124796 1.96129731660098
2.40483458399979 1e-06 5.68194662044621 1.4905007388044
2.90632990559326 1e-06 6.56367812711624 1.57311207672981
1.76678133484353 1e-06 4.6721073287896 1.31785750972215
2.278731262691 1e-06 5.90124818197633 1.34681122188205
3.22899952075927 1e-06 6.34695912129125 1.89633763433907
2.70715035670935 1e-06 6.12073781770385 1.57094068344697
3.13574556202511 1e-06 7.15300119443301 1.55402676912024
2.69245854407682 1e-06 5.59504126429319 1.75212747957582
1.9696456758937 1e-06 5.27947949410254 1.29978251582968
2.10071163464817 1e-06 5.67036600169271 1.29061490191396
2.54701300657874 1e-06 5.83307536681448 1.54660377966268
2.56005500163368 1e-06 6.09274775975309 1.47802476364448
2.7026094406299 1e-06 5.33341946988928 1.88525895798482
2.17167660693746 1e-06 5.04674341661722 1.51978794978666
2.21069190858924 1e-06 4.82377267886331 1.64248673019293
2.87486871770748 1e-06 6.28425462294317 1.63872844131521
2.10181031546981 1e-06 4.70172254593907 1.591732645737
2.69903228011522 1e-06 5.98764914518745 1.60836168966808
3.05901078888615 1e-06 6.45463917234019 1.71626977248416
2.14928007430958 1e-06 5.27169434802296 1.42836000340444
2.05711863985983 1e-06 4.91444371400557 1.47157234634544
3.83432171931278 1e-06 7.2083353990125 2.03019517883273
2.2741640526956 1e-06 5.41436662022568 1.4773893134567
2.58284885048209 1e-06 5.07213376560816 1.89896459173158
2.15856601200637 1e-06 5.15866063023395 1.47096330293451
2.05711863985983 1e-06 4.91444371400557 1.47157234634544
2.88920167553351 1e-06 6.42303135954341 1.60412517067139
2.47277225852814 1e-06 5.53102841078217 1.59192253408029
2.69615086328304 1e-06 5.46474677390677 1.81396309349289
2.69385945832417 1e-06 5.85593200080051 1.65046252605563
2.44324618766795 1e-06 5.07262491669006 1.75427437475919
1.82139276480681 1e-06 4.7489622264941 1.33728331337124
2.69903228011522 1e-06 5.98764914518745 1.60836168966808
2.14096524368482 1e-06 5.50263481741424 1.35761858249332
2.87743391935626 1e-06 6.66377764788786 1.52604242116838
3.41999420935147 1e-06 6.24658705433978 2.12742240263271
2.04162306445891 1e-06 5.02163733416967 1.42392888896419
2.41236299654148 1e-06 5.93339997213587 1.42396099913623
2.84566775040903 1e-06 5.74199217161967 1.82555000929345
3.21429607055007 1e-06 6.20453426621199 1.94861817512443
2.69903228011522 1e-06 5.98764914518745 1.60836168966808
2.56886346715956 1e-06 5.20097793201404 1.8168163698774
2.4173225884332 1e-06 5.31550960307423 1.62639984357745
2.84667548094514 1e-06 5.47160591124796 1.96129731660098
2.69167096807523 1e-06 5.72522183720075 1.6980510141855
3.18100154823832 1e-06 5.77650939315094 2.14807923181788
2.70715035670935 1e-06 6.12073781770385 1.57094068344697
2.56886346715956 1e-06 5.20097793201404 1.8168163698774
2.42844369906207 1e-06 5.19440698821312 1.68551604733512
3.00208632472199 1e-06 5.47515167981094 2.13267586385533
2.54609645099449 1e-06 5.5791831881323 1.63362983187308
3.00805009619272 1e-06 5.75793857706211 1.97378146922594
2.34694887646359 1e-06 4.82874702674947 1.77630392571095
2.30579135994004 1e-06 5.06393668091551 1.62898003626047
2.58422943423269 1e-06 6.36038933588359 1.42289921549278
2.69615086328304 1e-06 5.46474677390677 1.81396309349289
2.69615086328304 1e-06 5.46474677390677 1.81396309349289
2.27054722668696 1e-06 5.65388031648511 1.40471528881446
2.72312390010188 1e-06 5.0612097835246 2.06759948816646
1.73971410850896 1e-06 5.18725157030349 1.17306295003492
2.69903228011522 1e-06 5.98764914518745 1.60836168966808
2.84667548094514 1e-06 5.47160591124796 1.96129731660098
2.40975740828537 1e-06 5.43673502045077 1.5750598427015
2.7026094406299 1e-06 5.33341946988928 1.88525895798482
3.36978921019081 1e-06 5.80346934408731 2.35750203998383
2.14096524368482 1e-06 5.50263481741424 1.35761858249332
3.02113942823296 1e-06 6.03496141160593 1.85212601390018
2.84502858242197 1e-06 5.60738321408931 1.8887703779721
1.97110170785167 1e-06 5.39271901743735 1.27332956872596
3.40270411564728 1e-06 6.10117816550807 2.1947703951651
2.44324618766795 1e-06 5.07262491669006 1.75427437475919
2.84502858242197 1e-06 5.60738321408931 1.8887703779721
2.21069190858924 1e-06 4.82377267886331 1.64248673019293
3.04371933922937 1e-06 6.31354098649916 1.75647294713727
2.69903228011522 1e-06 5.98764914518745 1.60836168966808
2.69167096807523 1e-06 5.72522183720075 1.6980510141855
2.69615086328304 1e-06 5.46474677390677 1.81396309349289
2.54701300657874 1e-06 5.83307536681448 1.54660377966268
2.40975740828537 1e-06 5.43673502045077 1.5750598427015
2.69385945832417 1e-06 5.85593200080051 1.65046252605563
1.66969435020916 1e-06 5.00587681175876 1.16719876920206
2.55207909863137 1e-06 5.96203423472498 1.5103670761146
2.47825877386842 1e-06 5.03374580902304 1.80854748193799
2.69167096807523 1e-06 5.72522183720075 1.6980510141855
2.55207909863137 1e-06 5.96203423472498 1.5103670761146
2.40712924504349 1e-06 5.80674675147753 1.45534009866267
2.40712924504349 1e-06 5.80674675147753 1.45534009866267
2.61473816785131 1e-06 5.68434816220434 1.65030899045863
2.84667548094514 1e-06 5.47160591124796 1.96129731660098
3.18100154823832 1e-06 5.77650939315094 2.14807923181788
3.80123799616438 1e-06 7.05607915685908 2.07182148759253
1.73971410850896 1e-06 5.18725157030349 1.17306295003492
2.61473816785131 1e-06 5.68434816220434 1.65030899045863
2.58284885048209 1e-06 5.07213376560816 1.89896459173158
3.00805009619272 1e-06 5.75793857706211 1.97378146922594
2.69245854407682 1e-06 5.59504126429319 1.75212747957582
3.04371933922937 1e-06 6.31354098649916 1.75647294713727
2.48415031735692 1e-06 4.82119040365706 1.9326957017956
1.78047746760198 1e-06 5.15963805561725 1.20448289129781
3.07708226930935 1e-06 6.59734353491748 1.68031515172719
2.7026094406299 1e-06 5.33341946988928 1.88525895798482
3.04371933922937 1e-06 6.31354098649916 1.75647294713727
2.66285799833271 1e-06 6.20782507412192 1.51410146555747
2.40483458399979 1e-06 5.68194662044621 1.4905007388044
3.2016433097939 1e-06 6.06255792621762 2.00723038732578
3.21429607055007 1e-06 6.20453426621199 1.94861817512443
2.54609645099449 1e-06 5.5791831881323 1.63362983187308
2.87743391935626 1e-06 6.66377764788786 1.52604242116838
2.69385945832417 1e-06 5.85593200080051 1.65046252605563
2.84566775040903 1e-06 5.74199217161967 1.82555000929345
2.84566775040903 1e-06 5.74199217161967 1.82555000929345
1.91581761570977 1e-06 4.98907626200494 1.33898562684364
2.40975740828537 1e-06 5.43673502045077 1.5750598427015
2.55207909863137 1e-06 5.96203423472498 1.5103670761146
2.54498229895083 1e-06 5.70560090816241 1.58740554263143
2.58284885048209 1e-06 5.07213376560816 1.89896459173158
2.854702544161 1e-06 6.01127405765813 1.7209679098454
2.69167096807523 1e-06 5.72522183720075 1.6980510141855
1.9198860325256 1e-06 4.9846066063673 1.34322062628192
2.35222460161876 1e-06 5.74751861935576 1.43445484417834
2.69167096807523 1e-06 5.72522183720075 1.6980510141855
3.00436175958114 1e-06 5.61799556762307 2.04750203932573
2.71165188896407 1e-06 5.19966469594459 1.9684799160929
3.12160862673894 1e-06 6.88854896406601 1.61911828550713
2.54498229895083 1e-06 5.70560090816241 1.58740554263143
2.29144568765365 1e-06 5.18022387409832 1.57117323126086
2.14351024319491 1e-06 5.38623393782487 1.39087180549949
3.19649261481426 1e-06 6.61845291303754 1.76083865320066
3.21429607055007 1e-06 6.20453426621199 1.94861817512443
2.21546795136305 1e-06 6.01542165563703 1.28301060295713
2.55803813193516 1e-06 5.32762480000824 1.74678053279409
1.94709345693687 1e-06 4.78281055391799 1.42602083830649
2.21412225532152 1e-06 5.47012955650687 1.41694607812587
3.05901078888615 1e-06 6.45463917234019 1.71626977248416
2.70715035670935 1e-06 6.12073781770385 1.57094068344697
2.27075666682818 1e-06 5.53326479993773 1.43887061081654
2.87743391935626 1e-06 6.66377764788786 1.52604242116838
2.69385945832417 1e-06 5.85593200080051 1.65046252605563
3.00208632472199 1e-06 5.47515167981094 2.13267586385533
2.37422130867955 1e-06 4.70671135194681 1.87273747434291
2.52141906087336 1e-06 6.16924106322015 1.43229492989153
2.7026094406299 1e-06 5.33341946988928 1.88525895798482
2.27075666682818 1e-06 5.53326479993773 1.43887061081654
2.56005500163368 1e-06 6.09274775975309 1.47802476364448
2.42844369906207 1e-06 5.19440698821312 1.68551604733512
2.55803813193516 1e-06 5.32762480000824 1.74678053279409
1.80596355408504 1e-06 4.84826395092718 1.29773901925334
2.90632990559326 1e-06 6.56367812711624 1.57311207672981
2.48494882418333 1e-06 5.78152599562025 1.51767870277538
2.34694887646359 1e-06 4.82874702674947 1.77630392571095
2.55803813193516 1e-06 5.32762480000824 1.74678053279409
2.01579094534927 1e-06 5.46689369607758 1.28450730937205
3.19649261481426 1e-06 6.61845291303754 1.76083865320066
2.17167660693746 1e-06 5.04674341661722 1.51978794978666
2.854702544161 1e-06 6.01127405765813 1.7209679098454
2.2809809954455 1e-06 5.29683700405179 1.52112180096718
2.27075666682818 1e-06 5.53326479993773 1.43887061081654
3.24603906037852 1e-06 6.49036899680221 1.84959067048632
2.17167660693746 1e-06 5.04674341661722 1.51978794978666
2.33978903817197 1e-06 5.38213173210795 1.53843339235139
2.14351024319491 1e-06 5.38623393782487 1.39087180549949
2.54498229895083 1e-06 5.70560090816241 1.58740554263143
1.92939703004293 1e-06 4.88517917806257 1.37949809674968
2.55803813193516 1e-06 5.32762480000824 1.74678053279409
2.40483458399979 1e-06 5.68194662044621 1.4905007388044
2.40565095365882 1e-06 5.55873656648849 1.53011890327946
3.05901078888615 1e-06 6.45463917234019 1.71626977248416
2.04169720816103 1e-06 4.53033841764663 1.60793864418148
2.69385945832417 1e-06 5.85593200080051 1.65046252605563
3.01353303939276 1e-06 5.8965828536735 1.90917357735834
2.84502858242197 1e-06 5.60738321408931 1.8887703779721
2.28680479305669 1e-06 6.02846130911859 1.32209186091882
2.56886346715956 1e-06 5.20097793201404 1.8168163698774
3.22899952075927 1e-06 6.34695912129125 1.89633763433907
2.13191963829432 1e-06 6.04441474545974 1.22976393063291
2.55207909863137 1e-06 5.96203423472498 1.5103670761146
2.60857743151445 1e-06 5.5561260301747 1.69495861426856
2.69245854407682 1e-06 5.59504126429319 1.75212747957582
2.72312390010188 1e-06 5.0612097835246 2.06759948816646
1.57148010231136 1e-06 4.75358150836123 1.15780489226027
2.55207909863137 1e-06 5.96203423472498 1.5103670761146
2.71815312770849 1e-06 6.25550619549088 1.53753700078234
2.48494882418333 1e-06 5.78152599562025 1.51767870277538
2.69903228011522 1e-06 5.98764914518745 1.60836168966808
1.85859103890656 1e-06 5.46197057635608 1.18883333465892
2.8633686781235 1e-06 6.14709914464997 1.67746414408133
2.14096524368482 1e-06 5.50263481741424 1.35761858249332
2.40975740828537 1e-06 5.43673502045077 1.5750598427015
2.29144568765365 1e-06 5.18022387409832 1.57117323126086
2.09079689981792 1e-06 5.43357063086626 1.34186686062396
2.70094708013799 1e-06 6.48015960692815 1.46439160816695
2.54609645099449 1e-06 5.5791831881323 1.63362983187308
2.17167660693746 1e-06 5.04674341661722 1.51978794978666
2.10904193295258 1e-06 5.79237717345449 1.26847487263192
3.01353303939276 1e-06 5.8965828536735 1.90917357735834
2.32422665190892 1e-06 4.94718219616485 1.69645130301772
2.21115597022764 1e-06 4.36820106661309 1.88232098684701
3.43851154307789 1e-06 6.39159181214357 2.06720316710237
3.56271140582858 1e-06 7.13325648450561 1.84596182480262
2.40483458399979 1e-06 5.68194662044621 1.4905007388044
1.90591483305662 1e-06 5.09486629282172 1.30335499652712
2.30579135994004 1e-06 5.06393668091551 1.62898003626047
2.54701300657874 1e-06 5.83307536681448 1.54660377966268
2.27054722668696 1e-06 5.65388031648511 1.40471528881446
2.78047009536298 1e-06 5.97680076041784 1.67464977241855
3.2016433097939 1e-06 6.06255792621762 2.00723038732578
2.34121741338303 1e-06 6.06260256941133 1.34692013376322
2.69903228011522 1e-06 5.98764914518745 1.60836168966808
2.4617791014414 1e-06 4.94889566788496 1.83529713485309
2.84883531828379 1e-06 5.87639890690914 1.77001598674127
2.56886346715956 1e-06 5.20097793201404 1.8168163698774
2.5504423229984 1e-06 5.45339764103673 1.68631411922476
2.40565095365882 1e-06 5.55873656648849 1.53011890327946
2.40712924504349 1e-06 5.80674675147753 1.45534009866267
2.04162306445891 1e-06 5.02163733416967 1.42392888896419
2.29144568765365 1e-06 5.18022387409832 1.57117323126086
2.56005500163368 1e-06 6.09274775975309 1.47802476364448
2.22433690419724 1e-06 5.71058680018024 1.35921300767776
2.5504423229984 1e-06 5.45339764103673 1.68631411922476
2.69167096807523 1e-06 5.72522183720075 1.6980510141855
2.21282058696527 1e-06 5.3526204753139 1.45083784382509
2.32422665190892 1e-06 4.94718219616485 1.69645130301772
2.278731262691 1e-06 5.90124818197633 1.34681122188205
2.55803813193516 1e-06 5.32762480000824 1.74678053279409
2.43099055619534 1e-06 6.19320541097013 1.3704177004298
3.01353303939276 1e-06 5.8965828536735 1.90917357735834
2.02214069224386 1e-06 5.24026227599284 1.34586387138901
2.29144568765365 1e-06 5.18022387409832 1.57117323126086
3.26563478400276 1e-06 6.63515633358481 1.80773145988748
2.55803813193516 1e-06 5.32762480000824 1.74678053279409
2.50691258718384 1e-06 6.03806171685609 1.45791379082896
2.60857743151445 1e-06 5.5561260301747 1.69495861426856
2.854702544161 1e-06 6.01127405765813 1.7209679098454
2.69615086328304 1e-06 5.46474677390677 1.81396309349289
2.71815312770849 1e-06 6.25550619549088 1.53753700078234
2.14928007430958 1e-06 5.27169434802296 1.42836000340444
2.25691307761631 1e-06 6.0881112249772 1.29144415016904
2.22433690419724 1e-06 5.71058680018024 1.35921300767776
2.14928007430958 1e-06 5.27169434802296 1.42836000340444
2.48494882418333 1e-06 5.78152599562025 1.51767870277538
2.40565095365882 1e-06 5.55873656648849 1.53011890327946
3.10224547962131 1e-06 6.05057907987256 1.91841057088835
2.69167096807523 1e-06 5.72522183720075 1.6980510141855
2.54701300657874 1e-06 5.83307536681448 1.54660377966268
2.28904533762761 1e-06 6.3529254993579 1.25546234509038
2.14928007430958 1e-06 5.27169434802296 1.42836000340444
3.04323188964278 1e-06 6.71067899620838 1.62061693492057
2.55803813193516 1e-06 5.32762480000824 1.74678053279409
3.80123799616438 1e-06 7.05607915685908 2.07182148759253
3.43851154307789 1e-06 6.39159181214357 2.06720316710237
2.69245854407682 1e-06 5.59504126429319 1.75212747957582
2.88920167553351 1e-06 6.42303135954341 1.60412517067139
2.68074980195134 1e-06 6.34291534231264 1.48802731354722
2.63405894221352 1e-06 5.94322897544513 1.57491663624618
2.8633686781235 1e-06 6.14709914464997 1.67746414408133
2.84883531828379 1e-06 5.87639890690914 1.77001598674127
2.8633686781235 1e-06 6.14709914464997 1.67746414408133
2.69245854407682 1e-06 5.59504126429319 1.75212747957582
2.69615086328304 1e-06 5.46474677390677 1.81396309349289
3.02113942823296 1e-06 6.03496141160593 1.85212601390018
2.74809885763203 1e-06 6.76176703069528 1.42335327369482
1.87223478083745 1e-06 5.69941087968983 1.15120103985244
2.29144568765365 1e-06 5.18022387409832 1.57117323126086
1.77776335348702 1e-06 5.268622622822 1.17961736639332
2.59996514199896 1e-06 4.93895138931 1.99725952884677
2.47760910032748 1e-06 5.65567470335165 1.55270814601678
3.01353303939276 1e-06 5.8965828536735 1.90917357735834
2.58284885048209 1e-06 5.07213376560816 1.89896459173158
4.10725355775105 1e-06 6.89849301870809 2.47142124402576
2.54498229895083 1e-06 5.70560090816241 1.58740554263143
2.84566775040903 1e-06 5.74199217161967 1.82555000929345
1.94709345693687 1e-06 4.78281055391799 1.42602083830649
2.84502858242197 1e-06 5.60738321408931 1.8887703779721
2.5504423229984 1e-06 5.45339764103673 1.68631411922476
3.45869420086527 1e-06 6.53705421720492 2.01313318550215
2.27054722668696 1e-06 5.65388031648511 1.40471528881446
2.69615086328304 1e-06 5.46474677390677 1.81396309349289
2.40483458399979 1e-06 5.68194662044621 1.4905007388044
2.84566775040903 1e-06 5.74199217161967 1.82555000929345
3.21429607055007 1e-06 6.20453426621199 1.94861817512443
2.40975740828537 1e-06 5.43673502045077 1.5750598427015
1.92939703004293 1e-06 4.88517917806257 1.37949809674968
2.44596791945399 1e-06 4.43452779963419 2.15393979282975
2.30579135994004 1e-06 5.06393668091551 1.62898003626047
3.61475885486124 1e-06 6.01155757533506 2.51947225918233
3.21429607055007 1e-06 6.20453426621199 1.94861817512443
2.18894113791034 1e-06 4.93537400099596 1.5763037779784
2.29144568765365 1e-06 5.18022387409832 1.57117323126086
2.69385945832417 1e-06 5.85593200080051 1.65046252605563
2.71815312770849 1e-06 6.25550619549088 1.53753700078234
1.85859103890656 1e-06 5.46197057635608 1.18883333465892
2.54609645099449 1e-06 5.5791831881323 1.63362983187308
2.40565095365882 1e-06 5.55873656648849 1.53011890327946
2.34553160947495 1e-06 5.62421079254018 1.46535288952974
2.56886346715956 1e-06 5.20097793201404 1.8168163698774
2.5504423229984 1e-06 5.45339764103673 1.68631411922476
2.66285799833271 1e-06 6.20782507412192 1.51410146555747
2.55803813193516 1e-06 5.32762480000824 1.74678053279409
2.70715035670935 1e-06 6.12073781770385 1.57094068344697
2.14351024319491 1e-06 5.38623393782487 1.39087180549949
2.84883531828379 1e-06 5.87639890690914 1.77001598674127
2.14456087231764 1e-06 5.74199894051524 1.30123589800352
2.24390253784953 1e-06 5.95979517379148 1.31196345666978
2.40565095365882 1e-06 5.55873656648849 1.53011890327946
3.05901078888615 1e-06 6.45463917234019 1.71626977248416
4.25895164292327 1e-06 7.49600679687556 2.26683899457897
2.29515440997798 1e-06 5.99234691019128 1.3353904797286
2.90632990559326 1e-06 6.56367812711624 1.57311207672981
3.00208632472199 1e-06 5.47515167981094 2.13267586385533
2.69167096807523 1e-06 5.72522183720075 1.6980510141855
2.29144568765365 1e-06 5.18022387409832 1.57117323126086
1.91581761570977 1e-06 4.98907626200494 1.33898562684364
2.04162306445891 1e-06 5.02163733416967 1.42392888896419
2.48494882418333 1e-06 5.78152599562025 1.51767870277538
3.24603906037852 1e-06 6.49036899680221 1.84959067048632
1.82139276480681 1e-06 4.7489622264941 1.33728331337124
2.56005500163368 1e-06 6.09274775975309 1.47802476364448
2.27075666682818 1e-06 5.53326479993773 1.43887061081654
1.96941790595874 1e-06 4.68147997294799 1.48006315061951
3.07708226930935 1e-06 6.59734353491748 1.68031515172719
2.34553160947495 1e-06 5.62421079254018 1.46535288952974
2.54701300657874 1e-06 5.83307536681448 1.54660377966268
3.38615141834683 1e-06 5.9541056664807 2.27069643268982
2.40975740828537 1e-06 5.43673502045077 1.5750598427015
2.01683481119327 1e-06 5.58379539854696 1.25847198621055
2.5504423229984 1e-06 5.45339764103673 1.68631411922476
3.00805009619272 1e-06 5.75793857706211 1.97378146922594
2.27054722668696 1e-06 5.65388031648511 1.40471528881446
2.87486871770748 1e-06 6.28425462294317 1.63872844131521
2.32422665190892 1e-06 4.94718219616485 1.69645130301772
2.4173225884332 1e-06 5.31550960307423 1.62639984357745
3.64002156883287 1e-06 6.16534545666828 2.43199633401181
2.2809809954455 1e-06 5.29683700405179 1.52112180096718
2.54609645099449 1e-06 5.5791831881323 1.63362983187308
2.56886346715956 1e-06 5.20097793201404 1.8168163698774
3.00805009619272 1e-06 5.75793857706211 1.97378146922594
3.83432171931278 1e-06 7.2083353990125 2.03019517883273
2.70715035670935 1e-06 6.12073781770385 1.57094068344697
2.21850216776805 1e-06 5.12148106546035 1.53183612762929
2.70715035670935 1e-06 6.12073781770385 1.57094068344697
2.54701300657874 1e-06 5.83307536681448 1.54660377966268
2.40565095365882 1e-06 5.55873656648849 1.53011890327946
2.40565095365882 1e-06 5.55873656648849 1.53011890327946
3.04371933922937 1e-06 6.31354098649916 1.75647294713727
2.87486871770748 1e-06 6.28425462294317 1.63872844131521
2.21412225532152 1e-06 5.47012955650687 1.41694607812587
2.49473532524214 1e-06 5.90889871186794 1.48624145040874
2.34135603853582 1e-06 5.50252196292843 1.49980944411005
2.84502858242197 1e-06 5.60738321408931 1.8887703779721
2.5504423229984 1e-06 5.45339764103673 1.68631411922476
2.18894113791034 1e-06 4.93537400099596 1.5763037779784
2.37422130867955 1e-06 4.70671135194681 1.87273747434291
1.92179939852372 1e-06 5.2032692035611 1.28666582138541
2.60019536334469 1e-06 6.49771673935369 1.39928111424269
2.40483458399979 1e-06 5.68194662044621 1.4905007388044
2.58284885048209 1e-06 5.07213376560816 1.89896459173158
2.69903228011522 1e-06 5.98764914518745 1.60836168966808
3.38615141834683 1e-06 5.9541056664807 2.27069643268982
2.14351024319491 1e-06 5.38623393782487 1.39087180549949
2.854702544161 1e-06 6.01127405765813 1.7209679098454
3.44227666593534 1e-06 7.54613486664067 1.6327527255242
2.56886346715956 1e-06 5.20097793201404 1.8168163698774
2.21850216776805 1e-06 5.12148106546035 1.53183612762929
2.40233726080553 1e-06 6.26159857670981 1.33774572295844
2.2809809954455 1e-06 5.29683700405179 1.52112180096718
3.40270411564728 1e-06 6.10117816550807 2.1947703951651
2.84502858242197 1e-06 5.60738321408931 1.8887703779721
2.78911941031899 1e-06 6.81577293267148 1.43428329852464
3.74211984055013 1e-06 6.75723163081285 2.16858895661136
2.56886346715956 1e-06 5.20097793201404 1.8168163698774
1.74886931577874 1e-06 5.80606274250783 1.06801909262892
2.24390253784953 1e-06 5.95979517379148 1.31196345666978
1.97110170785167 1e-06 5.39271901743735 1.27332956872596
2.5504423229984 1e-06 5.45339764103673 1.68631411922476
2.03007122093158 1e-06 5.13008353113847 1.38239587174696
3.48092215028909 1e-06 6.68357660259752 1.96449718774066
2.71165188896407 1e-06 5.19966469594459 1.9684799160929
2.2809809954455 1e-06 5.29683700405179 1.52112180096718
2.69903228011522 1e-06 5.98764914518745 1.60836168966808
2.48415031735692 1e-06 4.82119040365706 1.9326957017956
2.34553160947495 1e-06 5.62421079254018 1.46535288952974
2.69245854407682 1e-06 5.59504126429319 1.75212747957582
2.30579135994004 1e-06 5.06393668091551 1.62898003626047
2.84883531828379 1e-06 5.87639890690914 1.77001598674127
2.0908046442556 1e-06 5.20510068096785 1.40507130551147
3.24603906037852 1e-06 6.49036899680221 1.84959067048632
2.56886346715956 1e-06 5.20097793201404 1.8168163698774
2.40483458399979 1e-06 5.68194662044621 1.4905007388044
2.69245854407682 1e-06 5.59504126429319 1.75212747957582
2.69245854407682 1e-06 5.59504126429319 1.75212747957582
2.84883531828379 1e-06 5.87639890690914 1.77001598674127
2.99345018071186 1e-06 6.42646346844623 1.67742844798562
2.35222460161876 1e-06 5.74751861935576 1.43445484417834
2.5504423229984 1e-06 5.45339764103673 1.68631411922476
2.15840759174281 1e-06 5.99142753376686 1.25524295424784
2.95278455476479 1e-06 6.14871346750096 1.74718698625718
1.74155167141894 1e-06 5.29790978020218 1.15191931139647
2.27929605249712 1e-06 5.44046966399545 1.47304989963443
2.04162306445891 1e-06 5.02163733416967 1.42392888896419
2.84883531828379 1e-06 5.87639890690914 1.77001598674127
3.0311373833629 1e-06 6.1737823680913 1.80151651771088
2.76793568083123 1e-06 5.84372887869495 1.71498413941562
2.90632990559326 1e-06 6.56367812711624 1.57311207672981
2.87486871770748 1e-06 6.28425462294317 1.63872844131521
2.26911888627446 1e-06 4.59460639599156 1.81653723530047
2.56005500163368 1e-06 6.09274775975309 1.47802476364448
2.69245854407682 1e-06 5.59504126429319 1.75212747957582
2.71815312770849 1e-06 6.25550619549088 1.53753700078234
2.54498229895083 1e-06 5.70560090816241 1.58740554263143
1.76510350953024 1e-06 4.42889138429775 1.39308173585223
2.34553160947495 1e-06 5.62421079254018 1.46535288952974
2.73192584891677 1e-06 6.39218482185745 1.50758477096735
2.69167096807523 1e-06 5.72522183720075 1.6980510141855
2.53821529003943 1e-06 6.30265535682969 1.4090573985642
2.87743391935626 1e-06 6.66377764788786 1.52604242116838
2.16879028689368 1e-06 6.12032813480016 1.23529451556499
2.69903228011522 1e-06 5.98764914518745 1.60836168966808
2.69903228011522 1e-06 5.98764914518745 1.60836168966808
2.7026094406299 1e-06 5.33341946988928 1.88525895798482
2.69385945832417 1e-06 5.85593200080051 1.65046252605563
2.71815312770849 1e-06 6.25550619549088 1.53753700078234
2.04752112550173 1e-06 5.47728306785491 1.30241715700724
2.47760910032748 1e-06 5.65567470335165 1.55270814601678
2.13194098586918 1e-06 4.59433438272605 1.66914103040593
2.18894113791034 1e-06 4.93537400099596 1.5763037779784
2.54609645099449 1e-06 5.5791831881323 1.63362983187308
2.84667548094514 1e-06 5.47160591124796 1.96129731660098
2.2741640526956 1e-06 5.41436662022568 1.4773893134567
2.84667548094514 1e-06 5.47160591124796 1.96129731660098
2.29144568765365 1e-06 5.18022387409832 1.57117323126086
2.54498229895083 1e-06 5.70560090816241 1.58740554263143
2.84667548094514 1e-06 5.47160591124796 1.96129731660098
2.58284885048209 1e-06 5.07213376560816 1.89896459173158
2.85570386364804 1e-06 5.1896586088754 2.14539632648722
2.62321799229997 1e-06 5.81323815496497 1.61052364496144
2.5504423229984 1e-06 5.45339764103673 1.68631411922476
2.36133996080235 1e-06 5.87270614863224 1.40661928644887
2.05711863985983 1e-06 4.91444371400557 1.47157234634544
2.30579135994004 1e-06 5.06393668091551 1.62898003626047
2.21423556689532 1e-06 5.23653376980222 1.48887337485457
2.4173225884332 1e-06 5.31550960307423 1.62639984357745
2.854702544161 1e-06 6.01127405765813 1.7209679098454
2.854702544161 1e-06 6.01127405765813 1.7209679098454
1.82139276480681 1e-06 4.7489622264941 1.33728331337124
2.5504423229984 1e-06 5.45339764103673 1.68631411922476
2.2809809954455 1e-06 5.29683700405179 1.52112180096718
1.92939703004293 1e-06 4.88517917806257 1.37949809674968
2.69615086328304 1e-06 5.46474677390677 1.81396309349289
3.24603906037852 1e-06 6.49036899680221 1.84959067048632
2.15856601200637 1e-06 5.15866063023395 1.47096330293451
3.2016433097939 1e-06 6.06255792621762 2.00723038732578
2.88920167553351 1e-06 6.42303135954341 1.60412517067139
2.854702544161 1e-06 6.01127405765813 1.7209679098454
1.99080309345522 1e-06 4.84586062529565 1.44061451107909
2.84883531828379 1e-06 5.87639890690914 1.77001598674127
2.40712924504349 1e-06 5.80674675147753 1.45534009866267
2.37279565291192 1e-06 6.00001874851006 1.38143820432739
2.70715035670935 1e-06 6.12073781770385 1.57094068344697
4.14290099186202 1e-06 7.04571937080155 2.41335909430127
2.32481240569408 1e-06 5.93408573172354 1.36761033415362
2.4173225884332 1e-06 5.31550960307423 1.62639984357745
2.71815312770849 1e-06 6.25550619549088 1.53753700078234
2.57083210980556 1e-06 6.2254866102013 1.44902725997329
3.12303215188733 1e-06 6.19135041452496 1.87265831644776
2.38650410161126 1e-06 6.12959139947847 1.35858537270386
2.69245854407682 1e-06 5.59504126429319 1.75212747957582
2.10071163464817 1e-06 5.67036600169271 1.29061490191396
2.21423556689532 1e-06 5.23653376980222 1.48887337485457
2.55207909863137 1e-06 5.96203423472498 1.5103670761146
2.34091161011517 1e-06 5.26264065507772 1.58198177603579
2.7026094406299 1e-06 5.33341946988928 1.88525895798482
2.02214069224386 1e-06 5.24026227599284 1.34586387138901
2.6472750806196 1e-06 6.07466443953054 1.54293025906909
2.33978903817197 1e-06 5.38213173210795 1.53843339235139
2.40565095365882 1e-06 5.55873656648849 1.53011890327946
3.22899952075927 1e-06 6.34695912129125 1.89633763433907
2.26911888627446 1e-06 4.59460639599156 1.81653723530047
2.84667548094514 1e-06 5.47160591124796 1.96129731660098
3.12160862673894 1e-06 6.88854896406601 1.61911828550713
2.88920167553351 1e-06 6.42303135954341 1.60412517067139
2.40975740828537 1e-06 5.43673502045077 1.5750598427015
2.41236299654148 1e-06 5.93339997213587 1.42396099913623
2.40975740828537 1e-06 5.43673502045077 1.5750598427015
2.69245854407682 1e-06 5.59504126429319 1.75212747957582
2.87743391935626 1e-06 6.66377764788786 1.52604242116838
2.69245854407682 1e-06 5.59504126429319 1.75212747957582
2.0908046442556 1e-06 5.20510068096785 1.40507130551147
2.01683481119327 1e-06 5.58379539854696 1.25847198621055
2.4173225884332 1e-06 5.31550960307423 1.62639984357745
1.92939703004293 1e-06 4.88517917806257 1.37949809674968
2.2741640526956 1e-06 5.41436662022568 1.4773893134567
