# Supplementary material for: A Unified Probabilistic Framework for Dose–Response Assessment of Human Health Effects
Source: Environ Health Perspect. 2015 May 22;123(12):1241–54. doi: 10.1289/ehp.1409385 (PMC4671238; doi:10.1289/ehp.1409385)
Supplement: (219 KB) ZIP [file ehp.1409385.s002.acco.zip › SupplementalDataAndRCodeFiles/meth.lp.bmr.50.bootstrap.samples.dat]

"ADM" "a" "b" "c"
5.45339358792196 1e-06 5.45339764103673 1.68631411922476
5.07262129262948 1e-06 5.07262491669006 1.75427437475919
6.01126967987775 1e-06 6.01127405765813 1.7209679098454
5.07213041800429 1e-06 5.07213376560816 1.89896459173158
5.20097434416469 1e-06 5.20097793201404 1.8168163698774
5.96202928738053 1e-06 5.96203423472498 1.5103670761146
6.08810531661501 1e-06 6.0881112249772 1.29144415016904
5.02163291422101 1e-06 5.02163733416967 1.42392888896419
5.35261585142106 1e-06 5.3526204753139 1.45083784382509
6.36038373353998 1e-06 6.36038933588359 1.42289921549278
6.28424981668618 1e-06 6.28425462294317 1.63872844131521
6.45463445880635 1e-06 6.45463917234019 1.71626977248416
6.66377217503105 1e-06 6.66377764788786 1.52604242116838
5.43673069430342 1e-06 5.43673502045077 1.5750598427015
4.59460322595529 1e-06 4.59460639599156 1.81653723530047
6.14709455185369 1e-06 6.14709914464997 1.67746414408133
5.5587320133474 1e-06 5.55873656648849 1.53011890327946
6.59733861408516 1e-06 6.59734353491748 1.68031515172719
6.88854363182984 1e-06 6.88854896406601 1.61911828550713
5.62420598215834 1e-06 5.62421079254018 1.46535288952974
6.90641121598749 1e-06 6.90641737454982 1.40550908876706
5.94322424583773 1e-06 5.94322897544513 1.57491663624618
6.08810531661501 1e-06 6.0881112249772 1.29144415016904
5.20509603805054 1e-06 5.20510068096785 1.40507130551147
6.24658337432711 1e-06 6.24658705433978 2.12742240263271
5.77644646868774 1e-06 5.77645173699835 1.37420002219488
6.7064093696147 1e-06 6.70641480907309 1.54523647049048
5.45339358792196 1e-06 5.45339764103673 1.68631411922476
6.49036459881474 1e-06 6.49036899680221 1.84959067048632
5.46688836194004 1e-06 5.46689369607758 1.28450730937205
5.70559640338123 1e-06 5.70560090816241 1.58740554263143
5.83307063988942 1e-06 5.83307536681448 1.54660377966268
5.5587320133474 1e-06 5.55873656648849 1.53011890327946
6.12073293450747 1e-06 6.12073781770385 1.57094068344697
5.85592755397012 1e-06 5.85593200080051 1.65046252605563
5.1802197418667 1e-06 5.18022387409832 1.57117323126086
5.77644646868774 1e-06 5.77645173699835 1.37420002219488
5.0933438358912 1e-06 5.09334826117083 1.44252330331824
5.7765060227976 1e-06 5.77650939315094 2.14807923181788
5.9541023801012 1e-06 5.9541056664807 2.27069643268982
5.80346625879814 1e-06 5.80346934408731 2.35750203998383
5.70559640338123 1e-06 5.70560090816241 1.58740554263143
6.39217950778129 1e-06 6.39218482185745 1.50758477096735
6.09274259330968 1e-06 6.09274775975309 1.47802476364448
5.93339474978902 1e-06 5.93339997213587 1.42396099913623
6.90583095954728 1e-06 6.90583504637079 2.11782739201474
5.81323363108354 1e-06 5.81323815496497 1.61052364496144
5.74751359762195 1e-06 5.74751861935576 1.43445484417834
4.9144395284517 1e-06 4.91444371400557 1.47157234634544
6.0349573278085 1e-06 6.03496141160593 1.85212601390018
6.38356492818532 1e-06 6.3835700027876 1.57660106190896
5.59503726210219 1e-06 5.59504126429319 1.75212747957582
5.31550550690597 1e-06 5.31550960307423 1.62639984357745
5.53325998023896 1e-06 5.53326479993773 1.43887061081654
4.9144395284517 1e-06 4.91444371400557 1.47157234634544
5.61799212874095 1e-06 5.61799556762307 2.04750203932573
6.0349573278085 1e-06 6.03496141160593 1.85212601390018
4.80805370290508 1e-06 4.80805764964324 1.52683302834206
6.16923566488966 1e-06 6.16924106322015 1.43229492989153
5.68194184267726 1e-06 5.68194662044621 1.4905007388044
5.94322424583773 1e-06 5.94322897544513 1.57491663624618
5.74198822950653 1e-06 5.74199217161967 1.82555000929345
6.22548122555808 1e-06 6.2254866102013 1.44902725997329
5.43673069430342 1e-06 5.43673502045077 1.5750598427015
4.8851747397328 1e-06 4.88517917806257 1.37949809674968
6.1737780729912 1e-06 6.1737823680913 1.80151651771088
5.87270091597988 1e-06 5.87270614863224 1.40661928644887
5.98764447931537 1e-06 5.98764914518745 1.60836168966808
6.02845559426626 1e-06 6.02846130911859 1.32209186091882
6.53099812122502 1e-06 6.5310036495154 1.4806392890269
6.06255414075541 1e-06 6.06255792621762 2.00723038732578
7.67954587183036 1e-06 7.67955086274059 1.92848512942992
4.94717854125457 1e-06 4.94718219616485 1.69645130301772
5.53325998023896 1e-06 5.53326479993773 1.43887061081654
6.12073293450747 1e-06 6.12073781770385 1.57094068344697
5.87639474594187 1e-06 5.87639890690914 1.77001598674127
5.87639474594187 1e-06 5.87639890690914 1.77001598674127
6.99883977559704 1e-06 6.99884563358051 1.49740219027141
5.98764447931537 1e-06 5.98764914518745 1.60836168966808
6.76367430063523 1e-06 6.76367919909359 1.73054858478303
5.45339358792196 1e-06 5.45339764103673 1.68631411922476
4.78280635035569 1e-06 4.78281055391799 1.42602083830649
5.89657898274437 1e-06 5.8965828536735 1.90917357735834
5.15865623486529 1e-06 5.15866063023395 1.47096330293451
5.74751359762195 1e-06 5.74751861935576 1.43445484417834
5.65567013820443 1e-06 5.65567470335165 1.55270814601678
6.39158793701504 1e-06 6.39159181214357 2.06720316710237
6.1737780729912 1e-06 6.1737823680913 1.80151651771088
7.34243271020789 1e-06 7.34244024077937 1.22200402315532
6.53705014743538 1e-06 6.53705421720492 2.01313318550215
6.0349573278085 1e-06 6.03496141160593 1.85212601390018
6.20453027557089 1e-06 6.20453426621199 1.94861817512443
5.20282486345537 1e-06 5.20282999088809 1.27174436751604
6.01126967987775 1e-06 6.01127405765813 1.7209679098454
6.02845559426626 1e-06 6.02846130911859 1.32209186091882
6.00001330497129 1e-06 6.00001874851006 1.38143820432739
5.13007888007588 1e-06 5.13008353113847 1.38239587174696
5.59503726210219 1e-06 5.59504126429319 1.75212747957582
4.94717854125457 1e-06 4.94718219616485 1.69645130301772
5.45339358792196 1e-06 5.45339764103673 1.68631411922476
6.02845559426626 1e-06 6.02846130911859 1.32209186091882
5.80674175080315 1e-06 5.80674675147753 1.45534009866267
5.78152122117589 1e-06 5.78152599562025 1.51767870277538
5.65567013820443 1e-06 5.65567470335165 1.55270814601678
5.5791789078031 1e-06 5.5791831881323 1.63362983187308
5.06393278479205 1e-06 5.06393668091551 1.62898003626047
5.62956975327076 1e-06 5.6295729114035 2.23411394245487
5.04673925474807 1e-06 5.04674341661722 1.51978794978666
5.83307063988942 1e-06 5.83307536681448 1.54660377966268
4.94717854125457 1e-06 4.94718219616485 1.69645130301772
5.62114507713431 1e-06 5.6211503824733 1.32792098384906
5.46474299816906 1e-06 5.46474677390677 1.81396309349289
5.1802197418667 1e-06 5.18022387409832 1.57117323126086
5.46474299816906 1e-06 5.46474677390677 1.81396309349289
6.49036459881474 1e-06 6.49036899680221 1.84959067048632
5.61799212874095 1e-06 5.61799556762307 2.04750203932573
5.12772297774762 1e-06 5.12772542952822 2.62121972795012
6.85583070571457 1e-06 6.8558360888511 1.59619237845069
6.57670935025311 1e-06 6.57671537297209 1.36860026955226
5.74198822950653 1e-06 5.74199217161967 1.82555000929345
5.5791789078031 1e-06 5.5791831881323 1.63362983187308
5.43673069430342 1e-06 5.43673502045077 1.5750598427015
6.34695492650084 1e-06 6.34695912129125 1.89633763433907
5.07213041800429 1e-06 5.07213376560816 1.89896459173158
5.34750807607773 1e-06 5.3475136136525 1.21029835662042
6.38356492818532 1e-06 6.3835700027876 1.57660106190896
5.61799212874095 1e-06 5.61799556762307 2.04750203932573
5.81323363108354 1e-06 5.81323815496497 1.61052364496144
6.05057512697451 1e-06 6.05057907987256 1.91841057088835
6.63759469407994 1e-06 6.63760073173437 1.37785351384151
5.74198822950653 1e-06 5.74199217161967 1.82555000929345
4.94889228830959 1e-06 4.94889566788496 1.83529713485309
5.80346625879814 1e-06 5.80346934408731 2.35750203998383
5.50251736474924 1e-06 5.50252196292843 1.49980944411005
6.09274259330968 1e-06 6.09274775975309 1.47802476364448
4.70171884384819 1e-06 4.70172254593907 1.591732645737
5.72521761147023 1e-06 5.72522183720075 1.6980510141855
5.31550550690597 1e-06 5.31550960307423 1.62639984357745
5.68194184267726 1e-06 5.68194662044621 1.4905007388044
5.71058153451328 1e-06 5.71058680018024 1.35921300767776
5.83307063988942 1e-06 5.83307536681448 1.54660377966268
5.26263648578449 1e-06 5.26264065507772 1.58198177603579
6.45463445880635 1e-06 6.45463917234019 1.71626977248416
5.20097434416469 1e-06 5.20097793201404 1.8168163698774
5.46474299816906 1e-06 5.46474677390677 1.81396309349289
4.82118727721032 1e-06 4.82119040365706 1.9326957017956
6.01126967987775 1e-06 6.01127405765813 1.7209679098454
5.64623895920129 1e-06 5.64624183685969 2.45912440240332
4.80805370290508 1e-06 4.80805764964324 1.52683302834206
5.83307063988942 1e-06 5.83307536681448 1.54660377966268
5.74198822950653 1e-06 5.74199217161967 1.82555000929345
6.98139768391949 1e-06 6.98140233475952 1.88135821110755
5.81323363108354 1e-06 5.81323815496497 1.61052364496144
5.19440312575936 1e-06 5.19440698821312 1.68551604733512
6.45463445880635 1e-06 6.45463917234019 1.71626977248416
7.10148957531188 1e-06 7.1014956449056 1.4663930394535
4.8851747397328 1e-06 4.88517917806257 1.37949809674968
6.01126967987775 1e-06 6.01127405765813 1.7209679098454
5.1802197418667 1e-06 5.18022387409832 1.57117323126086
5.58936256406164 1e-06 5.58936761625768 1.38657273548441
5.72521761147023 1e-06 5.72522183720075 1.6980510141855
5.33316969089789 1e-06 5.33317295858235 2.04552972848462
6.16923566488966 1e-06 6.16924106322015 1.43229492989153
5.72521761147023 1e-06 5.72522183720075 1.6980510141855
6.14709455185369 1e-06 6.14709914464997 1.67746414408133
5.72521761147023 1e-06 5.72522183720075 1.6980510141855
5.05927800949919 1e-06 5.05928266518999 1.36196198976222
5.68434384526831 1e-06 5.68434816220434 1.65030899045863
5.59503726210219 1e-06 5.59504126429319 1.75212747957582
5.87270091597988 1e-06 5.87270614863224 1.40661928644887
6.53705014743538 1e-06 6.53705421720492 2.01313318550215
4.90331824284042 1e-06 4.90332174762737 1.75343223408325
5.65387527198099 1e-06 5.65388031648511 1.40471528881446
5.20097434416469 1e-06 5.20097793201404 1.8168163698774
5.68434384526831 1e-06 5.68434816220434 1.65030899045863
4.59460322595529 1e-06 4.59460639599156 1.81653723530047
5.47160241476344 1e-06 5.47160591124796 1.96129731660098
5.87639474594187 1e-06 5.87639890690914 1.77001598674127
6.46291867332109 1e-06 6.46292477949414 1.32653942164465
7.84196333356514 1e-06 7.84196850267908 1.90138129734222
4.82874361970817 1e-06 4.82874702674947 1.77630392571095
5.89657898274437 1e-06 5.8965828536735 1.90917357735834
5.31840649136814 1e-06 5.31841135066 1.37173150801363
6.28424981668618 1e-06 6.28425462294317 1.63872844131521
6.03805652615657 1e-06 6.03806171685609 1.45791379082896
5.19440312575936 1e-06 5.19440698821312 1.68551604733512
6.12073293450747 1e-06 6.12073781770385 1.57094068344697
6.09274259330968 1e-06 6.09274775975309 1.47802476364448
5.90124269039621 1e-06 5.90124818197633 1.34681122188205
6.19134627083676 1e-06 6.19135041452496 1.87265831644776
5.53325998023896 1e-06 5.53326479993773 1.43887061081654
5.71058153451328 1e-06 5.71058680018024 1.35921300767776
5.29683263976972 1e-06 5.29683700405179 1.52112180096718
6.49036459881474 1e-06 6.49036899680221 1.84959067048632
5.46474299816906 1e-06 5.46474677390677 1.81396309349289
6.1737780729912 1e-06 6.1737823680913 1.80151651771088
5.29683263976972 1e-06 5.29683700405179 1.52112180096718
6.06255414075541 1e-06 6.06255792621762 2.00723038732578
4.93894829003234 1e-06 4.93895138931 1.99725952884677
5.80674175080315 1e-06 5.80674675147753 1.45534009866267
6.39158793701504 1e-06 6.39159181214357 2.06720316710237
6.01126967987775 1e-06 6.01127405765813 1.7209679098454
5.5587320133474 1e-06 5.55873656648849 1.53011890327946
5.62956975327076 1e-06 5.6295729114035 2.23411394245487
5.5791789078031 1e-06 5.5791831881323 1.63362983187308
5.24025739608007 1e-06 5.24026227599284 1.34586387138901
5.78152122117589 1e-06 5.78152599562025 1.51767870277538
5.50262973753848 1e-06 5.50263481741424 1.35761858249332
7.00319406940863 1e-06 7.00319964557517 1.5740588699403
5.3524514984385 1e-06 5.35245660579995 1.31345962123298
5.45339358792196 1e-06 5.45339764103673 1.68631411922476
4.94889228830959 1e-06 4.94889566788496 1.83529713485309
4.93894829003234 1e-06 4.93895138931 1.99725952884677
5.70559640338123 1e-06 5.70560090816241 1.58740554263143
5.62420598215834 1e-06 5.62421079254018 1.46535288952974
5.87639474594187 1e-06 5.87639890690914 1.77001598674127
5.85592755397012 1e-06 5.85593200080051 1.65046252605563
5.41436202705171 1e-06 5.41436662022568 1.4773893134567
5.32762097743773 1e-06 5.32762480000824 1.74678053279409
5.61799212874095 1e-06 5.61799556762307 2.04750203932573
6.63515173337684 1e-06 6.63515633358481 1.80773145988748
5.47160241476344 1e-06 5.47160591124796 1.96129731660098
5.31550550690597 1e-06 5.31550960307423 1.62639984357745
5.74198822950653 1e-06 5.74199217161967 1.82555000929345
4.98280481543491 1e-06 4.98280902114028 1.48489445869756
6.01126967987775 1e-06 6.01127405765813 1.7209679098454
5.75793492087684 1e-06 5.75793857706211 1.97378146922594
6.28424981668618 1e-06 6.28425462294317 1.63872844131521
5.93339474978902 1e-06 5.93339997213587 1.42396099913623
5.24384590933946 1e-06 5.24385189771633 1.09749213943229
5.67036049520621 1e-06 5.67036600169271 1.29061490191396
4.80805370290508 1e-06 4.80805764964324 1.52683302834206
5.70559640338123 1e-06 5.70560090816241 1.58740554263143
6.0349573278085 1e-06 6.03496141160593 1.85212601390018
4.38810345691727 1e-06 4.38810768194744 1.30169017189342
5.41436202705171 1e-06 5.41436662022568 1.4773893134567
5.33316969089789 1e-06 5.33317295858235 2.04552972848462
4.65142935049334 1e-06 4.65143356657453 1.38273206086272
6.26100817677165 1e-06 6.26101504322887 1.14280508226608
5.87639474594187 1e-06 5.87639890690914 1.77001598674127
5.20282486345537 1e-06 5.20282999088809 1.27174436751604
6.66377217503105 1e-06 6.66377764788786 1.52604242116838
5.53325998023896 1e-06 5.53326479993773 1.43887061081654
4.8237689980383 1e-06 4.82377267886331 1.64248673019293
6.28424981668618 1e-06 6.28425462294317 1.63872844131521
6.03805652615657 1e-06 6.03806171685609 1.45791379082896
6.25550109634921 1e-06 6.25550619549088 1.53753700078234
5.87270091597988 1e-06 5.87270614863224 1.40661928644887
5.47514846221469 1e-06 5.47515167981094 2.13267586385533
5.50262973753848 1e-06 5.50263481741424 1.35761858249332
4.94717854125457 1e-06 4.94718219616485 1.69645130301772
5.09298081357349 1e-06 5.09298567325283 1.31348466379207
5.74751359762195 1e-06 5.74751861935576 1.43445484417834
6.12073293450747 1e-06 6.12073781770385 1.57094068344697
5.50262973753848 1e-06 5.50263481741424 1.35761858249332
5.89657898274437 1e-06 5.8965828536735 1.90917357735834
6.53705014743538 1e-06 6.53705421720492 2.01313318550215
5.46474299816906 1e-06 5.46474677390677 1.81396309349289
5.06393278479205 1e-06 5.06393668091551 1.62898003626047
5.33341592424667 1e-06 5.33341946988928 1.88525895798482
6.0349573278085 1e-06 6.03496141160593 1.85212601390018
5.87639474594187 1e-06 5.87639890690914 1.77001598674127
4.8237689980383 1e-06 4.82377267886331 1.64248673019293
5.59503726210219 1e-06 5.59504126429319 1.75212747957582
4.71078767097515 1e-06 4.71079110133601 1.72113228824753
6.12073293450747 1e-06 6.12073781770385 1.57094068344697
5.77644646868774 1e-06 5.77645173699835 1.37420002219488
4.67210288550101 1e-06 4.6721073287896 1.31785750972215
6.20453027557089 1e-06 6.20453426621199 1.94861817512443
5.06393278479205 1e-06 5.06393668091551 1.62898003626047
6.06259692813433 1e-06 6.06260256941133 1.34692013376322
6.31353648153068 1e-06 6.31354098649916 1.75647294713727
5.04673925474807 1e-06 5.04674341661722 1.51978794978666
4.94717854125457 1e-06 4.94718219616485 1.69645130301772
5.27168972237345 1e-06 5.27169434802296 1.42836000340444
4.9144395284517 1e-06 4.91444371400557 1.47157234634544
5.78152122117589 1e-06 5.78152599562025 1.51767870277538
5.32762097743773 1e-06 5.32762480000824 1.74678053279409
6.11091102585867 1e-06 6.110915700251 1.63848073199784
5.50262973753848 1e-06 5.50263481741424 1.35761858249332
5.5791789078031 1e-06 5.5791831881323 1.63362983187308
6.53705014743538 1e-06 6.53705421720492 2.01313318550215
5.5587320133474 1e-06 5.55873656648849 1.53011890327946
5.45339358792196 1e-06 5.45339764103673 1.68631411922476
5.38622908428853 1e-06 5.38623393782487 1.39087180549949
5.72521761147023 1e-06 5.72522183720075 1.6980510141855
5.20282486345537 1e-06 5.20282999088809 1.27174436751604
5.79237145030456 1e-06 5.79237717345449 1.26847487263192
6.28424981668618 1e-06 6.28425462294317 1.63872844131521
6.1737780729912 1e-06 6.1737823680913 1.80151651771088
5.70559640338123 1e-06 5.70560090816241 1.58740554263143
5.1802197418667 1e-06 5.18022387409832 1.57117323126086
4.84585640946344 1e-06 4.84586062529565 1.44061451107909
5.59503726210219 1e-06 5.59504126429319 1.75212747957582
5.41436202705171 1e-06 5.41436662022568 1.4773893134567
5.43673069430342 1e-06 5.43673502045077 1.5750598427015
7.05997613059085 1e-06 7.0599814024355 1.6784220015416
5.33341592424667 1e-06 5.33341946988928 1.88525895798482
5.50262973753848 1e-06 5.50263481741424 1.35761858249332
5.59503726210219 1e-06 5.59504126429319 1.75212747957582
5.53102405622336 1e-06 5.53102841078217 1.59192253408029
5.62956975327076 1e-06 5.6295729114035 2.23411394245487
5.60737949324667 1e-06 5.60738321408931 1.8887703779721
5.04673925474807 1e-06 5.04674341661722 1.51978794978666
6.36038373353998 1e-06 6.36038933588359 1.42289921549278
6.00001330497129 1e-06 6.00001874851006 1.38143820432739
5.68194184267726 1e-06 5.68194662044621 1.4905007388044
5.98764447931537 1e-06 5.98764914518745 1.60836168966808
5.32762097743773 1e-06 5.32762480000824 1.74678053279409
5.20097434416469 1e-06 5.20097793201404 1.8168163698774
6.97792496939756 1e-06 6.97792974374259 1.83177874738191
5.47160241476344 1e-06 5.47160591124796 1.96129731660098
5.78152122117589 1e-06 5.78152599562025 1.51767870277538
5.60737949324667 1e-06 5.60738321408931 1.8887703779721
5.72521761147023 1e-06 5.72522183720075 1.6980510141855
4.9215970467879 1e-06 4.92160313916746 1.01246435444126
6.1737780729912 1e-06 6.1737823680913 1.80151651771088
5.85592755397012 1e-06 5.85593200080051 1.65046252605563
5.46474299816906 1e-06 5.46474677390677 1.81396309349289
5.58936256406164 1e-06 5.58936761625768 1.38657273548441
5.98764447931537 1e-06 5.98764914518745 1.60836168966808
6.20453027557089 1e-06 6.20453426621199 1.94861817512443
5.86536015283579 1e-06 5.86536590884351 1.27712645973384
5.1802197418667 1e-06 5.18022387409832 1.57117323126086
5.45339358792196 1e-06 5.45339764103673 1.68631411922476
5.98764447931537 1e-06 5.98764914518745 1.60836168966808
6.01126967987775 1e-06 6.01127405765813 1.7209679098454
5.7765060227976 1e-06 5.77650939315094 2.14807923181788
5.46474299816906 1e-06 5.46474677390677 1.81396309349289
5.5791789078031 1e-06 5.5791831881323 1.63362983187308
5.83307063988942 1e-06 5.83307536681448 1.54660377966268
5.68194184267726 1e-06 5.68194662044621 1.4905007388044
4.71078767097515 1e-06 4.71079110133601 1.72113228824753
5.74198822950653 1e-06 5.74199217161967 1.82555000929345
5.47160241476344 1e-06 5.47160591124796 1.96129731660098
5.74198822950653 1e-06 5.74199217161967 1.82555000929345
5.71058153451328 1e-06 5.71058680018024 1.35921300767776
5.60737949324667 1e-06 5.60738321408931 1.8887703779721
6.49036459881474 1e-06 6.49036899680221 1.84959067048632
6.14709455185369 1e-06 6.14709914464997 1.67746414408133
5.70559640338123 1e-06 5.70560090816241 1.58740554263143
5.96202928738053 1e-06 5.96203423472498 1.5103670761146
5.32762097743773 1e-06 5.32762480000824 1.74678053279409
5.31550550690597 1e-06 5.31550960307423 1.62639984357745
5.1802197418667 1e-06 5.18022387409832 1.57117323126086
5.87639474594187 1e-06 5.87639890690914 1.77001598674127
6.61971759013502 1e-06 6.6197233400344 1.44291177891646
5.07213041800429 1e-06 5.07213376560816 1.89896459173158
6.1737780729912 1e-06 6.1737823680913 1.80151651771088
5.9541023801012 1e-06 5.9541056664807 2.27069643268982
5.87639474594187 1e-06 5.87639890690914 1.77001598674127
6.20453027557089 1e-06 6.20453426621199 1.94861817512443
6.462681499184 1e-06 6.46268504172458 2.28643263980444
5.62114507713431 1e-06 5.6211503824733 1.32792098384906
5.1802197418667 1e-06 5.18022387409832 1.57117323126086
5.72521761147023 1e-06 5.72522183720075 1.6980510141855
4.93537007689337 1e-06 4.93537400099596 1.5763037779784
4.82874361970817 1e-06 4.82874702674947 1.77630392571095
5.93339474978902 1e-06 5.93339997213587 1.42396099913623
5.5791789078031 1e-06 5.5791831881323 1.63362983187308
5.87639474594187 1e-06 5.87639890690914 1.77001598674127
7.20409046171796 1e-06 7.20409703155648 1.37431103379574
5.29683263976972 1e-06 5.29683700405179 1.52112180096718
5.97679628735505 1e-06 5.97680076041784 1.67464977241855
5.75793492087684 1e-06 5.75793857706211 1.97378146922594
5.43673069430342 1e-06 5.43673502045077 1.5750598427015
5.20097434416469 1e-06 5.20097793201404 1.8168163698774
5.31550550690597 1e-06 5.31550960307423 1.62639984357745
5.83307063988942 1e-06 5.83307536681448 1.54660377966268
6.28424981668618 1e-06 6.28425462294317 1.63872844131521
5.81323363108354 1e-06 5.81323815496497 1.61052364496144
5.43673069430342 1e-06 5.43673502045077 1.5750598427015
4.9144395284517 1e-06 4.91444371400557 1.47157234634544
5.29683263976972 1e-06 5.29683700405179 1.52112180096718
5.45339358792196 1e-06 5.45339764103673 1.68631411922476
5.29683263976972 1e-06 5.29683700405179 1.52112180096718
5.29790401595447 1e-06 5.29790978020218 1.15191931139647
5.38212734744897 1e-06 5.38213173210795 1.53843339235139
6.53099812122502 1e-06 6.5310036495154 1.4806392890269
5.77644646868774 1e-06 5.77645173699835 1.37420002219488
6.03805652615657 1e-06 6.03806171685609 1.45791379082896
5.5791789078031 1e-06 5.5791831881323 1.63362983187308
6.61592461759691 1e-06 6.61593011585175 1.50808644575948
6.00001330497129 1e-06 6.00001874851006 1.38143820432739
5.80674175080315 1e-06 5.80674675147753 1.45534009866267
5.5587320133474 1e-06 5.55873656648849 1.53011890327946
5.83307063988942 1e-06 5.83307536681448 1.54660377966268
4.82118727721032 1e-06 4.82119040365706 1.9326957017956
6.68357233859205 1e-06 6.68357660259752 1.96449718774066
5.96202928738053 1e-06 5.96203423472498 1.5103670761146
5.31320208186083 1e-06 5.31320743708215 1.24348199588004
7.20833094903892 1e-06 7.2083353990125 2.03019517883273
5.70559640338123 1e-06 5.70560090816241 1.58740554263143
5.35261585142106 1e-06 5.3526204753139 1.45083784382509
4.43452521931122 1e-06 4.43452779963419 2.15393979282975
5.07262129262948 1e-06 5.07262491669006 1.75427437475919
5.80674175080315 1e-06 5.80674675147753 1.45534009866267
5.74198822950653 1e-06 5.74199217161967 1.82555000929345
5.96202928738053 1e-06 5.96203423472498 1.5103670761146
4.71078767097515 1e-06 4.71079110133601 1.72113228824753
5.84372460808247 1e-06 5.84372887869495 1.71498413941562
6.39158793701504 1e-06 6.39159181214357 2.06720316710237
4.9144395284517 1e-06 4.91444371400557 1.47157234634544
6.19351603182095 1e-06 6.19352187708009 1.32798776494871
6.14709455185369 1e-06 6.14709914464997 1.67746414408133
5.77644646868774 1e-06 5.77645173699835 1.37420002219488
5.50262973753848 1e-06 5.50263481741424 1.35761858249332
7.08044985606794 1e-06 7.08045505680322 1.70630488888722
5.81323363108354 1e-06 5.81323815496497 1.61052364496144
6.34695492650084 1e-06 6.34695912129125 1.89633763433907
6.53705014743538 1e-06 6.53705421720492 2.01313318550215
5.5791789078031 1e-06 5.5791831881323 1.63362983187308
5.47514846221469 1e-06 5.47515167981094 2.13267586385533
6.11091102585867 1e-06 6.110915700251 1.63848073199784
5.74751359762195 1e-06 5.74751861935576 1.43445484417834
5.1802197418667 1e-06 5.18022387409832 1.57117323126086
6.39217950778129 1e-06 6.39218482185745 1.50758477096735
6.12073293450747 1e-06 6.12073781770385 1.57094068344697
5.47514846221469 1e-06 5.47515167981094 2.13267586385533
6.09274259330968 1e-06 6.09274775975309 1.47802476364448
5.13007888007588 1e-06 5.13008353113847 1.38239587174696
6.68357233859205 1e-06 6.68357660259752 1.96449718774066
6.63515173337684 1e-06 6.63515633358481 1.80773145988748
6.06255414075541 1e-06 6.06255792621762 2.00723038732578
5.18965557713854 1e-06 5.1896586088754 2.14539632648722
4.35011305005155 1e-06 4.35011704157864 1.36590984368507
6.42302634118134 1e-06 6.42303135954341 1.60412517067139
5.27168972237345 1e-06 5.27169434802296 1.42836000340444
6.24640670415581 1e-06 6.24641157899239 1.6059452622773
6.01150431822283 1e-06 6.01150853203546 1.78800392219204
5.97679628735505 1e-06 5.97680076041784 1.67464977241855
5.38622908428853 1e-06 5.38623393782487 1.39087180549949
5.83307063988942 1e-06 5.83307536681448 1.54660377966268
5.33341592424667 1e-06 5.33341946988928 1.88525895798482
6.20453027557089 1e-06 6.20453426621199 1.94861817512443
5.47160241476344 1e-06 5.47160591124796 1.96129731660098
5.43673069430342 1e-06 5.43673502045077 1.5750598427015
5.93339474978902 1e-06 5.93339997213587 1.42396099913623
6.31353648153068 1e-06 6.31354098649916 1.75647294713727
6.01126967987775 1e-06 6.01127405765813 1.7209679098454
5.78152122117589 1e-06 5.78152599562025 1.51767870277538
6.00001330497129 1e-06 6.00001874851006 1.38143820432739
6.78160560666142 1e-06 6.78161040807703 1.77020578323562
5.31550550690597 1e-06 5.31550960307423 1.62639984357745
5.75793492087684 1e-06 5.75793857706211 1.97378146922594
5.87639474594187 1e-06 5.87639890690914 1.77001598674127
6.88854363182984 1e-06 6.88854896406601 1.61911828550713
5.70559640338123 1e-06 5.70560090816241 1.58740554263143
5.87639474594187 1e-06 5.87639890690914 1.77001598674127
5.87639474594187 1e-06 5.87639890690914 1.77001598674127
6.14709455185369 1e-06 6.14709914464997 1.67746414408133
5.43673069430342 1e-06 5.43673502045077 1.5750598427015
6.9405330070774 1e-06 6.94053962153678 1.31510082547829
6.25550109634921 1e-06 6.25550619549088 1.53753700078234
5.5791789078031 1e-06 5.5791831881323 1.63362983187308
5.3524514984385 1e-06 5.35245660579995 1.31345962123298
5.84372460808247 1e-06 5.84372887869495 1.71498413941562
4.98280481543491 1e-06 4.98280902114028 1.48489445869756
5.07262129262948 1e-06 5.07262491669006 1.75427437475919
4.74071248040194 1e-06 4.74071647246643 1.48835531945888
5.20282486345537 1e-06 5.20282999088809 1.27174436751604
5.57881108621493 1e-06 5.57881494731037 1.81088820863417
5.85592755397012 1e-06 5.85593200080051 1.65046252605563
5.72521761147023 1e-06 5.72522183720075 1.6980510141855
5.65387527198099 1e-06 5.65388031648511 1.40471528881446
4.71078767097515 1e-06 4.71079110133601 1.72113228824753
5.33341592424667 1e-06 5.33341946988928 1.88525895798482
6.88854363182984 1e-06 6.88854896406601 1.61911828550713
6.31353648153068 1e-06 6.31354098649916 1.75647294713727
6.01126967987775 1e-06 6.01127405765813 1.7209679098454
5.07213041800429 1e-06 5.07213376560816 1.89896459173158
6.49036459881474 1e-06 6.49036899680221 1.84959067048632
5.72521761147023 1e-06 5.72522183720075 1.6980510141855
5.45339358792196 1e-06 5.45339764103673 1.68631411922476
5.5791789078031 1e-06 5.5791831881323 1.63362983187308
5.5791789078031 1e-06 5.5791831881323 1.63362983187308
5.46474299816906 1e-06 5.46474677390677 1.81396309349289
5.83307063988942 1e-06 5.83307536681448 1.54660377966268
5.47012471807679 1e-06 5.47012955650687 1.41694607812587
5.58936256406164 1e-06 5.58936761625768 1.38657273548441
5.04673925474807 1e-06 5.04674341661722 1.51978794978666
5.74198822950653 1e-06 5.74199217161967 1.82555000929345
5.33316969089789 1e-06 5.33317295858235 2.04552972848462
5.60737949324667 1e-06 5.60738321408931 1.8887703779721
5.98764447931537 1e-06 5.98764914518745 1.60836168966808
6.20781993552344 1e-06 6.20782507412192 1.51410146555747
5.80674175080315 1e-06 5.80674675147753 1.45534009866267
5.02163291422101 1e-06 5.02163733416967 1.42392888896419
5.5791789078031 1e-06 5.5791831881323 1.63362983187308
4.39381527058936 1e-06 4.39381969929867 1.24344107812071
5.46474299816906 1e-06 5.46474677390677 1.81396309349289
6.10117468145419 1e-06 6.10117816550807 2.1947703951651
5.27168972237345 1e-06 5.27169434802296 1.42836000340444
5.78152122117589 1e-06 5.78152599562025 1.51767870277538
5.5791789078031 1e-06 5.5791831881323 1.63362983187308
5.38212734744897 1e-06 5.38213173210795 1.53843339235139
5.20509603805054 1e-06 5.20510068096785 1.40507130551147
5.19966138536079 1e-06 5.19966469594459 1.9684799160929
4.56588978517088 1e-06 4.56589447376473 1.22051580114714
6.12073293450747 1e-06 6.12073781770385 1.57094068344697
5.33341592424667 1e-06 5.33341946988928 1.88525895798482
6.74191024843792 1e-06 6.74191537547706 1.64807461957952
5.80674175080315 1e-06 5.80674675147753 1.45534009866267
5.87639474594187 1e-06 5.87639890690914 1.77001598674127
5.29683263976972 1e-06 5.29683700405179 1.52112180096718
5.07213041800429 1e-06 5.07213376560816 1.89896459173158
5.27168972237345 1e-06 5.27169434802296 1.42836000340444
5.70559640338123 1e-06 5.70560090816241 1.58740554263143
5.65567013820443 1e-06 5.65567470335165 1.55270814601678
6.14709455185369 1e-06 6.14709914464997 1.67746414408133
5.19440312575936 1e-06 5.19440698821312 1.68551604733512
6.56764284003365 1e-06 6.56764783603197 1.64758481967685
6.42302634118134 1e-06 6.42303135954341 1.60412517067139
6.06255414075541 1e-06 6.06255792621762 2.00723038732578
5.53102405622336 1e-06 5.53102841078217 1.59192253408029
6.14709455185369 1e-06 6.14709914464997 1.67746414408133
5.70559640338123 1e-06 5.70560090816241 1.58740554263143
5.98764447931537 1e-06 5.98764914518745 1.60836168966808
5.84036262915757 1e-06 5.84036852748498 1.24099927908722
6.28424981668618 1e-06 6.28425462294317 1.63872844131521
5.83307063988942 1e-06 5.83307536681448 1.54660377966268
5.87484315873887 1e-06 5.87484717449489 1.83353616001415
5.5791789078031 1e-06 5.5791831881323 1.63362983187308
5.12643477744419 1e-06 5.12643987702511 1.25991584400862
5.24025739608007 1e-06 5.24026227599284 1.34586387138901
6.68357233859205 1e-06 6.68357660259752 1.96449718774066
5.98764447931537 1e-06 5.98764914518745 1.60836168966808
5.14352374612713 1e-06 5.14352769757903 1.63141551810021
5.33341592424667 1e-06 5.33341946988928 1.88525895798482
6.3150198624528 1e-06 6.31502322313393 2.35509213628042
5.19440312575936 1e-06 5.19440698821312 1.68551604733512
5.84372460808247 1e-06 5.84372887869495 1.71498413941562
5.55612192177014 1e-06 5.5561260301747 1.69495861426856
5.19440312575936 1e-06 5.19440698821312 1.68551604733512
5.47012471807679 1e-06 5.47012955650687 1.41694607812587
5.98764447931537 1e-06 5.98764914518745 1.60836168966808
4.8237689980383 1e-06 4.82377267886331 1.64248673019293
5.38622908428853 1e-06 5.38623393782487 1.39087180549949
6.61971759013502 1e-06 6.6197233400344 1.44291177891646
5.87270091597988 1e-06 5.87270614863224 1.40661928644887
5.87270091597988 1e-06 5.87270614863224 1.40661928644887
5.5587320133474 1e-06 5.55873656648849 1.53011890327946
5.5587320133474 1e-06 5.55873656648849 1.53011890327946
5.47160241476344 1e-06 5.47160591124796 1.96129731660098
5.60737949324667 1e-06 5.60738321408931 1.8887703779721
5.80674175080315 1e-06 5.80674675147753 1.45534009866267
6.31353648153068 1e-06 6.31354098649916 1.75647294713727
5.96202928738053 1e-06 5.96203423472498 1.5103670761146
6.20453027557089 1e-06 6.20453426621199 1.94861817512443
4.94889228830959 1e-06 4.94889566788496 1.83529713485309
6.25550109634921 1e-06 6.25550619549088 1.53753700078234
5.43673069430342 1e-06 5.43673502045077 1.5750598427015
5.94322424583773 1e-06 5.94322897544513 1.57491663624618
5.59503726210219 1e-06 5.59504126429319 1.75212747957582
6.31353648153068 1e-06 6.31354098649916 1.75647294713727
6.04406253000862 1e-06 6.04406909394178 1.15405207733838
6.69300141786249 1e-06 6.69300835577469 1.20907353624782
6.06255414075541 1e-06 6.06255792621762 2.00723038732578
5.80674175080315 1e-06 5.80674675147753 1.45534009866267
5.5587320133474 1e-06 5.55873656648849 1.53011890327946
6.25550109634921 1e-06 6.25550619549088 1.53753700078234
5.3524514984385 1e-06 5.35245660579995 1.31345962123298
6.01126967987775 1e-06 6.01127405765813 1.7209679098454
6.0349573278085 1e-06 6.03496141160593 1.85212601390018
5.58936256406164 1e-06 5.58936761625768 1.38657273548441
6.53099812122502 1e-06 6.5310036495154 1.4806392890269
5.70559640338123 1e-06 5.70560090816241 1.58740554263143
5.29934841337592 1e-06 5.29935209789782 1.80261033022225
5.13007888007588 1e-06 5.13008353113847 1.38239587174696
5.70559640338123 1e-06 5.70560090816241 1.58740554263143
5.59503726210219 1e-06 5.59504126429319 1.75212747957582
5.93339474978902 1e-06 5.93339997213587 1.42396099913623
5.68194184267726 1e-06 5.68194662044621 1.4905007388044
6.49771091944756 1e-06 6.49771673935369 1.39928111424269
6.49771091944756 1e-06 6.49771673935369 1.39928111424269
4.8237689980383 1e-06 4.82377267886331 1.64248673019293
5.24025739608007 1e-06 5.24026227599284 1.34586387138901
5.9541023801012 1e-06 5.9541056664807 2.27069643268982
5.33316969089789 1e-06 5.33317295858235 2.04552972848462
5.87639474594187 1e-06 5.87639890690914 1.77001598674127
6.60975033073881 1e-06 6.60975405463975 2.22457693903174
5.87639474594187 1e-06 5.87639890690914 1.77001598674127
5.65567013820443 1e-06 5.65567470335165 1.55270814601678
5.1802197418667 1e-06 5.18022387409832 1.57117323126086
5.1802197418667 1e-06 5.18022387409832 1.57117323126086
5.40713411373953 1e-06 5.40713825597042 1.63603796749321
5.47160241476344 1e-06 5.47160591124796 1.96129731660098
6.3150198624528 1e-06 6.31502322313393 2.35509213628042
5.27168972237345 1e-06 5.27169434802296 1.42836000340444
5.18965557713854 1e-06 5.1896586088754 2.14539632648722
5.61799212874095 1e-06 5.61799556762307 2.04750203932573
4.8851747397328 1e-06 4.88517917806257 1.37949809674968
6.80719822225864 1e-06 6.807203893956 1.5042357346027
5.59503726210219 1e-06 5.59504126429319 1.75212747957582
5.50251736474924 1e-06 5.50252196292843 1.49980944411005
4.94717854125457 1e-06 4.94718219616485 1.69645130301772
5.83307063988942 1e-06 5.83307536681448 1.54660377966268
5.60737949324667 1e-06 5.60738321408931 1.8887703779721
5.32762097743773 1e-06 5.32762480000824 1.74678053279409
6.34290999989049 1e-06 6.34291534231264 1.48802731354722
6.14709455185369 1e-06 6.14709914464997 1.67746414408133
5.09486139356458 1e-06 5.09486629282172 1.30335499652712
5.87484315873887 1e-06 5.87484717449489 1.83353616001415
5.5791789078031 1e-06 5.5791831881323 1.63362983187308
6.78160560666142 1e-06 6.78161040807703 1.77020578323562
6.01126967987775 1e-06 6.01127405765813 1.7209679098454
6.57670935025311 1e-06 6.57671537297209 1.36860026955226
5.0612067155754 1e-06 5.0612097835246 2.06759948816646
5.32762097743773 1e-06 5.32762480000824 1.74678053279409
4.8116270583132 1e-06 4.81163150100397 1.35739562895232
5.1802197418667 1e-06 5.18022387409832 1.57117323126086
5.84372460808247 1e-06 5.84372887869495 1.71498413941562
6.39158793701504 1e-06 6.39159181214357 2.06720316710237
5.87484315873887 1e-06 5.87484717449489 1.83353616001415
5.61799212874095 1e-06 5.61799556762307 2.04750203932573
4.95189332414987 1e-06 4.95189776089099 1.39883908536846
5.62662647301218 1e-06 5.62663221762882 1.22757384792855
5.80674175080315 1e-06 5.80674675147753 1.45534009866267
5.79237145030456 1e-06 5.79237717345449 1.26847487263192
5.07262129262948 1e-06 5.07262491669006 1.75427437475919
5.3524514984385 1e-06 5.35245660579995 1.31345962123298
4.8116270583132 1e-06 4.81163150100397 1.35739562895232
6.07465950510962 1e-06 6.07466443953054 1.54293025906909
5.70559640338123 1e-06 5.70560090816241 1.58740554263143
4.94963877811513 1e-06 4.94964368996874 1.26295733455757
4.94717854125457 1e-06 4.94718219616485 1.69645130301772
6.0349573278085 1e-06 6.03496141160593 1.85212601390018
5.07213041800429 1e-06 5.07213376560816 1.89896459173158
5.41436202705171 1e-06 5.41436662022568 1.4773893134567
5.74198822950653 1e-06 5.74199217161967 1.82555000929345
5.72521761147023 1e-06 5.72522183720075 1.6980510141855
5.72521761147023 1e-06 5.72522183720075 1.6980510141855
6.92997698277315 1e-06 6.92998198436285 1.73653787234511
5.09486139356458 1e-06 5.09486629282172 1.30335499652712
4.94717854125457 1e-06 4.94718219616485 1.69645130301772
5.45339358792196 1e-06 5.45339764103673 1.68631411922476
6.12073293450747 1e-06 6.12073781770385 1.57094068344697
5.27168972237345 1e-06 5.27169434802296 1.42836000340444
5.46474299816906 1e-06 5.46474677390677 1.81396309349289
5.59503726210219 1e-06 5.59504126429319 1.75212747957582
5.32762097743773 1e-06 5.32762480000824 1.74678053279409
5.75793492087684 1e-06 5.75793857706211 1.97378146922594
5.53325998023896 1e-06 5.53326479993773 1.43887061081654
5.09486139356458 1e-06 5.09486629282172 1.30335499652712
5.3524514984385 1e-06 5.35245660579995 1.31345962123298
6.12073293450747 1e-06 6.12073781770385 1.57094068344697
4.94717854125457 1e-06 4.94718219616485 1.69645130301772
5.46474299816906 1e-06 5.46474677390677 1.81396309349289
5.43356555586611 1e-06 5.43357063086626 1.34186686062396
5.00694234129016 1e-06 5.00694631116542 1.58072482693095
4.55520459575418 1e-06 4.55520857259926 1.4355878594398
5.12643477744419 1e-06 5.12643987702511 1.25991584400862
6.31353648153068 1e-06 6.31354098649916 1.75647294713727
5.38622908428853 1e-06 5.38623393782487 1.39087180549949
5.39271370948363 1e-06 5.39271901743735 1.27332956872596
4.74895777572095 1e-06 4.7489622264941 1.33728331337124
5.71058153451328 1e-06 5.71058680018024 1.35921300767776
6.07465950510962 1e-06 6.07466443953054 1.54293025906909
5.80674175080315 1e-06 5.80674675147753 1.45534009866267
5.46474299816906 1e-06 5.46474677390677 1.81396309349289
5.45339358792196 1e-06 5.45339764103673 1.68631411922476
5.97679628735505 1e-06 5.97680076041784 1.67464977241855
5.16836757143856 1e-06 5.16837244488643 1.32916116781215
5.40713411373953 1e-06 5.40713825597042 1.63603796749321
6.34695492650084 1e-06 6.34695912129125 1.89633763433907
5.74198822950653 1e-06 5.74199217161967 1.82555000929345
6.01126967987775 1e-06 6.01127405765813 1.7209679098454
6.39217950778129 1e-06 6.39218482185745 1.50758477096735
5.50251736474924 1e-06 5.50252196292843 1.49980944411005
5.78152122117589 1e-06 5.78152599562025 1.51767870277538
5.68434384526831 1e-06 5.68434816220434 1.65030899045863
5.59503726210219 1e-06 5.59504126429319 1.75212747957582
6.14709455185369 1e-06 6.14709914464997 1.67746414408133
5.32762097743773 1e-06 5.32762480000824 1.74678053279409
5.95978948041686 1e-06 5.95979517379148 1.31196345666978
5.20097434416469 1e-06 5.20097793201404 1.8168163698774
5.19440312575936 1e-06 5.19440698821312 1.68551604733512
5.46474299816906 1e-06 5.46474677390677 1.81396309349289
5.13007888007588 1e-06 5.13008353113847 1.38239587174696
5.02163291422101 1e-06 5.02163733416967 1.42392888896419
5.31550550690597 1e-06 5.31550960307423 1.62639984357745
5.80674175080315 1e-06 5.80674675147753 1.45534009866267
5.07262129262948 1e-06 5.07262491669006 1.75427437475919
5.43356555586611 1e-06 5.43357063086626 1.34186686062396
4.94717854125457 1e-06 4.94718219616485 1.69645130301772
5.5791789078031 1e-06 5.5791831881323 1.63362983187308
5.90124269039621 1e-06 5.90124818197633 1.34681122188205
5.46474299816906 1e-06 5.46474677390677 1.81396309349289
5.33316969089789 1e-06 5.33317295858235 2.04552972848462
5.46474299816906 1e-06 5.46474677390677 1.81396309349289
5.45339358792196 1e-06 5.45339764103673 1.68631411922476
5.80674175080315 1e-06 5.80674675147753 1.45534009866267
6.14709455185369 1e-06 6.14709914464997 1.67746414408133
5.47012471807679 1e-06 5.47012955650687 1.41694607812587
5.70559640338123 1e-06 5.70560090816241 1.58740554263143
5.58936256406164 1e-06 5.58936761625768 1.38657273548441
6.45463445880635 1e-06 6.45463917234019 1.71626977248416
4.70670820201689 1e-06 4.70671135194681 1.87273747434291
6.16923566488966 1e-06 6.16924106322015 1.43229492989153
5.5791789078031 1e-06 5.5791831881323 1.63362983187308
5.19440312575936 1e-06 5.19440698821312 1.68551604733512
6.80719822225864 1e-06 6.807203893956 1.5042357346027
4.70171884384819 1e-06 4.70172254593907 1.591732645737
5.65567013820443 1e-06 5.65567470335165 1.55270814601678
5.33341592424667 1e-06 5.33341946988928 1.88525895798482
5.5587320133474 1e-06 5.55873656648849 1.53011890327946
5.19440312575936 1e-06 5.19440698821312 1.68551604733512
6.78160560666142 1e-06 6.78161040807703 1.77020578323562
5.62420598215834 1e-06 5.62421079254018 1.46535288952974
7.14884993015445 1e-06 7.14885599698971 1.47684370175884
5.5791789078031 1e-06 5.5791831881323 1.63362983187308
6.1737780729912 1e-06 6.1737823680913 1.80151651771088
5.43673069430342 1e-06 5.43673502045077 1.5750598427015
6.0349573278085 1e-06 6.03496141160593 1.85212601390018
5.45339358792196 1e-06 5.45339764103673 1.68631411922476
5.72521761147023 1e-06 5.72522183720075 1.6980510141855
6.0349573278085 1e-06 6.03496141160593 1.85212601390018
6.10117468145419 1e-06 6.10117816550807 2.1947703951651
6.20781993552344 1e-06 6.20782507412192 1.51410146555747
7.23320419837651 1e-06 7.23320959728097 1.6791350138364
5.71684073213456 1e-06 5.71684642002264 1.25969567914528
6.01155458487715 1e-06 6.01155757533506 2.51947225918233
5.55612192177014 1e-06 5.5561260301747 1.69495861426856
4.94717854125457 1e-06 4.94718219616485 1.69645130301772
6.56367289776503 1e-06 6.56367812711624 1.57311207672981
5.70559640338123 1e-06 5.70560090816241 1.58740554263143
6.01126967987775 1e-06 6.01127405765813 1.7209679098454
5.85592755397012 1e-06 5.85593200080051 1.65046252605563
5.20097434416469 1e-06 5.20097793201404 1.8168163698774
5.5791789078031 1e-06 5.5791831881323 1.63362983187308
5.93339474978902 1e-06 5.93339997213587 1.42396099913623
5.41436202705171 1e-06 5.41436662022568 1.4773893134567
6.14709455185369 1e-06 6.14709914464997 1.67746414408133
5.75793492087684 1e-06 5.75793857706211 1.97378146922594
6.68357233859205 1e-06 6.68357660259752 1.96449718774066
6.0349573278085 1e-06 6.03496141160593 1.85212601390018
5.43673069430342 1e-06 5.43673502045077 1.5750598427015
5.93339474978902 1e-06 5.93339997213587 1.42396099913623
5.96202928738053 1e-06 5.96203423472498 1.5103670761146
5.19966138536079 1e-06 5.19966469594459 1.9684799160929
6.01126967987775 1e-06 6.01127405765813 1.7209679098454
5.01946132184563 1e-06 5.01946620308305 1.28880663767849
5.71684073213456 1e-06 5.71684642002264 1.25969567914528
5.41436202705171 1e-06 5.41436662022568 1.4773893134567
6.7064093696147 1e-06 6.70641480907309 1.54523647049048
5.65387527198099 1e-06 5.65388031648511 1.40471528881446
5.64623895920129 1e-06 5.64624183685969 2.45912440240332
6.52261991777946 1e-06 6.52262519166158 1.55007318197402
4.8851747397328 1e-06 4.88517917806257 1.37949809674968
5.60737949324667 1e-06 5.60738321408931 1.8887703779721
5.70559640338123 1e-06 5.70560090816241 1.58740554263143
5.58936256406164 1e-06 5.58936761625768 1.38657273548441
5.19440312575936 1e-06 5.19440698821312 1.68551604733512
6.12073293450747 1e-06 6.12073781770385 1.57094068344697
6.22548122555808 1e-06 6.2254866102013 1.44902725997329
4.98907159213918 1e-06 4.98907626200494 1.33898562684364
5.47160241476344 1e-06 5.47160591124796 1.96129731660098
5.20097434416469 1e-06 5.20097793201404 1.8168163698774
5.93339474978902 1e-06 5.93339997213587 1.42396099913623
5.53102405622336 1e-06 5.53102841078217 1.59192253408029
5.15865623486529 1e-06 5.15866063023395 1.47096330293451
6.38356492818532 1e-06 6.3835700027876 1.57660106190896
5.80674175080315 1e-06 5.80674675147753 1.45534009866267
5.20097434416469 1e-06 5.20097793201404 1.8168163698774
5.43673069430342 1e-06 5.43673502045077 1.5750598427015
5.59503726210219 1e-06 5.59504126429319 1.75212747957582
5.5587320133474 1e-06 5.55873656648849 1.53011890327946
5.0612067155754 1e-06 5.0612097835246 2.06759948816646
6.08810531661501 1e-06 6.0881112249772 1.29144415016904
5.18965557713854 1e-06 5.1896586088754 2.14539632648722
6.0349573278085 1e-06 6.03496141160593 1.85212601390018
5.45339358792196 1e-06 5.45339764103673 1.68631411922476
5.70559640338123 1e-06 5.70560090816241 1.58740554263143
5.41436202705171 1e-06 5.41436662022568 1.4773893134567
5.59503726210219 1e-06 5.59504126429319 1.75212747957582
5.5791789078031 1e-06 5.5791831881323 1.63362983187308
5.04673925474807 1e-06 5.04674341661722 1.51978794978666
5.60737949324667 1e-06 5.60738321408931 1.8887703779721
5.85592755397012 1e-06 5.85593200080051 1.65046252605563
5.72521761147023 1e-06 5.72522183720075 1.6980510141855
5.0612067155754 1e-06 5.0612097835246 2.06759948816646
5.32680510311954 1e-06 5.32680809261264 2.23321093702915
5.96202928738053 1e-06 5.96203423472498 1.5103670761146
6.39217950778129 1e-06 6.39218482185745 1.50758477096735
6.06255414075541 1e-06 6.06255792621762 2.00723038732578
5.20097434416469 1e-06 5.20097793201404 1.8168163698774
5.27947440336649 1e-06 5.27947949410254 1.29978251582968
5.32680510311954 1e-06 5.32680809261264 2.23321093702915
6.52261991777946 1e-06 6.52262519166158 1.55007318197402
6.28424981668618 1e-06 6.28425462294317 1.63872844131521
5.89657898274437 1e-06 5.8965828536735 1.90917357735834
6.3150198624528 1e-06 6.31502322313393 2.35509213628042
5.53325998023896 1e-06 5.53326479993773 1.43887061081654
5.70559640338123 1e-06 5.70560090816241 1.58740554263143
6.14709455185369 1e-06 6.14709914464997 1.67746414408133
5.31550550690597 1e-06 5.31550960307423 1.62639984357745
4.91396712468746 1e-06 4.9139699369829 2.18993790335783
5.35261585142106 1e-06 5.3526204753139 1.45083784382509
5.16832177652533 1e-06 5.16832452538766 2.35644355695573
6.09274259330968 1e-06 6.09274775975309 1.47802476364448
5.5791789078031 1e-06 5.5791831881323 1.63362983187308
5.31320208186083 1e-06 5.31320743708215 1.24348199588004
6.01126967987775 1e-06 6.01127405765813 1.7209679098454
5.43673069430342 1e-06 5.43673502045077 1.5750598427015
5.75793492087684 1e-06 5.75793857706211 1.97378146922594
6.25550109634921 1e-06 6.25550619549088 1.53753700078234
5.18965557713854 1e-06 5.1896586088754 2.14539632648722
6.06214320542542 1e-06 6.06214864873105 1.39580271820717
5.15865623486529 1e-06 5.15866063023395 1.47096330293451
4.82874361970817 1e-06 4.82874702674947 1.77630392571095
5.3524514984385 1e-06 5.35245660579995 1.31345962123298
5.46474299816906 1e-06 5.46474677390677 1.81396309349289
5.0612067155754 1e-06 5.0612097835246 2.06759948816646
5.46474299816906 1e-06 5.46474677390677 1.81396309349289
5.20097434416469 1e-06 5.20097793201404 1.8168163698774
5.74198822950653 1e-06 5.74199217161967 1.82555000929345
5.87639474594187 1e-06 5.87639890690914 1.77001598674127
5.29683263976972 1e-06 5.29683700405179 1.52112180096718
6.28424981668618 1e-06 6.28425462294317 1.63872844131521
6.11091102585867 1e-06 6.110915700251 1.63848073199784
5.38622908428853 1e-06 5.38623393782487 1.39087180549949
5.06393278479205 1e-06 5.06393668091551 1.62898003626047
5.41436202705171 1e-06 5.41436662022568 1.4773893134567
7.20074710917244 1e-06 7.2007533699185 1.44149131963402
5.59503726210219 1e-06 5.59504126429319 1.75212747957582
4.94717854125457 1e-06 4.94718219616485 1.69645130301772
5.71684073213456 1e-06 5.71684642002264 1.25969567914528
5.5587320133474 1e-06 5.55873656648849 1.53011890327946
5.27168972237345 1e-06 5.27169434802296 1.42836000340444
5.93339474978902 1e-06 5.93339997213587 1.42396099913623
5.47012471807679 1e-06 5.47012955650687 1.41694607812587
5.29683263976972 1e-06 5.29683700405179 1.52112180096718
7.85548445132443 1e-06 7.85548909719065 2.11917476796743
6.0349573278085 1e-06 6.03496141160593 1.85212601390018
5.87639474594187 1e-06 5.87639890690914 1.77001598674127
6.28424981668618 1e-06 6.28425462294317 1.63872844131521
5.93339474978902 1e-06 5.93339997213587 1.42396099913623
5.97679628735505 1e-06 5.97680076041784 1.67464977241855
5.7765060227976 1e-06 5.77650939315094 2.14807923181788
5.85592755397012 1e-06 5.85593200080051 1.65046252605563
5.46474299816906 1e-06 5.46474677390677 1.81396309349289
5.46474299816906 1e-06 5.46474677390677 1.81396309349289
5.92025640763807 1e-06 5.92025998658514 2.07322169513211
5.74199340997909 1e-06 5.74199894051524 1.30123589800352
6.30264975080437 1e-06 6.30265535682969 1.4090573985642
5.70559640338123 1e-06 5.70560090816241 1.58740554263143
4.8237689980383 1e-06 4.82377267886331 1.64248673019293
5.5791789078031 1e-06 5.5791831881323 1.63362983187308
4.94717854125457 1e-06 4.94718219616485 1.69645130301772
6.02845559426626 1e-06 6.02846130911859 1.32209186091882
5.72521761147023 1e-06 5.72522183720075 1.6980510141855
5.41436202705171 1e-06 5.41436662022568 1.4773893134567
5.72521761147023 1e-06 5.72522183720075 1.6980510141855
5.80674175080315 1e-06 5.80674675147753 1.45534009866267
5.47012471807679 1e-06 5.47012955650687 1.41694607812587
5.07213041800429 1e-06 5.07213376560816 1.89896459173158
6.63515173337684 1e-06 6.63515633358481 1.80773145988748
5.70559640338123 1e-06 5.70560090816241 1.58740554263143
6.12073293450747 1e-06 6.12073781770385 1.57094068344697
5.32762097743773 1e-06 5.32762480000824 1.74678053279409
6.38356492818532 1e-06 6.3835700027876 1.57660106190896
6.1737780729912 1e-06 6.1737823680913 1.80151651771088
4.71078767097515 1e-06 4.71079110133601 1.72113228824753
6.85583070571457 1e-06 6.8558360888511 1.59619237845069
6.01126967987775 1e-06 6.01127405765813 1.7209679098454
6.68357233859205 1e-06 6.68357660259752 1.96449718774066
5.59503726210219 1e-06 5.59504126429319 1.75212747957582
6.34695492650084 1e-06 6.34695912129125 1.89633763433907
5.5587320133474 1e-06 5.55873656648849 1.53011890327946
5.07262129262948 1e-06 5.07262491669006 1.75427437475919
5.5791789078031 1e-06 5.5791831881323 1.63362983187308
5.38622908428853 1e-06 5.38623393782487 1.39087180549949
5.5587320133474 1e-06 5.55873656648849 1.53011890327946
5.32762097743773 1e-06 5.32762480000824 1.74678053279409
5.19440312575936 1e-06 5.19440698821312 1.68551604733512
6.42302634118134 1e-06 6.42303135954341 1.60412517067139
4.48340331470191 1e-06 4.48340796337844 1.2087572141965
4.93537007689337 1e-06 4.93537400099596 1.5763037779784
6.09274259330968 1e-06 6.09274775975309 1.47802476364448
5.60737949324667 1e-06 5.60738321408931 1.8887703779721
4.69006530595397 1e-06 4.69006994385134 1.26741354239761
5.74198822950653 1e-06 5.74199217161967 1.82555000929345
5.06393278479205 1e-06 5.06393668091551 1.62898003626047
5.32762097743773 1e-06 5.32762480000824 1.74678053279409
5.98764447931537 1e-06 5.98764914518745 1.60836168966808
5.85592755397012 1e-06 5.85593200080051 1.65046252605563
5.61799212874095 1e-06 5.61799556762307 2.04750203932573
6.01126967987775 1e-06 6.01127405765813 1.7209679098454
4.48416613587931 1e-06 4.48416932284731 1.7634555595027
5.83307063988942 1e-06 5.83307536681448 1.54660377966268
5.29683263976972 1e-06 5.29683700405179 1.52112180096718
5.29683263976972 1e-06 5.29683700405179 1.52112180096718
5.04673925474807 1e-06 5.04674341661722 1.51978794978666
6.03805652615657 1e-06 6.03806171685609 1.45791379082896
5.43673069430342 1e-06 5.43673502045077 1.5750598427015
4.94889228830959 1e-06 4.94889566788496 1.83529713485309
5.59586216921713 1e-06 5.59586764802591 1.28009279130384
5.65387527198099 1e-06 5.65388031648511 1.40471528881446
5.06393278479205 1e-06 5.06393668091551 1.62898003626047
5.5791789078031 1e-06 5.5791831881323 1.63362983187308
5.32762097743773 1e-06 5.32762480000824 1.74678053279409
6.56367289776503 1e-06 6.56367812711624 1.57311207672981
6.34290999989049 1e-06 6.34291534231264 1.48802731354722
6.09274259330968 1e-06 6.09274775975309 1.47802476364448
4.42888739975392 1e-06 4.42889138429775 1.39308173585223
5.02163291422101 1e-06 5.02163733416967 1.42392888896419
5.72521761147023 1e-06 5.72522183720075 1.6980510141855
5.1802197418667 1e-06 5.18022387409832 1.57117323126086
5.98764447931537 1e-06 5.98764914518745 1.60836168966808
5.75793492087684 1e-06 5.75793857706211 1.97378146922594
5.1802197418667 1e-06 5.18022387409832 1.57117323126086
4.59460322595529 1e-06 4.59460639599156 1.81653723530047
5.50262973753848 1e-06 5.50263481741424 1.35761858249332
7.18871417893798 1e-06 7.18871991919065 1.56957023280231
5.72521761147023 1e-06 5.72522183720075 1.6980510141855
5.59503726210219 1e-06 5.59504126429319 1.75212747957582
5.27168972237345 1e-06 5.27169434802296 1.42836000340444
5.47514846221469 1e-06 5.47515167981094 2.13267586385533
6.48015406081586 1e-06 6.48015960692815 1.46439160816695
5.59503726210219 1e-06 5.59504126429319 1.75212747957582
6.34290999989049 1e-06 6.34291534231264 1.48802731354722
5.59503726210219 1e-06 5.59504126429319 1.75212747957582
5.68194184267726 1e-06 5.68194662044621 1.4905007388044
5.98764447931537 1e-06 5.98764914518745 1.60836168966808
4.82118727721032 1e-06 4.82119040365706 1.9326957017956
5.33316969089789 1e-06 5.33317295858235 2.04552972848462
5.07262129262948 1e-06 5.07262491669006 1.75427437475919
5.27168972237345 1e-06 5.27169434802296 1.42836000340444
5.54769132647264 1e-06 5.54769702570105 1.21999154904636
5.5791789078031 1e-06 5.5791831881323 1.63362983187308
5.87639474594187 1e-06 5.87639890690914 1.77001598674127
4.55520459575418 1e-06 4.55520857259926 1.4355878594398
5.78152122117589 1e-06 5.78152599562025 1.51767870277538
5.71125317626811 1e-06 5.71125724302463 1.76012604179363
5.31840649136814 1e-06 5.31841135066 1.37173150801363
4.82118727721032 1e-06 4.82119040365706 1.9326957017956
5.50262973753848 1e-06 5.50263481741424 1.35761858249332
5.33316969089789 1e-06 5.33317295858235 2.04552972848462
5.5587320133474 1e-06 5.55873656648849 1.53011890327946
4.70670820201689 1e-06 4.70671135194681 1.87273747434291
5.42613666444871 1e-06 5.42614224766666 1.21805456207735
4.98280481543491 1e-06 4.98280902114028 1.48489445869756
5.59503726210219 1e-06 5.59504126429319 1.75212747957582
5.76347146167101 1e-06 5.76347692410803 1.3223861227075
4.74895777572095 1e-06 4.7489622264941 1.33728331337124
6.01126967987775 1e-06 6.01127405765813 1.7209679098454
5.27947440336649 1e-06 5.27947949410254 1.29978251582968
5.45339358792196 1e-06 5.45339764103673 1.68631411922476
5.92025640763807 1e-06 5.92025998658514 2.07322169513211
5.46688836194004 1e-06 5.46689369607758 1.28450730937205
5.96202928738053 1e-06 5.96203423472498 1.5103670761146
5.31320208186083 1e-06 5.31320743708215 1.24348199588004
7.52173141149009 1e-06 7.52173723931012 1.61760407004356
5.07213041800429 1e-06 5.07213376560816 1.89896459173158
5.32762097743773 1e-06 5.32762480000824 1.74678053279409
5.5587320133474 1e-06 5.55873656648849 1.53011890327946
6.42302634118134 1e-06 6.42303135954341 1.60412517067139
5.20509603805054 1e-06 5.20510068096785 1.40507130551147
6.34695492650084 1e-06 6.34695912129125 1.89633763433907
5.06393278479205 1e-06 5.06393668091551 1.62898003626047
4.87291410373788 1e-06 4.87291808706211 1.53321707753715
6.49036459881474 1e-06 6.49036899680221 1.84959067048632
5.70559640338123 1e-06 5.70560090816241 1.58740554263143
5.74199340997909 1e-06 5.74199894051524 1.30123589800352
5.85592755397012 1e-06 5.85593200080051 1.65046252605563
4.91396712468746 1e-06 4.9139699369829 2.18993790335783
5.41436202705171 1e-06 5.41436662022568 1.4773893134567
5.89657898274437 1e-06 5.8965828536735 1.90917357735834
6.25550109634921 1e-06 6.25550619549088 1.53753700078234
5.41436202705171 1e-06 5.41436662022568 1.4773893134567
5.90889372902307 1e-06 5.90889871186794 1.48624145040874
5.0612067155754 1e-06 5.0612097835246 2.06759948816646
6.43839512373428 1e-06 6.43840093780909 1.38789809163379
5.68194184267726 1e-06 5.68194662044621 1.4905007388044
5.5791789078031 1e-06 5.5791831881323 1.63362983187308
6.39217950778129 1e-06 6.39218482185745 1.50758477096735
5.38212734744897 1e-06 5.38213173210795 1.53843339235139
4.2661460391372 1e-06 4.26614925084868 1.66479104237701
5.27168972237345 1e-06 5.27169434802296 1.42836000340444
5.29683263976972 1e-06 5.29683700405179 1.52112180096718
4.71078767097515 1e-06 4.71079110133601 1.72113228824753
6.74191024843792 1e-06 6.74191537547706 1.64807461957952
5.40713411373953 1e-06 5.40713825597042 1.63603796749321
6.31353648153068 1e-06 6.31354098649916 1.75647294713727
5.33341592424667 1e-06 5.33341946988928 1.88525895798482
5.70559640338123 1e-06 5.70560090816241 1.58740554263143
5.27168972237345 1e-06 5.27169434802296 1.42836000340444
6.34695492650084 1e-06 6.34695912129125 1.89633763433907
6.03805652615657 1e-06 6.03806171685609 1.45791379082896
5.19966138536079 1e-06 5.19966469594459 1.9684799160929
5.74198822950653 1e-06 5.74199217161967 1.82555000929345
5.50251736474924 1e-06 5.50252196292843 1.49980944411005
6.09274259330968 1e-06 6.09274775975309 1.47802476364448
5.74198822950653 1e-06 5.74199217161967 1.82555000929345
6.24102659881259 1e-06 6.24103220342257 1.39563291952913
5.72521761147023 1e-06 5.72522183720075 1.6980510141855
6.20453027557089 1e-06 6.20453426621199 1.94861817512443
5.72521761147023 1e-06 5.72522183720075 1.6980510141855
5.60737949324667 1e-06 5.60738321408931 1.8887703779721
5.70559640338123 1e-06 5.70560090816241 1.58740554263143
