# Supplementary material for: A Unified Probabilistic Framework for Dose–Response Assessment of Human Health Effects
Source: Environ Health Perspect. 2015 May 22;123(12):1241–54. doi: 10.1289/ehp.1409385 (PMC4671238; doi:10.1289/ehp.1409385)
Supplement: (219 KB) ZIP [file ehp.1409385.s002.acco.zip › SupplementalDataAndRCodeFiles/meth.w.bmr.01.bootstrap.samples.dat]

"ADM" "a" "b" "c"
0.293221311732523 1e-06 7.65475930529543 1.41015645473442
0.588622218020963 1e-06 8.15337039660545 1.7501695249504
0.704096666040927 1e-06 8.26406351539835 1.86788668948424
0.639807512424618 1e-06 7.72731042112836 1.84644931274344
0.216923683292104 1e-06 7.15144996272854 1.3160110378154
0.46388068751371 1e-06 6.74686621743723 1.7182649269945
0.613318190173007 1e-06 7.93572303703212 1.79676072049732
0.639807512424618 1e-06 7.72731042112836 1.84644931274344
0.369647319607332 1e-06 6.80965344067587 1.57888271383965
0.257876851219338 1e-06 7.29696690424422 1.37616457645686
0.704096666040927 1e-06 8.26406351539835 1.86788668948424
0.613318190173007 1e-06 7.93572303703212 1.79676072049732
0.306418317973199 1e-06 7.43612327234349 1.44243572151337
0.456049124211069 1e-06 7.48001396859151 1.64444364328157
0.950029873894867 1e-06 7.60423415218415 2.21164522347851
0.89566154076692 1e-06 7.97556152382561 2.10381522535951
0.335962842668075 1e-06 8.01508925476171 1.45019933506577
0.384352445105264 1e-06 7.3527847717894 1.55869923817682
0.658674619926806 1e-06 6.82504277932971 1.96745287531045
1.42158204830715 1e-06 7.21049372489902 2.83301056489417
0.978561793778822 1e-06 7.42438912836361 2.27006240029816
0.950029873894867 1e-06 7.60423415218415 2.21164522347851
0.75838077485952 1e-06 6.96148843440079 2.07497791256263
0.616869013422756 1e-06 9.44733298810372 1.6857581651603
0.792460683826326 1e-06 6.77667005649886 2.14349426107371
1.0378393980623 1e-06 8.2911381827517 2.21368957775788
0.784428551907512 1e-06 7.65599053255314 2.01912524514544
0.918487647474024 1e-06 9.35628795470711 1.98190421994373
1.08816281704808 1e-06 7.9235133824414 2.31705406540746
0.205314217075933 1e-06 6.59443506392268 1.32590546439363
0.756812070993878 1e-06 7.85048757579083 1.96653465078874
0.239610707969282 1e-06 7.72936558493468 1.32425400882534
0.45984316860791 1e-06 8.5006776384514 1.57700531997531
0.784428551907512 1e-06 7.65599053255314 2.01912524514544
1.49383987648131 1e-06 8.72456170527046 2.60662353897616
0.658674619926806 1e-06 6.82504277932971 1.96745287531045
0.323640993385877 1e-06 7.22142201322877 1.48144732923622
0.566622617685081 1e-06 8.37992945510782 1.70761611697801
1.17829112011898 1e-06 8.98876577335195 2.26395283311265
0.726575937235163 1e-06 7.14647709994697 2.01228575624324
0.408122017460699 1e-06 7.1435110805195 1.60709882910993
0.756812070993878 1e-06 7.85048757579083 1.96653465078874
0.495283758716988 1e-06 6.55714566312161 1.7808087455989
0.729976716303471 1e-06 8.05271945918057 1.91612806152132
1.08816281704808 1e-06 7.9235133824414 2.31705406540746
1.17829112011898 1e-06 8.98876577335195 2.26395283311265
0.515328876548168 1e-06 7.81736280103456 1.69166840149496
1.82207532736251 1e-06 9.36094247088208 2.81084810856993
0.667557625840689 1e-06 7.52735202489622 1.89879089974416
0.784428551907512 1e-06 7.65599053255314 2.01912524514544
0.548315068231323 1e-06 8.61386505423331 1.67018313540593
0.812911431287659 1e-06 7.46756139987994 2.07428682354067
0.427979070263365 1e-06 6.4239113514747 1.69828159782083
0.812911431287659 1e-06 7.46756139987994 2.07428682354067
0.89566154076692 1e-06 7.97556152382561 2.10381522535951
0.433091414948602 1e-06 7.69562854539613 1.59868459893061
0.784428551907512 1e-06 7.65599053255314 2.01912524514544
0.492965693391371 1e-06 8.03878671494423 1.64785762422684
0.756812070993878 1e-06 7.85048757579083 1.96653465078874
0.639807512424618 1e-06 7.72731042112836 1.84644931274344
0.922489164349915 1e-06 7.78736476313497 2.15647275585259
0.380230252379857 1e-06 8.60925006200698 1.47449399884756
0.540495946665998 1e-06 7.60435183898829 1.73985198649002
0.639807512424618 1e-06 7.72731042112836 1.84644931274344
0.539753845938179 1e-06 6.8793371462522 1.80740751017798
0.729976716303471 1e-06 8.05271945918057 1.91612806152132
0.571665242859954 1e-06 6.69058700511035 1.87005286067718
0.613318190173007 1e-06 7.93572303703212 1.79676072049732
0.89566154076692 1e-06 7.97556152382561 2.10381522535951
1.14097796526675 1e-06 7.57191634702212 2.43064853406796
0.449699275165499 1e-06 8.73719707556547 1.55056037229588
0.369647319607332 1e-06 6.80965344067587 1.57888271383965
0.918487647474024 1e-06 9.35628795470711 1.98190421994373
0.515328876548168 1e-06 7.81736280103456 1.69166840149496
0.922489164349915 1e-06 7.78736476313497 2.15647275585259
1.24602376971059 1e-06 8.4174802003091 2.40801002315305
0.75838077485952 1e-06 6.96148843440079 2.07497791256263
0.398574255495527 1e-06 8.14567282259649 1.52456685871754
0.940751379946924 1e-06 9.12182334856898 2.02493986288419
1.29191262798658 1e-06 8.06750850279931 2.51138105891263
0.398574255495527 1e-06 8.14567282259649 1.52456685871754
0.456049124211069 1e-06 7.48001396859151 1.64444364328157
0.408122017460699 1e-06 7.1435110805195 1.60709882910993
0.313204232590708 1e-06 6.67541360810951 1.50364549514165
1.51324424063693 1e-06 8.55386180269823 2.6557805612458
0.216923683292104 1e-06 7.15144996272854 1.3160110378154
0.449699275165499 1e-06 8.73719707556547 1.55056037229588
0.433091414948602 1e-06 7.69562854539613 1.59868459893061
0.45984316860791 1e-06 8.5006776384514 1.57700531997531
0.918487647474024 1e-06 9.35628795470711 1.98190421994373
1.06279862056137 1e-06 8.10454364231463 2.26438874022292
0.413772445051807 1e-06 7.91812692687575 1.55853059819269
0.293221311732523 1e-06 7.65475930529543 1.41015645473442
0.922489164349915 1e-06 7.78736476313497 2.15647275585259
1.14097796526675 1e-06 7.57191634702212 2.43064853406796
1.20086796387826 1e-06 8.79039634239429 2.31091836410907
0.344851296233267 1e-06 7.01217154025903 1.52712724421595
0.667557625840689 1e-06 7.52735202489622 1.89879089974416
2.49678500060509 1e-06 8.37113701710769 3.80244930081272
0.988642371879455 1e-06 8.68687163349221 2.11672836810904
0.216923683292104 1e-06 7.15144996272854 1.3160110378154
0.873625347405188 1e-06 7.10116922445593 2.19539477710875
1.04033558484222 1e-06 7.06572757606734 2.40127307943525
0.515328876548168 1e-06 7.81736280103456 1.69166840149496
1.26880678907915 1e-06 8.24028489316122 2.45871325754542
1.19889291602355 1e-06 7.22124790684178 2.56185919817821
0.693153225495749 1e-06 6.63883346134169 2.03596832923113
0.756812070993878 1e-06 7.85048757579083 1.96653465078874
1.22341685167609 1e-06 8.60041458051257 2.3588539914503
0.679727338444871 1e-06 8.48528829805631 1.8222761635346
0.812911431287659 1e-06 7.46756139987994 2.07428682354067
0.492965693391371 1e-06 8.03878671494423 1.64785762422684
0.726575937235163 1e-06 7.14647709994697 2.01228575624324
0.434803379031789 1e-06 6.94173919530343 1.66045570265641
0.566622617685081 1e-06 8.37992945510782 1.70761611697801
0.364180240265548 1e-06 7.5688823013903 1.51612363708227
0.658674619926806 1e-06 6.82504277932971 1.96745287531045
0.658674619926806 1e-06 6.82504277932971 1.96745287531045
0.613318190173007 1e-06 7.93572303703212 1.79676072049732
0.89566154076692 1e-06 7.97556152382561 2.10381522535951
0.456049124211069 1e-06 7.48001396859151 1.64444364328157
1.26880678907915 1e-06 8.24028489316122 2.45871325754542
0.348051711222642 1e-06 7.79021343520108 1.47996974746677
0.704096666040927 1e-06 8.26406351539835 1.86788668948424
1.06279862056137 1e-06 8.10454364231463 2.26438874022292
0.950029873894867 1e-06 7.60423415218415 2.21164522347851
0.89566154076692 1e-06 7.97556152382561 2.10381522535951
0.364180240265548 1e-06 7.5688823013903 1.51612363708227
0.492965693391371 1e-06 8.03878671494423 1.64785762422684
0.29073755810012 1e-06 6.87734910526417 1.45410178477971
0.449699275165499 1e-06 8.73719707556547 1.55056037229588
1.57272468320186 1e-06 8.06356685473913 2.8143276854474
0.667557625840689 1e-06 7.52735202489622 1.89879089974416
0.413772445051807 1e-06 7.91812692687575 1.55853059819269
0.323640993385877 1e-06 7.22142201322877 1.48144732923622
0.548315068231323 1e-06 8.61386505423331 1.67018313540593
0.869367079853992 1e-06 8.17046326412612 2.05316560248803
0.567662607335661 1e-06 7.39991524624225 1.79154704411446
0.45984316860791 1e-06 8.5006776384514 1.57700531997531
0.588622218020963 1e-06 8.15337039660545 1.7501695249504
0.784428551907512 1e-06 7.65599053255314 2.01912524514544
1.63816466067145 1e-06 7.57566017131206 3.00395545897766
1.06279862056137 1e-06 8.10454364231463 2.26438874022292
0.64425941708904 1e-06 6.31455874718823 2.01538911842554
0.873625347405188 1e-06 7.10116922445593 2.19539477710875
0.687852166725073 1e-06 6.11766764184101 2.10498246255472
1.14097796526675 1e-06 7.57191634702212 2.43064853406796
0.306418317973199 1e-06 7.43612327234349 1.44243572151337
0.449699275165499 1e-06 8.73719707556547 1.55056037229588
0.756812070993878 1e-06 7.85048757579083 1.96653465078874
1.08816281704808 1e-06 7.9235133824414 2.31705406540746
0.571665242859954 1e-06 6.69058700511035 1.87005286067718
0.588622218020963 1e-06 8.15337039660545 1.7501695249504
0.50986845144595 1e-06 7.07257373110139 1.74922124997451
0.481868389232751 1e-06 7.27237578810567 1.69486577039882
0.492965693391371 1e-06 8.03878671494423 1.64785762422684
0.283672987423904 1e-06 7.87605581622667 1.38401950405161
0.492965693391371 1e-06 8.03878671494423 1.64785762422684
0.667557625840689 1e-06 7.52735202489622 1.89879089974416
1.11413650388509 1e-06 7.74653222180841 2.37223122230093
1.11413650388509 1e-06 7.74653222180841 2.37223122230093
0.704096666040927 1e-06 8.26406351539835 1.86788668948424
0.812911431287659 1e-06 7.46756139987994 2.07428682354067
0.988642371879455 1e-06 8.68687163349221 2.11672836810904
0.456049124211069 1e-06 7.48001396859151 1.64444364328157
0.667557625840689 1e-06 7.52735202489622 1.89879089974416
0.182229644115944 1e-06 6.9998027897539 1.26087807804105
0.729976716303471 1e-06 8.05271945918057 1.91612806152132
0.397449935602513 1e-06 6.61397788334077 1.63597415799238
0.639807512424618 1e-06 7.72731042112836 1.84644931274344
0.812911431287659 1e-06 7.46756139987994 2.07428682354067
0.613318190173007 1e-06 7.93572303703212 1.79676072049732
0.443549834818713 1e-06 8.97545062554443 1.5295905788782
0.667557625840689 1e-06 7.52735202489622 1.89879089974416
0.449699275165499 1e-06 8.73719707556547 1.55056037229588
1.23134086414792 1e-06 7.0389025897414 2.63868586831387
0.54218729191944 1e-06 5.8561691854546 1.93312866444018
0.433091414948602 1e-06 7.69562854539613 1.59868459893061
0.693153225495749 1e-06 6.63883346134169 2.03596832923113
1.39229482962508 1e-06 7.38891775558852 2.75618468157558
0.449699275165499 1e-06 8.73719707556547 1.55056037229588
1.33988193928405 1e-06 7.72944193671169 2.62497399682253
0.772201009473126 1e-06 9.04335644602959 1.86956837337288
0.384352445105264 1e-06 7.3527847717894 1.55869923817682
0.588622218020963 1e-06 8.15337039660545 1.7501695249504
0.842509284305015 1e-06 7.28333567723816 2.13270073768788
0.667557625840689 1e-06 7.52735202489622 1.89879089974416
0.306418317973199 1e-06 7.43612327234349 1.44243572151337
0.869367079853992 1e-06 8.17046326412612 2.05316560248803
0.375132094097228 1e-06 9.0782766327012 1.44369975365453
0.756812070993878 1e-06 7.85048757579083 1.96653465078874
0.873625347405188 1e-06 7.10116922445593 2.19539477710875
0.481868389232751 1e-06 7.27237578810567 1.69486577039882
1.14097796526675 1e-06 7.57191634702212 2.43064853406796
0.433091414948602 1e-06 7.69562854539613 1.59868459893061
0.696427900541989 1e-06 7.33436384259088 1.95388382876335
0.988642371879455 1e-06 8.68687163349221 2.11672836810904
0.679727338444871 1e-06 8.48528829805631 1.8222761635346
0.413772445051807 1e-06 7.91812692687575 1.55853059819269
0.88343383411765 1e-06 9.85532644920112 1.90723166840509
0.380230252379857 1e-06 8.60925006200698 1.47449399884756
0.696427900541989 1e-06 7.33436384259088 1.95388382876335
1.31552464286798 1e-06 7.89775239326596 2.56655679470008
0.515328876548168 1e-06 7.81736280103456 1.69166840149496
0.89566154076692 1e-06 7.97556152382561 2.10381522535951
0.323640993385877 1e-06 7.22142201322877 1.48144732923622
0.540495946665998 1e-06 7.60435183898829 1.73985198649002
0.408122017460699 1e-06 7.1435110805195 1.60709882910993
0.323640993385877 1e-06 7.22142201322877 1.48144732923622
0.84354384262169 1e-06 8.37360604611197 2.00422318864751
0.84354384262169 1e-06 8.37360604611197 2.00422318864751
1.29191262798658 1e-06 8.06750850279931 2.51138105891263
0.566622617685081 1e-06 8.37992945510782 1.70761611697801
0.596383502657495 1e-06 7.2031022275786 1.84642382901316
0.283672987423904 1e-06 7.87605581622667 1.38401950405161
0.433091414948602 1e-06 7.69562854539613 1.59868459893061
0.667557625840689 1e-06 7.52735202489622 1.89879089974416
0.271789067188069 1e-06 8.55016510441337 1.33388710084972
1.01314356059028 1e-06 8.4847665722693 2.16455766037912
0.397449935602513 1e-06 6.61397788334077 1.63597415799238
1.06279862056137 1e-06 8.10454364231463 2.26438874022292
0.794241187345702 1e-06 8.80961537619132 1.91178061235086
0.481868389232751 1e-06 7.27237578810567 1.69486577039882
0.729976716303471 1e-06 8.05271945918057 1.91612806152132
0.784428551907512 1e-06 7.65599053255314 2.01912524514544
0.696427900541989 1e-06 7.33436384259088 1.95388382876335
0.613318190173007 1e-06 7.93572303703212 1.79676072049732
0.639807512424618 1e-06 7.72731042112836 1.84644931274344
0.639807512424618 1e-06 7.72731042112836 1.84644931274344
0.384352445105264 1e-06 7.3527847717894 1.55869923817682
0.869367079853992 1e-06 8.17046326412612 2.05316560248803
0.380230252379857 1e-06 8.60925006200698 1.47449399884756
0.639544112979862 1e-06 8.95496082151554 1.74300410444773
0.753484962656624 1e-06 9.28625149133851 1.831574963755
0.474287392759872 1e-06 8.26723383929896 1.60943319368888
0.978561793778822 1e-06 7.42438912836361 2.27006240029816
0.756812070993878 1e-06 7.85048757579083 1.96653465078874
0.45984316860791 1e-06 8.5006776384514 1.57700531997531
0.50986845144595 1e-06 7.07257373110139 1.74922124997451
0.729976716303471 1e-06 8.05271945918057 1.91612806152132
0.818336629936076 1e-06 8.58635507358864 1.95696417228788
0.567662607335661 1e-06 7.39991524624225 1.79154704411446
0.567662607335661 1e-06 7.39991524624225 1.79154704411446
0.842509284305015 1e-06 7.28333567723816 2.13270073768788
0.657829709762868 1e-06 8.71610360839177 1.78025626474704
0.922489164349915 1e-06 7.78736476313497 2.15647275585259
0.481868389232751 1e-06 7.27237578810567 1.69486577039882
0.566622617685081 1e-06 8.37992945510782 1.70761611697801
1.13311458990578 1e-06 9.41616202987685 2.17248719685352
0.704096666040927 1e-06 8.26406351539835 1.86788668948424
0.481868389232751 1e-06 7.27237578810567 1.69486577039882
0.398574255495527 1e-06 8.14567282259649 1.52456685871754
0.596383502657495 1e-06 7.2031022275786 1.84642382901316
1.33988193928405 1e-06 7.72944193671169 2.62497399682253
1.49383987648131 1e-06 8.72456170527046 2.60662353897616
0.398574255495527 1e-06 8.14567282259649 1.52456685871754
0.283672987423904 1e-06 7.87605581622667 1.38401950405161
1.06279862056137 1e-06 8.10454364231463 2.26438874022292
0.434803379031789 1e-06 6.94173919530343 1.66045570265641
0.978561793778822 1e-06 7.42438912836361 2.27006240029816
0.433091414948602 1e-06 7.69562854539613 1.59868459893061
0.613318190173007 1e-06 7.93572303703212 1.79676072049732
1.06279862056137 1e-06 8.10454364231463 2.26438874022292
0.842509284305015 1e-06 7.28333567723816 2.13270073768788
0.548315068231323 1e-06 8.61386505423331 1.67018313540593
0.667557625840689 1e-06 7.52735202489622 1.89879089974416
0.566622617685081 1e-06 8.37992945510782 1.70761611697801
1.06279862056137 1e-06 8.10454364231463 2.26438874022292
1.06279862056137 1e-06 8.10454364231463 2.26438874022292
0.588622218020963 1e-06 8.15337039660545 1.7501695249504
0.906861334638606 1e-06 6.91838219083433 2.263911258384
0.726575937235163 1e-06 7.14647709994697 2.01228575624324
0.408122017460699 1e-06 7.1435110805195 1.60709882910993
0.918487647474024 1e-06 9.35628795470711 1.98190421994373
0.696427900541989 1e-06 7.33436384259088 1.95388382876335
0.481868389232751 1e-06 7.27237578810567 1.69486577039882
0.397449935602513 1e-06 6.61397788334077 1.63597415799238
0.364180240265548 1e-06 7.5688823013903 1.51612363708227
0.89566154076692 1e-06 7.97556152382561 2.10381522535951
0.384352445105264 1e-06 7.3527847717894 1.55869923817682
0.89566154076692 1e-06 7.97556152382561 2.10381522535951
0.380230252379857 1e-06 8.60925006200698 1.47449399884756
0.588622218020963 1e-06 8.15337039660545 1.7501695249504
0.812911431287659 1e-06 7.46756139987994 2.07428682354067
1.14097796526675 1e-06 7.57191634702212 2.43064853406796
0.988642371879455 1e-06 8.68687163349221 2.11672836810904
0.313204232590708 1e-06 6.67541360810951 1.50364549514165
1.33988193928405 1e-06 7.72944193671169 2.62497399682253
1.4744503681525 1e-06 8.90083139448361 2.55868130154821
0.89566154076692 1e-06 7.97556152382561 2.10381522535951
0.696427900541989 1e-06 7.33436384259088 1.95388382876335
0.539753845938179 1e-06 6.8793371462522 1.80740751017798
0.515328876548168 1e-06 7.81736280103456 1.69166840149496
0.515328876548168 1e-06 7.81736280103456 1.69166840149496
1.06279862056137 1e-06 8.10454364231463 2.26438874022292
0.433091414948602 1e-06 7.69562854539613 1.59868459893061
0.288419255529373 1e-06 6.34390526216187 1.48831941306211
0.756812070993878 1e-06 7.85048757579083 1.96653465078874
0.408122017460699 1e-06 7.1435110805195 1.60709882910993
0.729976716303471 1e-06 8.05271945918057 1.91612806152132
0.413772445051807 1e-06 7.91812692687575 1.55853059819269
0.344851296233267 1e-06 7.01217154025903 1.52712724421595
1.06279862056137 1e-06 8.10454364231463 2.26438874022292
0.449699275165499 1e-06 8.73719707556547 1.55056037229588
0.335962842668075 1e-06 8.01508925476171 1.45019933506577
0.729976716303471 1e-06 8.05271945918057 1.91612806152132
1.29191262798658 1e-06 8.06750850279931 2.51138105891263
0.922489164349915 1e-06 7.78736476313497 2.15647275585259
0.540495946665998 1e-06 7.60435183898829 1.73985198649002
1.14097796526675 1e-06 7.57191634702212 2.43064853406796
1.39229482962508 1e-06 7.38891775558852 2.75618468157558
0.170300811006193 1e-06 7.41592135356005 1.2189642004662
0.408122017460699 1e-06 7.1435110805195 1.60709882910993
0.548315068231323 1e-06 8.61386505423331 1.67018313540593
0.784428551907512 1e-06 7.65599053255314 2.01912524514544
0.829817249096554 1e-06 6.58826431578418 2.22032099782152
0.658674619926806 1e-06 6.82504277932971 1.96745287531045
0.335962842668075 1e-06 8.01508925476171 1.45019933506577
0.704096666040927 1e-06 8.26406351539835 1.86788668948424
0.696427900541989 1e-06 7.33436384259088 1.95388382876335
0.596383502657495 1e-06 7.2031022275786 1.84642382901316
0.231807733294634 1e-06 8.16953947222236 1.29135712696044
0.89566154076692 1e-06 7.97556152382561 2.10381522535951
0.704096666040927 1e-06 8.26406351539835 1.86788668948424
0.89566154076692 1e-06 7.97556152382561 2.10381522535951
0.818336629936076 1e-06 8.58635507358864 1.95696417228788
0.784428551907512 1e-06 7.65599053255314 2.01912524514544
0.397449935602513 1e-06 6.61397788334077 1.63597415799238
0.216923683292104 1e-06 7.15144996272854 1.3160110378154
0.667557625840689 1e-06 7.52735202489622 1.89879089974416
0.540495946665998 1e-06 7.60435183898829 1.73985198649002
1.20086796387826 1e-06 8.79039634239429 2.31091836410907
0.704096666040927 1e-06 8.26406351539835 1.86788668948424
0.869367079853992 1e-06 8.17046326412612 2.05316560248803
1.24602376971059 1e-06 8.4174802003091 2.40801002315305
0.515328876548168 1e-06 7.81736280103456 1.69166840149496
0.696427900541989 1e-06 7.33436384259088 1.95388382876335
0.84354384262169 1e-06 8.37360604611197 2.00422318864751
0.756812070993878 1e-06 7.85048757579083 1.96653465078874
0.756812070993878 1e-06 7.85048757579083 1.96653465078874
0.89566154076692 1e-06 7.97556152382561 2.10381522535951
0.596383502657495 1e-06 7.2031022275786 1.84642382901316
1.01314356059028 1e-06 8.4847665722693 2.16455766037912
0.950029873894867 1e-06 7.60423415218415 2.21164522347851
0.729976716303471 1e-06 8.05271945918057 1.91612806152132
0.61272181177592 1e-06 9.69675270586467 1.66573377662664
0.398574255495527 1e-06 8.14567282259649 1.52456685871754
0.50986845144595 1e-06 7.07257373110139 1.74922124997451
1.24602376971059 1e-06 8.4174802003091 2.40801002315305
0.704096666040927 1e-06 8.26406351539835 1.86788668948424
0.898875250714049 1e-06 9.60150188746434 1.94219543585235
0.679727338444871 1e-06 8.48528829805631 1.8222761635346
1.51324424063693 1e-06 8.55386180269823 2.6557805612458
0.679727338444871 1e-06 8.48528829805631 1.8222761635346
0.588622218020963 1e-06 8.15337039660545 1.7501695249504
0.45984316860791 1e-06 8.5006776384514 1.57700531997531
0.89566154076692 1e-06 7.97556152382561 2.10381522535951
0.481868389232751 1e-06 7.27237578810567 1.69486577039882
1.08816281704808 1e-06 7.9235133824414 2.31705406540746
1.08816281704808 1e-06 7.9235133824414 2.31705406540746
0.540495946665998 1e-06 7.60435183898829 1.73985198649002
0.134294933711433 1e-06 6.48392859177677 1.18650957562479
0.19206096212946 1e-06 6.79554473319853 1.28992674819521
0.639807512424618 1e-06 7.72731042112836 1.84644931274344
0.566622617685081 1e-06 8.37992945510782 1.70761611697801
0.264475989457077 1e-06 6.53821061165371 1.4341099993196
0.657829709762868 1e-06 8.71610360839177 1.78025626474704
0.89566154076692 1e-06 7.97556152382561 2.10381522535951
0.784428551907512 1e-06 7.65599053255314 2.01912524514544
0.456049124211069 1e-06 7.48001396859151 1.64444364328157
0.657829709762868 1e-06 8.71610360839177 1.78025626474704
0.84354384262169 1e-06 8.37360604611197 2.00422318864751
0.75838077485952 1e-06 6.96148843440079 2.07497791256263
0.639807512424618 1e-06 7.72731042112836 1.84644931274344
0.818336629936076 1e-06 8.58635507358864 1.95696417228788
0.922489164349915 1e-06 7.78736476313497 2.15647275585259
0.540495946665998 1e-06 7.60435183898829 1.73985198649002
0.818336629936076 1e-06 8.58635507358864 1.95696417228788
0.869367079853992 1e-06 8.17046326412612 2.05316560248803
0.596383502657495 1e-06 7.2031022275786 1.84642382901316
0.772201009473126 1e-06 9.04335644602959 1.86956837337288
0.567662607335661 1e-06 7.39991524624225 1.79154704411446
0.667557625840689 1e-06 7.52735202489622 1.89879089974416
0.922489164349915 1e-06 7.78736476313497 2.15647275585259
0.922489164349915 1e-06 7.78736476313497 2.15647275585259
1.0378393980623 1e-06 8.2911381827517 2.21368957775788
1.19889291602355 1e-06 7.22124790684178 2.56185919817821
1.39229482962508 1e-06 7.38891775558852 2.75618468157558
0.540495946665998 1e-06 7.60435183898829 1.73985198649002
1.11413650388509 1e-06 7.74653222180841 2.37223122230093
1.01314356059028 1e-06 8.4847665722693 2.16455766037912
0.869367079853992 1e-06 8.17046326412612 2.05316560248803
0.540495946665998 1e-06 7.60435183898829 1.73985198649002
0.234643191540386 1e-06 7.94856534603298 1.30586607518651
0.613318190173007 1e-06 7.93572303703212 1.79676072049732
0.704096666040927 1e-06 8.26406351539835 1.86788668948424
0.481868389232751 1e-06 7.27237578810567 1.69486577039882
0.239610707969282 1e-06 7.72936558493468 1.32425400882534
0.988642371879455 1e-06 8.68687163349221 2.11672836810904
0.988642371879455 1e-06 8.68687163349221 2.11672836810904
0.774300665508446 1e-06 6.25208136354891 2.20238828599133
0.434803379031789 1e-06 6.94173919530343 1.66045570265641
0.596383502657495 1e-06 7.2031022275786 1.84642382901316
1.0378393980623 1e-06 8.2911381827517 2.21368957775788
0.657829709762868 1e-06 8.71610360839177 1.78025626474704
0.89566154076692 1e-06 7.97556152382561 2.10381522535951
0.247169767427286 1e-06 7.51203127315178 1.34736348346824
1.00847271364762 1e-06 7.24576283799463 2.33275672143628
0.679727338444871 1e-06 8.48528829805631 1.8222761635346
0.626621573914889 1e-06 7.01221446297634 1.90477162264353
1.92521855339956 1e-06 8.25555518847967 3.15977554650481
0.380230252379857 1e-06 8.60925006200698 1.47449399884756
1.11413650388509 1e-06 7.74653222180841 2.37223122230093
0.234643191540386 1e-06 7.94856534603298 1.30586607518651
0.540495946665998 1e-06 7.60435183898829 1.73985198649002
1.26880678907915 1e-06 8.24028489316122 2.45871325754542
0.492965693391371 1e-06 8.03878671494423 1.64785762422684
0.525008907433515 1e-06 9.0951182368579 1.61291151547133
0.387507562763635 1e-06 8.37647331714381 1.49673945411156
0.639544112979862 1e-06 8.95496082151554 1.74300410444773
0.696427900541989 1e-06 7.33436384259088 1.95388382876335
1.16127472654735 1e-06 6.46433783318331 2.67951812015198
0.729976716303471 1e-06 8.05271945918057 1.91612806152132
0.792460683826326 1e-06 6.77667005649886 2.14349426107371
0.613318190173007 1e-06 7.93572303703212 1.79676072049732
1.51324424063693 1e-06 8.55386180269823 2.6557805612458
0.784428551907512 1e-06 7.65599053255314 2.01912524514544
1.06279862056137 1e-06 8.10454364231463 2.26438874022292
0.950029873894867 1e-06 7.60423415218415 2.21164522347851
0.313204232590708 1e-06 6.67541360810951 1.50364549514165
1.11413650388509 1e-06 7.74653222180841 2.37223122230093
0.693153225495749 1e-06 6.63883346134169 2.03596832923113
0.726575937235163 1e-06 7.14647709994697 2.01228575624324
0.492965693391371 1e-06 8.03878671494423 1.64785762422684
0.539753845938179 1e-06 6.8793371462522 1.80740751017798
0.364180240265548 1e-06 7.5688823013903 1.51612363708227
0.753484962656624 1e-06 9.28625149133851 1.831574963755
0.75838077485952 1e-06 6.96148843440079 2.07497791256263
0.756812070993878 1e-06 7.85048757579083 1.96653465078874
0.842509284305015 1e-06 7.28333567723816 2.13270073768788
0.319767561562065 1e-06 8.70095484485721 1.39246822085535
0.922489164349915 1e-06 7.78736476313497 2.15647275585259
0.613318190173007 1e-06 7.93572303703212 1.79676072049732
1.01314356059028 1e-06 8.4847665722693 2.16455766037912
0.906861334638606 1e-06 6.91838219083433 2.263911258384
0.726575937235163 1e-06 7.14647709994697 2.01228575624324
0.322315624337197 1e-06 8.47099631934986 1.4072588413363
0.515328876548168 1e-06 7.81736280103456 1.69166840149496
0.772201009473126 1e-06 9.04335644602959 1.86956837337288
1.20086796387826 1e-06 8.79039634239429 2.31091836410907
0.950029873894867 1e-06 7.60423415218415 2.21164522347851
1.20086796387826 1e-06 8.79039634239429 2.31091836410907
0.610963082035378 1e-06 5.98597753816714 2.0157187771922
0.657829709762868 1e-06 8.71610360839177 1.78025626474704
0.456049124211069 1e-06 7.48001396859151 1.64444364328157
1.0378393980623 1e-06 8.2911381827517 2.21368957775788
0.375132094097228 1e-06 9.0782766327012 1.44369975365453
0.398574255495527 1e-06 8.14567282259649 1.52456685871754
0.46388068751371 1e-06 6.74686621743723 1.7182649269945
1.11413650388509 1e-06 7.74653222180841 2.37223122230093
0.616869013422756 1e-06 9.44733298810372 1.6857581651603
0.413772445051807 1e-06 7.91812692687575 1.55853059819269
0.613318190173007 1e-06 7.93572303703212 1.79676072049732
1.51324424063693 1e-06 8.55386180269823 2.6557805612458
0.515328876548168 1e-06 7.81736280103456 1.69166840149496
0.922489164349915 1e-06 7.78736476313497 2.15647275585259
0.272280659552108 1e-06 7.08498776548094 1.41156499125251
0.596383502657495 1e-06 7.2031022275786 1.84642382901316
0.596383502657495 1e-06 7.2031022275786 1.84642382901316
0.988642371879455 1e-06 8.68687163349221 2.11672836810904
0.906861334638606 1e-06 6.91838219083433 2.263911258384
0.37626192134425 1e-06 8.84328516093252 1.45706760049761
0.704096666040927 1e-06 8.26406351539835 1.86788668948424
1.31552464286798 1e-06 7.89775239326596 2.56655679470008
0.344851296233267 1e-06 7.01217154025903 1.52712724421595
1.51324424063693 1e-06 8.55386180269823 2.6557805612458
0.812911431287659 1e-06 7.46756139987994 2.07428682354067
0.626621573914889 1e-06 7.01221446297634 1.90477162264353
0.667557625840689 1e-06 7.52735202489622 1.89879089974416
0.408122017460699 1e-06 7.1435110805195 1.60709882910993
0.283672987423904 1e-06 7.87605581622667 1.38401950405161
1.91010114805203 1e-06 8.40541993768927 3.10459977536641
0.704096666040927 1e-06 8.26406351539835 1.86788668948424
0.283672987423904 1e-06 7.87605581622667 1.38401950405161
0.548315068231323 1e-06 8.61386505423331 1.67018313540593
0.922489164349915 1e-06 7.78736476313497 2.15647275585259
1.11413650388509 1e-06 7.74653222180841 2.37223122230093
0.456049124211069 1e-06 7.48001396859151 1.64444364328157
0.540495946665998 1e-06 7.60435183898829 1.73985198649002
0.794241187345702 1e-06 8.80961537619132 1.91178061235086
0.408122017460699 1e-06 7.1435110805195 1.60709882910993
0.726575937235163 1e-06 7.14647709994697 2.01228575624324
0.626621573914889 1e-06 7.01221446297634 1.90477162264353
0.639807512424618 1e-06 7.72731042112836 1.84644931274344
1.08816281704808 1e-06 7.9235133824414 2.31705406540746
0.729976716303471 1e-06 8.05271945918057 1.91612806152132
0.84354384262169 1e-06 8.37360604611197 2.00422318864751
1.16905313414522 1e-06 7.39767908861185 2.49334340975567
0.730326386595004 1e-06 9.78952289756796 1.77230349208985
0.812911431287659 1e-06 7.46756139987994 2.07428682354067
0.46388068751371 1e-06 6.74686621743723 1.7182649269945
0.519940132044236 1e-06 9.33886032825126 1.59272491112432
0.613318190173007 1e-06 7.93572303703212 1.79676072049732
0.539753845938179 1e-06 6.8793371462522 1.80740751017798
0.567371380392516 1e-06 6.18144595552845 1.92612398348562
0.639807512424618 1e-06 7.72731042112836 1.84644931274344
1.59351441463175 1e-06 7.90305908882495 2.87274477951844
0.384352445105264 1e-06 7.3527847717894 1.55869923817682
1.43535464104419 1e-06 9.27472047293523 2.46540396861305
0.596383502657495 1e-06 7.2031022275786 1.84642382901316
1.00847271364762 1e-06 7.24576283799463 2.33275672143628
0.726575937235163 1e-06 7.14647709994697 2.01228575624324
0.784428551907512 1e-06 7.65599053255314 2.01912524514544
0.812911431287659 1e-06 7.46756139987994 2.07428682354067
0.784428551907512 1e-06 7.65599053255314 2.01912524514544
0.456049124211069 1e-06 7.48001396859151 1.64444364328157
1.11413650388509 1e-06 7.74653222180841 2.37223122230093
0.571665242859954 1e-06 6.69058700511035 1.87005286067718
1.01314356059028 1e-06 8.4847665722693 2.16455766037912
0.571665242859954 1e-06 6.69058700511035 1.87005286067718
1.51324424063693 1e-06 8.55386180269823 2.6557805612458
0.906861334638606 1e-06 6.91838219083433 2.263911258384
0.906861334638606 1e-06 6.91838219083433 2.263911258384
0.613318190173007 1e-06 7.93572303703212 1.79676072049732
0.87222887158375 1e-06 6.39027476639482 2.30991405148227
0.45984316860791 1e-06 8.5006776384514 1.57700531997531
2.48270854874594 1e-06 8.6398861165121 3.68885671651748
0.548315068231323 1e-06 8.61386505423331 1.67018313540593
0.29073755810012 1e-06 6.87734910526417 1.45410178477971
0.84354384262169 1e-06 8.37360604611197 2.00422318864751
0.540495946665998 1e-06 7.60435183898829 1.73985198649002
0.626621573914889 1e-06 7.01221446297634 1.90477162264353
1.33988193928405 1e-06 7.72944193671169 2.62497399682253
0.657829709762868 1e-06 8.71610360839177 1.78025626474704
0.616869013422756 1e-06 9.44733298810372 1.6857581651603
0.784428551907512 1e-06 7.65599053255314 2.01912524514544
0.29073755810012 1e-06 6.87734910526417 1.45410178477971
1.31552464286798 1e-06 7.89775239326596 2.56655679470008
0.739297702257466 1e-06 9.53587534131799 1.79896019123892
0.613318190173007 1e-06 7.93572303703212 1.79676072049732
1.08816281704808 1e-06 7.9235133824414 2.31705406540746
0.922489164349915 1e-06 7.78736476313497 2.15647275585259
1.86606192487902 1e-06 8.86497945204849 2.95207160797806
0.45984316860791 1e-06 8.5006776384514 1.57700531997531
1.20086796387826 1e-06 8.79039634239429 2.31091836410907
0.45984316860791 1e-06 8.5006776384514 1.57700531997531
0.45984316860791 1e-06 8.5006776384514 1.57700531997531
0.756812070993878 1e-06 7.85048757579083 1.96653465078874
0.792460683826326 1e-06 6.77667005649886 2.14349426107371
0.75838077485952 1e-06 6.96148843440079 2.07497791256263
0.433091414948602 1e-06 7.69562854539613 1.59868459893061
0.679727338444871 1e-06 8.48528829805631 1.8222761635346
0.625767224095011 1e-06 9.19948439105853 1.71141326136303
0.567662607335661 1e-06 7.39991524624225 1.79154704411446
0.434803379031789 1e-06 6.94173919530343 1.66045570265641
1.63816466067145 1e-06 7.57566017131206 3.00395545897766
0.906861334638606 1e-06 6.91838219083433 2.263911258384
0.588622218020963 1e-06 8.15337039660545 1.7501695249504
0.434803379031789 1e-06 6.94173919530343 1.66045570265641
0.704096666040927 1e-06 8.26406351539835 1.86788668948424
0.753484962656624 1e-06 9.28625149133851 1.831574963755
0.639807512424618 1e-06 7.72731042112836 1.84644931274344
0.667557625840689 1e-06 7.52735202489622 1.89879089974416
0.639807512424618 1e-06 7.72731042112836 1.84644931274344
1.08816281704808 1e-06 7.9235133824414 2.31705406540746
0.812911431287659 1e-06 7.46756139987994 2.07428682354067
0.540495946665998 1e-06 7.60435183898829 1.73985198649002
0.75838077485952 1e-06 6.96148843440079 2.07497791256263
0.988642371879455 1e-06 8.68687163349221 2.11672836810904
0.525008907433515 1e-06 9.0951182368579 1.61291151547133
1.14097796526675 1e-06 7.57191634702212 2.43064853406796
1.14097796526675 1e-06 7.57191634702212 2.43064853406796
0.387507562763635 1e-06 8.37647331714381 1.49673945411156
0.704096666040927 1e-06 8.26406351539835 1.86788668948424
1.26880678907915 1e-06 8.24028489316122 2.45871325754542
0.639544112979862 1e-06 8.95496082151554 1.74300410444773
0.540495946665998 1e-06 7.60435183898829 1.73985198649002
1.06279862056137 1e-06 8.10454364231463 2.26438874022292
0.613318190173007 1e-06 7.93572303703212 1.79676072049732
0.792460683826326 1e-06 6.77667005649886 2.14349426107371
0.696427900541989 1e-06 7.33436384259088 1.95388382876335
1.08816281704808 1e-06 7.9235133824414 2.31705406540746
1.0378393980623 1e-06 8.2911381827517 2.21368957775788
0.89566154076692 1e-06 7.97556152382561 2.10381522535951
0.792460683826326 1e-06 6.77667005649886 2.14349426107371
1.08816281704808 1e-06 7.9235133824414 2.31705406540746
0.84354384262169 1e-06 8.37360604611197 2.00422318864751
0.540495946665998 1e-06 7.60435183898829 1.73985198649002
0.408122017460699 1e-06 7.1435110805195 1.60709882910993
0.2719841086431 1e-06 8.7777552978582 1.32407644621215
1.0378393980623 1e-06 8.2911381827517 2.21368957775788
0.264475989457077 1e-06 6.53821061165371 1.4341099993196
0.257876851219338 1e-06 7.29696690424422 1.37616457645686
0.704096666040927 1e-06 8.26406351539835 1.86788668948424
0.756812070993878 1e-06 7.85048757579083 1.96653465078874
0.812911431287659 1e-06 7.46756139987994 2.07428682354067
0.818336629936076 1e-06 8.58635507358864 1.95696417228788
0.272280659552108 1e-06 7.08498776548094 1.41156499125251
0.988642371879455 1e-06 8.68687163349221 2.11672836810904
0.348051711222642 1e-06 7.79021343520108 1.47996974746677
1.14097796526675 1e-06 7.57191634702212 2.43064853406796
0.704096666040927 1e-06 8.26406351539835 1.86788668948424
0.869367079853992 1e-06 8.17046326412612 2.05316560248803
0.756812070993878 1e-06 7.85048757579083 1.96653465078874
0.433091414948602 1e-06 7.69562854539613 1.59868459893061
0.842509284305015 1e-06 7.28333567723816 2.13270073768788
0.397449935602513 1e-06 6.61397788334077 1.63597415799238
0.244113461006612 1e-06 6.20534353074065 1.4217593560297
0.323640993385877 1e-06 7.22142201322877 1.48144732923622
1.08816281704808 1e-06 7.9235133824414 2.31705406540746
0.515328876548168 1e-06 7.81736280103456 1.69166840149496
1.49383987648131 1e-06 8.72456170527046 2.60662353897616
0.427979070263365 1e-06 6.4239113514747 1.69828159782083
0.244590421508516 1e-06 6.73826710872655 1.38726980681071
0.679727338444871 1e-06 8.48528829805631 1.8222761635346
0.729976716303471 1e-06 8.05271945918057 1.91612806152132
0.492965693391371 1e-06 8.03878671494423 1.64785762422684
1.06279862056137 1e-06 8.10454364231463 2.26438874022292
1.24602376971059 1e-06 8.4174802003091 2.40801002315305
0.667557625840689 1e-06 7.52735202489622 1.89879089974416
0.495283758716988 1e-06 6.55714566312161 1.7808087455989
0.613318190173007 1e-06 7.93572303703212 1.79676072049732
0.456049124211069 1e-06 7.48001396859151 1.64444364328157
0.756812070993878 1e-06 7.85048757579083 1.96653465078874
0.327551855429333 1e-06 8.24225329089106 1.42623363080101
1.22341685167609 1e-06 8.60041458051257 2.3588539914503
0.679727338444871 1e-06 8.48528829805631 1.8222761635346
0.202208834662926 1e-06 7.575767276481 1.26956391935262
0.772201009473126 1e-06 9.04335644602959 1.86956837337288
0.0813923800474476 1e-06 5.79973562597492 1.07825618672568
0.335962842668075 1e-06 8.01508925476171 1.45019933506577
0.571665242859954 1e-06 6.69058700511035 1.87005286067718
0.481868389232751 1e-06 7.27237578810567 1.69486577039882
0.45984316860791 1e-06 8.5006776384514 1.57700531997531
0.515328876548168 1e-06 7.81736280103456 1.69166840149496
0.244590421508516 1e-06 6.73826710872655 1.38726980681071
0.247169767427286 1e-06 7.51203127315178 1.34736348346824
0.339274120367732 1e-06 6.47989459353153 1.55955705537033
1.85149315404368 1e-06 9.02497180666028 2.90412919245986
0.89566154076692 1e-06 7.97556152382561 2.10381522535951
0.794241187345702 1e-06 8.80961537619132 1.91178061235086
0.906861334638606 1e-06 6.91838219083433 2.263911258384
1.06279862056137 1e-06 8.10454364231463 2.26438874022292
0.842509284305015 1e-06 7.28333567723816 2.13270073768788
1.31552464286798 1e-06 7.89775239326596 2.56655679470008
0.348051711222642 1e-06 7.79021343520108 1.47996974746677
0.567662607335661 1e-06 7.39991524624225 1.79154704411446
0.873625347405188 1e-06 7.10116922445593 2.19539477710875
0.364180240265548 1e-06 7.5688823013903 1.51612363708227
0.658674619926806 1e-06 6.82504277932971 1.96745287531045
0.540495946665998 1e-06 7.60435183898829 1.73985198649002
0.322315624337197 1e-06 8.47099631934986 1.4072588413363
0.540495946665998 1e-06 7.60435183898829 1.73985198649002
0.481868389232751 1e-06 7.27237578810567 1.69486577039882
0.384352445105264 1e-06 7.3527847717894 1.55869923817682
0.726575937235163 1e-06 7.14647709994697 2.01228575624324
0.540495946665998 1e-06 7.60435183898829 1.73985198649002
1.06279862056137 1e-06 8.10454364231463 2.26438874022292
0.639807512424618 1e-06 7.72731042112836 1.84644931274344
0.626621573914889 1e-06 7.01221446297634 1.90477162264353
0.364180240265548 1e-06 7.5688823013903 1.51612363708227
0.950029873894867 1e-06 7.60423415218415 2.21164522347851
1.06279862056137 1e-06 8.10454364231463 2.26438874022292
1.26880678907915 1e-06 8.24028489316122 2.45871325754542
0.534397370793875 1e-06 8.85293872686672 1.63860031062045
0.277246268990417 1e-06 8.09929894039899 1.36315798703298
0.704096666040927 1e-06 8.26406351539835 1.86788668948424
0.384352445105264 1e-06 7.3527847717894 1.55869923817682
1.20086796387826 1e-06 8.79039634239429 2.31091836410907
0.812911431287659 1e-06 7.46756139987994 2.07428682354067
0.588622218020963 1e-06 8.15337039660545 1.7501695249504
1.51324424063693 1e-06 8.55386180269823 2.6557805612458
0.567662607335661 1e-06 7.39991524624225 1.79154704411446
0.696427900541989 1e-06 7.33436384259088 1.95388382876335
0.257876851219338 1e-06 7.29696690424422 1.37616457645686
1.22341685167609 1e-06 8.60041458051257 2.3588539914503
0.567662607335661 1e-06 7.39991524624225 1.79154704411446
0.37626192134425 1e-06 8.84328516093252 1.45706760049761
0.567662607335661 1e-06 7.39991524624225 1.79154704411446
1.01314356059028 1e-06 8.4847665722693 2.16455766037912
1.08816281704808 1e-06 7.9235133824414 2.31705406540746
0.306418317973199 1e-06 7.43612327234349 1.44243572151337
0.398574255495527 1e-06 8.14567282259649 1.52456685871754
0.515328876548168 1e-06 7.81736280103456 1.69166840149496
1.20086796387826 1e-06 8.79039634239429 2.31091836410907
1.01314356059028 1e-06 8.4847665722693 2.16455766037912
0.639807512424618 1e-06 7.72731042112836 1.84644931274344
0.613318190173007 1e-06 7.93572303703212 1.79676072049732
0.812911431287659 1e-06 7.46756139987994 2.07428682354067
0.202208834662926 1e-06 7.575767276481 1.26956391935262
0.434803379031789 1e-06 6.94173919530343 1.66045570265641
0.492965693391371 1e-06 8.03878671494423 1.64785762422684
1.08816281704808 1e-06 7.9235133824414 2.31705406540746
1.86606192487902 1e-06 8.86497945204849 2.95207160797806
0.657829709762868 1e-06 8.71610360839177 1.78025626474704
0.588622218020963 1e-06 8.15337039660545 1.7501695249504
0.474287392759872 1e-06 8.26723383929896 1.60943319368888
1.14097796526675 1e-06 7.57191634702212 2.43064853406796
0.481868389232751 1e-06 7.27237578810567 1.69486577039882
0.89566154076692 1e-06 7.97556152382561 2.10381522535951
1.11413650388509 1e-06 7.74653222180841 2.37223122230093
0.228848779745434 1e-06 6.94308135629705 1.34805296930408
1.4744503681525 1e-06 8.90083139448361 2.55868130154821
0.29073755810012 1e-06 6.87734910526417 1.45410178477971
0.873625347405188 1e-06 7.10116922445593 2.19539477710875
1.08816281704808 1e-06 7.9235133824414 2.31705406540746
1.01314356059028 1e-06 8.4847665722693 2.16455766037912
0.461497798127132 1e-06 6.23701925064185 1.76671936761504
0.515328876548168 1e-06 7.81736280103456 1.69166840149496
1.33988193928405 1e-06 7.72944193671169 2.62497399682253
0.515328876548168 1e-06 7.81736280103456 1.69166840149496
0.244590421508516 1e-06 6.73826710872655 1.38726980681071
0.45984316860791 1e-06 8.5006776384514 1.57700531997531
0.696427900541989 1e-06 7.33436384259088 1.95388382876335
1.0378393980623 1e-06 8.2911381827517 2.21368957775788
0.515328876548168 1e-06 7.81736280103456 1.69166840149496
0.397449935602513 1e-06 6.61397788334077 1.63597415799238
0.313204232590708 1e-06 6.67541360810951 1.50364549514165
0.257876851219338 1e-06 7.29696690424422 1.37616457645686
0.818336629936076 1e-06 8.58635507358864 1.95696417228788
1.0378393980623 1e-06 8.2911381827517 2.21368957775788
0.873625347405188 1e-06 7.10116922445593 2.19539477710875
0.534397370793875 1e-06 8.85293872686672 1.63860031062045
0.625767224095011 1e-06 9.19948439105853 1.71141326136303
0.978561793778822 1e-06 7.42438912836361 2.27006240029816
1.69102722213173 1e-06 7.21610611788765 3.1703754572299
0.474287392759872 1e-06 8.26723383929896 1.60943319368888
0.456049124211069 1e-06 7.48001396859151 1.64444364328157
0.873625347405188 1e-06 7.10116922445593 2.19539477710875
0.679727338444871 1e-06 8.48528829805631 1.8222761635346
0.45984316860791 1e-06 8.5006776384514 1.57700531997531
0.539753845938179 1e-06 6.8793371462522 1.80740751017798
1.23134086414792 1e-06 7.0389025897414 2.63868586831387
0.384352445105264 1e-06 7.3527847717894 1.55869923817682
0.658674619926806 1e-06 6.82504277932971 1.96745287531045
0.369647319607332 1e-06 6.80965344067587 1.57888271383965
1.31552464286798 1e-06 7.89775239326596 2.56655679470008
1.0378393980623 1e-06 8.2911381827517 2.21368957775788
1.36531276507917 1e-06 7.56067017507879 2.68766822038417
0.293221311732523 1e-06 7.65475930529543 1.41015645473442
0.515328876548168 1e-06 7.81736280103456 1.69166840149496
0.231807733294634 1e-06 8.16953947222236 1.29135712696044
0.461497798127132 1e-06 6.23701925064185 1.76671936761504
0.397449935602513 1e-06 6.61397788334077 1.63597415799238
0.398574255495527 1e-06 8.14567282259649 1.52456685871754
0.89566154076692 1e-06 7.97556152382561 2.10381522535951
0.667557625840689 1e-06 7.52735202489622 1.89879089974416
0.474287392759872 1e-06 8.26723383929896 1.60943319368888
0.726575937235163 1e-06 7.14647709994697 2.01228575624324
1.00847271364762 1e-06 7.24576283799463 2.33275672143628
0.756812070993878 1e-06 7.85048757579083 1.96653465078874
0.540495946665998 1e-06 7.60435183898829 1.73985198649002
0.571665242859954 1e-06 6.69058700511035 1.87005286067718
0.45984316860791 1e-06 8.5006776384514 1.57700531997531
0.492965693391371 1e-06 8.03878671494423 1.64785762422684
0.231807733294634 1e-06 8.16953947222236 1.29135712696044
1.01314356059028 1e-06 8.4847665722693 2.16455766037912
0.978561793778822 1e-06 7.42438912836361 2.27006240029816
0.613318190173007 1e-06 7.93572303703212 1.79676072049732
0.234643191540386 1e-06 7.94856534603298 1.30586607518651
1.08816281704808 1e-06 7.9235133824414 2.31705406540746
0.539753845938179 1e-06 6.8793371462522 1.80740751017798
0.529446821276213 1e-06 6.3699118374869 1.84930014038006
0.481868389232751 1e-06 7.27237578810567 1.69486577039882
0.515328876548168 1e-06 7.81736280103456 1.69166840149496
0.75838077485952 1e-06 6.96148843440079 2.07497791256263
0.548315068231323 1e-06 8.61386505423331 1.67018313540593
0.257876851219338 1e-06 7.29696690424422 1.37616457645686
0.667557625840689 1e-06 7.52735202489622 1.89879089974416
0.364180240265548 1e-06 7.5688823013903 1.51612363708227
0.772201009473126 1e-06 9.04335644602959 1.86956837337288
0.729976716303471 1e-06 8.05271945918057 1.91612806152132
0.873625347405188 1e-06 7.10116922445593 2.19539477710875
0.293221311732523 1e-06 7.65475930529543 1.41015645473442
0.529446821276213 1e-06 6.3699118374869 1.84930014038006
0.696427900541989 1e-06 7.33436384259088 1.95388382876335
0.596383502657495 1e-06 7.2031022275786 1.84642382901316
0.873625347405188 1e-06 7.10116922445593 2.19539477710875
0.384352445105264 1e-06 7.3527847717894 1.55869923817682
0.64425941708904 1e-06 6.31455874718823 2.01538911842554
0.613318190173007 1e-06 7.93572303703212 1.79676072049732
0.387507562763635 1e-06 8.37647331714381 1.49673945411156
0.869367079853992 1e-06 8.17046326412612 2.05316560248803
1.01314356059028 1e-06 8.4847665722693 2.16455766037912
0.433091414948602 1e-06 7.69562854539613 1.59868459893061
0.492965693391371 1e-06 8.03878671494423 1.64785762422684
0.940751379946924 1e-06 9.12182334856898 2.02493986288419
0.481868389232751 1e-06 7.27237578810567 1.69486577039882
0.704096666040927 1e-06 8.26406351539835 1.86788668948424
0.869367079853992 1e-06 8.17046326412612 2.05316560248803
0.567662607335661 1e-06 7.39991524624225 1.79154704411446
0.398574255495527 1e-06 8.14567282259649 1.52456685871754
1.83685246390089 1e-06 9.18997049478085 2.85713042279499
0.492965693391371 1e-06 8.03878671494423 1.64785762422684
0.443549834818713 1e-06 8.97545062554443 1.5295905788782
0.696427900541989 1e-06 7.33436384259088 1.95388382876335
1.24602376971059 1e-06 8.4174802003091 2.40801002315305
0.397449935602513 1e-06 6.61397788334077 1.63597415799238
0.313204232590708 1e-06 6.67541360810951 1.50364549514165
0.792460683826326 1e-06 6.77667005649886 2.14349426107371
0.818336629936076 1e-06 8.58635507358864 1.95696417228788
0.571665242859954 1e-06 6.69058700511035 1.87005286067718
0.397449935602513 1e-06 6.61397788334077 1.63597415799238
0.433091414948602 1e-06 7.69562854539613 1.59868459893061
0.596383502657495 1e-06 7.2031022275786 1.84642382901316
0.548315068231323 1e-06 8.61386505423331 1.67018313540593
0.756812070993878 1e-06 7.85048757579083 1.96653465078874
0.443549834818713 1e-06 8.97545062554443 1.5295905788782
0.50986845144595 1e-06 7.07257373110139 1.74922124997451
0.398574255495527 1e-06 8.14567282259649 1.52456685871754
1.31552464286798 1e-06 7.89775239326596 2.56655679470008
0.639807512424618 1e-06 7.72731042112836 1.84644931274344
0.548315068231323 1e-06 8.61386505423331 1.67018313540593
0.696427900541989 1e-06 7.33436384259088 1.95388382876335
0.548315068231323 1e-06 8.61386505423331 1.67018313540593
0.818336629936076 1e-06 8.58635507358864 1.95696417228788
0.433091414948602 1e-06 7.69562854539613 1.59868459893061
0.869367079853992 1e-06 8.17046326412612 2.05316560248803
0.729976716303471 1e-06 8.05271945918057 1.91612806152132
0.696427900541989 1e-06 7.33436384259088 1.95388382876335
0.397449935602513 1e-06 6.61397788334077 1.63597415799238
0.319767561562065 1e-06 8.70095484485721 1.39246822085535
1.61519269748374 1e-06 7.74124150022329 2.93543890351273
0.704096666040927 1e-06 8.26406351539835 1.86788668948424
0.384352445105264 1e-06 7.3527847717894 1.55869923817682
1.22341685167609 1e-06 8.60041458051257 2.3588539914503
0.756812070993878 1e-06 7.85048757579083 1.96653465078874
0.596383502657495 1e-06 7.2031022275786 1.84642382901316
0.75838077485952 1e-06 6.96148843440079 2.07497791256263
0.434803379031789 1e-06 6.94173919530343 1.66045570265641
1.31552464286798 1e-06 7.89775239326596 2.56655679470008
1.19889291602355 1e-06 7.22124790684178 2.56185919817821
0.277246268990417 1e-06 8.09929894039899 1.36315798703298
0.344851296233267 1e-06 7.01217154025903 1.52712724421595
0.89566154076692 1e-06 7.97556152382561 2.10381522535951
0.588622218020963 1e-06 8.15337039660545 1.7501695249504
0.794241187345702 1e-06 8.80961537619132 1.91178061235086
1.51324424063693 1e-06 8.55386180269823 2.6557805612458
0.433091414948602 1e-06 7.69562854539613 1.59868459893061
0.588622218020963 1e-06 8.15337039660545 1.7501695249504
0.639807512424618 1e-06 7.72731042112836 1.84644931274344
1.29191262798658 1e-06 8.06750850279931 2.51138105891263
0.729976716303471 1e-06 8.05271945918057 1.91612806152132
1.14097796526675 1e-06 7.57191634702212 2.43064853406796
0.433091414948602 1e-06 7.69562854539613 1.59868459893061
0.667557625840689 1e-06 7.52735202489622 1.89879089974416
1.01314356059028 1e-06 8.4847665722693 2.16455766037912
0.322315624337197 1e-06 8.47099631934986 1.4072588413363
0.729976716303471 1e-06 8.05271945918057 1.91612806152132
1.11413650388509 1e-06 7.74653222180841 2.37223122230093
1.31552464286798 1e-06 7.89775239326596 2.56655679470008
0.344851296233267 1e-06 7.01217154025903 1.52712724421595
0.322315624337197 1e-06 8.47099631934986 1.4072588413363
0.922489164349915 1e-06 7.78736476313497 2.15647275585259
1.00847271364762 1e-06 7.24576283799463 2.33275672143628
1.11413650388509 1e-06 7.74653222180841 2.37223122230093
0.922489164349915 1e-06 7.78736476313497 2.15647275585259
0.818336629936076 1e-06 8.58635507358864 1.95696417228788
0.596383502657495 1e-06 7.2031022275786 1.84642382901316
0.29073755810012 1e-06 6.87734910526417 1.45410178477971
0.726575937235163 1e-06 7.14647709994697 2.01228575624324
1.29191262798658 1e-06 8.06750850279931 2.51138105891263
0.548315068231323 1e-06 8.61386505423331 1.67018313540593
0.639544112979862 1e-06 8.95496082151554 1.74300410444773
1.00847271364762 1e-06 7.24576283799463 2.33275672143628
0.167178740306058 1e-06 7.62741554555531 1.20408860236973
0.239610707969282 1e-06 7.72936558493468 1.32425400882534
0.75838077485952 1e-06 6.96148843440079 2.07497791256263
0.818336629936076 1e-06 8.58635507358864 1.95696417228788
1.19889291602355 1e-06 7.22124790684178 2.56185919817821
0.492965693391371 1e-06 8.03878671494423 1.64785762422684
0.613318190173007 1e-06 7.93572303703212 1.79676072049732
0.704096666040927 1e-06 8.26406351539835 1.86788668948424
0.869367079853992 1e-06 8.17046326412612 2.05316560248803
0.323640993385877 1e-06 7.22142201322877 1.48144732923622
0.794241187345702 1e-06 8.80961537619132 1.91178061235086
1.26880678907915 1e-06 8.24028489316122 2.45871325754542
1.08816281704808 1e-06 7.9235133824414 2.31705406540746
2.46919849217486 1e-06 8.90742843653855 3.58548555711111
0.842509284305015 1e-06 7.28333567723816 2.13270073768788
0.515328876548168 1e-06 7.81736280103456 1.69166840149496
0.829817249096554 1e-06 6.58826431578418 2.22032099782152
0.408122017460699 1e-06 7.1435110805195 1.60709882910993
0.369647319607332 1e-06 6.80965344067587 1.57888271383965
0.657829709762868 1e-06 8.71610360839177 1.78025626474704
0.567662607335661 1e-06 7.39991524624225 1.79154704411446
0.474287392759872 1e-06 8.26723383929896 1.60943319368888
0.704096666040927 1e-06 8.26406351539835 1.86788668948424
0.588622218020963 1e-06 8.15337039660545 1.7501695249504
0.729976716303471 1e-06 8.05271945918057 1.91612806152132
0.540495946665998 1e-06 7.60435183898829 1.73985198649002
0.387507562763635 1e-06 8.37647331714381 1.49673945411156
0.729976716303471 1e-06 8.05271945918057 1.91612806152132
1.06279862056137 1e-06 8.10454364231463 2.26438874022292
0.756812070993878 1e-06 7.85048757579083 1.96653465078874
1.11413650388509 1e-06 7.74653222180841 2.37223122230093
1.08816281704808 1e-06 7.9235133824414 2.31705406540746
0.704096666040927 1e-06 8.26406351539835 1.86788668948424
1.08816281704808 1e-06 7.9235133824414 2.31705406540746
1.15566429752751 1e-06 9.19690367127412 2.21780348333253
1.19889291602355 1e-06 7.22124790684178 2.56185919817821
0.408122017460699 1e-06 7.1435110805195 1.60709882910993
0.639807512424618 1e-06 7.72731042112836 1.84644931274344
1.29191262798658 1e-06 8.06750850279931 2.51138105891263
0.818336629936076 1e-06 8.58635507358864 1.95696417228788
0.613318190173007 1e-06 7.93572303703212 1.79676072049732
0.704096666040927 1e-06 8.26406351539835 1.86788668948424
0.667557625840689 1e-06 7.52735202489622 1.89879089974416
1.16905313414522 1e-06 7.39767908861185 2.49334340975567
0.794241187345702 1e-06 8.80961537619132 1.91178061235086
1.00847271364762 1e-06 7.24576283799463 2.33275672143628
0.950029873894867 1e-06 7.60423415218415 2.21164522347851
0.679727338444871 1e-06 8.48528829805631 1.8222761635346
0.264475989457077 1e-06 6.53821061165371 1.4341099993196
0.922489164349915 1e-06 7.78736476313497 2.15647275585259
1.0378393980623 1e-06 8.2911381827517 2.21368957775788
0.571665242859954 1e-06 6.69058700511035 1.87005286067718
0.658674619926806 1e-06 6.82504277932971 1.96745287531045
0.323640993385877 1e-06 7.22142201322877 1.48144732923622
0.922489164349915 1e-06 7.78736476313497 2.15647275585259
1.06279862056137 1e-06 8.10454364231463 2.26438874022292
0.613318190173007 1e-06 7.93572303703212 1.79676072049732
0.567662607335661 1e-06 7.39991524624225 1.79154704411446
0.978561793778822 1e-06 7.42438912836361 2.27006240029816
0.922489164349915 1e-06 7.78736476313497 2.15647275585259
0.873625347405188 1e-06 7.10116922445593 2.19539477710875
0.492965693391371 1e-06 8.03878671494423 1.64785762422684
0.364180240265548 1e-06 7.5688823013903 1.51612363708227
0.639807512424618 1e-06 7.72731042112836 1.84644931274344
0.626621573914889 1e-06 7.01221446297634 1.90477162264353
0.398574255495527 1e-06 8.14567282259649 1.52456685871754
0.842509284305015 1e-06 7.28333567723816 2.13270073768788
0.943178373887264 1e-06 6.73122607463904 2.34073652360886
0.613318190173007 1e-06 7.93572303703212 1.79676072049732
1.26880678907915 1e-06 8.24028489316122 2.45871325754542
0.408122017460699 1e-06 7.1435110805195 1.60709882910993
0.540495946665998 1e-06 7.60435183898829 1.73985198649002
1.06279862056137 1e-06 8.10454364231463 2.26438874022292
0.327551855429333 1e-06 8.24225329089106 1.42623363080101
0.596383502657495 1e-06 7.2031022275786 1.84642382901316
0.495283758716988 1e-06 6.55714566312161 1.7808087455989
0.596383502657495 1e-06 7.2031022275786 1.84642382901316
0.950029873894867 1e-06 7.60423415218415 2.21164522347851
0.726575937235163 1e-06 7.14647709994697 2.01228575624324
0.667557625840689 1e-06 7.52735202489622 1.89879089974416
0.696427900541989 1e-06 7.33436384259088 1.95388382876335
0.525008907433515 1e-06 9.0951182368579 1.61291151547133
0.588622218020963 1e-06 8.15337039660545 1.7501695249504
0.596383502657495 1e-06 7.2031022275786 1.84642382901316
0.784428551907512 1e-06 7.65599053255314 2.01912524514544
0.433091414948602 1e-06 7.69562854539613 1.59868459893061
0.667557625840689 1e-06 7.52735202489622 1.89879089974416
1.22341685167609 1e-06 8.60041458051257 2.3588539914503
0.588622218020963 1e-06 8.15337039660545 1.7501695249504
0.696427900541989 1e-06 7.33436384259088 1.95388382876335
0.515328876548168 1e-06 7.81736280103456 1.69166840149496
0.380230252379857 1e-06 8.60925006200698 1.47449399884756
1.26880678907915 1e-06 8.24028489316122 2.45871325754542
0.75838077485952 1e-06 6.96148843440079 2.07497791256263
0.729976716303471 1e-06 8.05271945918057 1.91612806152132
1.57272468320186 1e-06 8.06356685473913 2.8143276854474
0.704096666040927 1e-06 8.26406351539835 1.86788668948424
0.571665242859954 1e-06 6.69058700511035 1.87005286067718
0.696427900541989 1e-06 7.33436384259088 1.95388382876335
0.64425941708904 1e-06 6.31455874718823 2.01538911842554
0.384352445105264 1e-06 7.3527847717894 1.55869923817682
0.873625347405188 1e-06 7.10116922445593 2.19539477710875
0.456049124211069 1e-06 7.48001396859151 1.64444364328157
1.59351441463175 1e-06 7.90305908882495 2.87274477951844
0.679727338444871 1e-06 8.48528829805631 1.8222761635346
0.613318190173007 1e-06 7.93572303703212 1.79676072049732
1.45498270656505 1e-06 9.08381868352875 2.51168309943405
0.588622218020963 1e-06 8.15337039660545 1.7501695249504
1.53277008366232 1e-06 8.38759537215032 2.7064839476245
0.195896661880341 1e-06 8.44910877191328 1.22206945346154
0.696427900541989 1e-06 7.33436384259088 1.95388382876335
0.540495946665998 1e-06 7.60435183898829 1.73985198649002
0.567662607335661 1e-06 7.39991524624225 1.79154704411446
0.726575937235163 1e-06 7.14647709994697 2.01228575624324
0.548315068231323 1e-06 8.61386505423331 1.67018313540593
1.00847271364762 1e-06 7.24576283799463 2.33275672143628
0.566622617685081 1e-06 8.37992945510782 1.70761611697801
0.171912619925452 1e-06 6.44559266501662 1.26929886904042
0.29073755810012 1e-06 6.87734910526417 1.45410178477971
0.335962842668075 1e-06 8.01508925476171 1.45019933506577
1.24602376971059 1e-06 8.4174802003091 2.40801002315305
0.433091414948602 1e-06 7.69562854539613 1.59868459893061
0.784428551907512 1e-06 7.65599053255314 2.01912524514544
0.222573251094279 1e-06 6.39737044216484 1.36974998030556
0.818336629936076 1e-06 8.58635507358864 1.95696417228788
0.398574255495527 1e-06 8.14567282259649 1.52456685871754
0.842509284305015 1e-06 7.28333567723816 2.13270073768788
0.481868389232751 1e-06 7.27237578810567 1.69486577039882
0.588622218020963 1e-06 8.15337039660545 1.7501695249504
0.515328876548168 1e-06 7.81736280103456 1.69166840149496
1.5525458487955 1e-06 8.22458911978484 2.75915317813783
1.5525458487955 1e-06 8.22458911978484 2.75915317813783
0.726575937235163 1e-06 7.14647709994697 2.01228575624324
0.906861334638606 1e-06 6.91838219083433 2.263911258384
0.812911431287659 1e-06 7.46756139987994 2.07428682354067
