# Supplementary material for: A Unified Probabilistic Framework for Dose–Response Assessment of Human Health Effects
Source: Environ Health Perspect. 2015 May 22;123(12):1241–54. doi: 10.1289/ehp.1409385 (PMC4671238; doi:10.1289/ehp.1409385)
Supplement: (219 KB) ZIP [file ehp.1409385.s002.acco.zip › SupplementalDataAndRCodeFiles/meth.w.bmr.10.bootstrap.samples.dat]

"ADM" "a" "b" "c"
1.92769992597234 1e-06 7.27237578810567 1.69486577039882
1.71558699524167 1e-06 7.5688823013903 1.51612363708227
2.46236472743477 1e-06 8.95496082151554 1.74300410444773
2.26804102883543 1e-06 7.93572303703212 1.79676072049732
2.7304814895257 1e-06 8.17046326412612 2.05316560248803
2.74888929521483 1e-06 7.60423415218415 2.21164522347851
2.51170685554647 1e-06 7.65599053255314 2.01912524514544
2.17450551315959 1e-06 6.82504277932971 1.96745287531045
1.86156381266528 1e-06 8.14567282259649 1.52456685871754
3.62460389989279 1e-06 8.06356685473913 2.8143276854474
1.60649094490486 1e-06 7.01217154025903 1.52712724421595
3.00001908400458 1e-06 8.2911381827517 2.21368957775788
2.62730734460216 1e-06 6.03848465128187 2.70413920110198
2.12918880212961 1e-06 7.2031022275786 1.84642382901316
2.26804102883543 1e-06 7.93572303703212 1.79676072049732
2.31829054923232 1e-06 7.33436384259088 1.95388382876335
2.74275175790538 1e-06 7.78736476313497 2.15647275585259
3.29950582999126 1e-06 8.24028489316122 2.45871325754542
2.48823875617348 1e-06 8.05271945918057 1.91612806152132
1.86156381266528 1e-06 8.14567282259649 1.52456685871754
1.86871582949047 1e-06 7.91812692687575 1.55853059819269
3.29292769992818 1e-06 8.06750850279931 2.51138105891263
1.86871582949047 1e-06 7.91812692687575 1.55853059819269
3.30612392363969 1e-06 8.4174802003091 2.40801002315305
2.53556471761713 1e-06 7.28333567723816 2.13270073768788
2.74275175790538 1e-06 7.78736476313497 2.15647275585259
1.95370539317377 1e-06 7.07257373110139 1.74922124997451
3.00000977170153 1e-06 7.9235133824414 2.31705406540746
2.06696681062279 1e-06 7.81736280103456 1.69166840149496
3.00001179689331 1e-06 7.39767908861185 2.49334340975567
1.86871582949047 1e-06 7.91812692687575 1.55853059819269
2.198181878632 1e-06 6.63883346134169 2.03596832923113
1.69818796507296 1e-06 8.01508925476171 1.45019933506577
2.53556471761713 1e-06 7.28333567723816 2.13270073768788
2.52358685214963 1e-06 7.46756139987994 2.07428682354067
2.71895227980851 1e-06 8.58635507358864 1.95696417228788
1.92769992597234 1e-06 7.27237578810567 1.69486577039882
2.04677267396866 1e-06 8.73719707556547 1.55056037229588
1.58093892110808 1e-06 7.22142201322877 1.48144732923622
2.26804102883543 1e-06 7.93572303703212 1.79676072049732
1.71558699524167 1e-06 7.5688823013903 1.51612363708227
2.35341481953686 1e-06 6.96148843440079 2.07497791256263
2.72446446706059 1e-06 8.37360604611197 2.00422318864751
2.1072119193817 1e-06 7.39991524624225 1.79154704411446
2.73661539146808 1e-06 7.97556152382561 2.10381522535951
3.6657611364144 1e-06 8.55386180269823 2.6557805612458
3.00001179689331 1e-06 7.39767908861185 2.49334340975567
2.35341481953686 1e-06 6.96148843440079 2.07497791256263
2.12918880212961 1e-06 7.2031022275786 1.84642382901316
3.00001200410575 1e-06 7.74653222180841 2.37223122230093
1.5624161761588 1e-06 7.43612327234349 1.44243572151337
1.71558699524167 1e-06 7.5688823013903 1.51612363708227
3.31965862529671 1e-06 8.79039634239429 2.31091836410907
2.06116453471102 1e-06 8.97545062554443 1.5295905788782
1.74498778270017 1e-06 6.23701925064185 1.76671936761504
2.7304814895257 1e-06 8.17046326412612 2.05316560248803
3.00001409882277 1e-06 8.10454364231463 2.26438874022292
2.08609962104982 1e-06 7.60435183898829 1.73985198649002
2.2538317269679 1e-06 8.15337039660545 1.7501695249504
1.55193022635197 1e-06 7.65475930529543 1.41015645473442
3.28633902575568 1e-06 7.89775239326596 2.56655679470008
1.30786927854407 1e-06 6.94308135629705 1.34805296930408
3.67964277221563 1e-06 8.72456170527046 2.60662353897616
2.53556471761713 1e-06 7.28333567723816 2.13270073768788
3.00000977170153 1e-06 7.9235133824414 2.31705406540746
1.82103293046294 1e-06 6.74686621743723 1.7182649269945
2.08609962104982 1e-06 7.60435183898829 1.73985198649002
1.16959501983148 1e-06 7.20666497454256 1.23758841295542
2.198181878632 1e-06 6.63883346134169 2.03596832923113
1.86871582949047 1e-06 7.91812692687575 1.55853059819269
2.35341481953686 1e-06 6.96148843440079 2.07497791256263
3.29292769992818 1e-06 8.06750850279931 2.51138105891263
1.73556348504002 1e-06 7.3527847717894 1.55869923817682
2.76139318651772 1e-06 7.24576283799463 2.33275672143628
2.49988380554374 1e-06 7.85048757579083 1.96653465078874
2.52358685214963 1e-06 7.46756139987994 2.07428682354067
8.53533141584048 1e-06 9.72734090150899 17.2143315664073
3.00000977170153 1e-06 7.9235133824414 2.31705406540746
1.6713528552768 1e-06 6.61397788334077 1.63597415799238
2.0083844500001 1e-06 6.69058700511035 1.87005286067718
2.76139318651772 1e-06 7.24576283799463 2.33275672143628
3.00019774816912 1e-06 8.68687163349221 2.11672836810904
3.31282621951391 1e-06 8.60041458051257 2.3588539914503
2.49988380554374 1e-06 7.85048757579083 1.96653465078874
1.95370539317377 1e-06 7.07257373110139 1.74922124997451
2.0083844500001 1e-06 6.69058700511035 1.87005286067718
2.7304814895257 1e-06 8.17046326412612 2.05316560248803
2.7304814895257 1e-06 8.17046326412612 2.05316560248803
2.3356857355894 1e-06 7.14647709994697 2.01228575624324
2.47725206596318 1e-06 8.26406351539835 1.86788668948424
2.05165345123372 1e-06 8.03878671494423 1.64785762422684
2.46231750931641 1e-06 8.71610360839177 1.78025626474704
2.17450551315959 1e-06 6.82504277932971 1.96745287531045
2.52358685214963 1e-06 7.46756139987994 2.07428682354067
2.51170685554647 1e-06 7.65599053255314 2.01912524514544
2.23892430817653 1e-06 8.61386505423331 1.67018313540593
3.00001169700952 1e-06 7.57191634702212 2.43064853406796
1.70287621451507 1e-06 7.79021343520108 1.47996974746677
2.72446446706059 1e-06 8.37360604611197 2.00422318864751
3.65202293374754 1e-06 8.38759537215032 2.7064839476245
2.57375126395667 1e-06 6.73122607463904 2.34073652360886
2.12918880212961 1e-06 7.2031022275786 1.84642382901316
2.08609962104982 1e-06 7.60435183898829 1.73985198649002
2.1072119193817 1e-06 7.39991524624225 1.79154704411446
2.49988380554374 1e-06 7.85048757579083 1.96653465078874
2.35341481953686 1e-06 6.96148843440079 2.07497791256263
2.74888929521483 1e-06 7.60423415218415 2.21164522347851
2.04677267396866 1e-06 8.73719707556547 1.55056037229588
2.31829054923232 1e-06 7.33436384259088 1.95388382876335
2.24341224401785 1e-06 8.37992945510782 1.70761611697801
2.74991830287526 1e-06 9.78952289756796 1.77230349208985
2.54777266173194 1e-06 7.10116922445593 2.19539477710875
2.51170685554647 1e-06 7.65599053255314 2.01912524514544
3.75405007989829 1e-06 9.68547682795883 2.37432551845654
1.70137128949546 1e-06 8.24225329089106 1.42623363080101
2.3356857355894 1e-06 7.14647709994697 2.01228575624324
3.31965862529671 1e-06 8.79039634239429 2.31091836410907
1.9036391089305 1e-06 7.48001396859151 1.64444364328157
2.46231750931641 1e-06 8.71610360839177 1.78025626474704
2.24207584738983 1e-06 8.85293872686672 1.63860031062045
2.12918880212961 1e-06 7.2031022275786 1.84642382901316
3.00000977170153 1e-06 7.9235133824414 2.31705406540746
2.04227429257272 1e-06 8.26723383929896 1.60943319368888
2.72446446706059 1e-06 8.37360604611197 2.00422318864751
1.69818796507296 1e-06 8.01508925476171 1.45019933506577
2.1072119193817 1e-06 7.39991524624225 1.79154704411446
3.63834030402157 1e-06 8.22458911978484 2.75915317813783
3.00001200410575 1e-06 7.74653222180841 2.37223122230093
2.26804102883543 1e-06 7.93572303703212 1.79676072049732
1.73556348504002 1e-06 7.3527847717894 1.55869923817682
1.95370539317377 1e-06 7.07257373110139 1.74922124997451
1.29346401533361 1e-06 7.15144996272854 1.3160110378154
2.76139318651772 1e-06 7.24576283799463 2.33275672143628
1.3306230625265 1e-06 6.73826710872655 1.38726980681071
2.47002899926523 1e-06 9.19948439105853 1.71141326136303
2.49988380554374 1e-06 7.85048757579083 1.96653465078874
2.51170685554647 1e-06 7.65599053255314 2.01912524514544
2.06696681062279 1e-06 7.81736280103456 1.69166840149496
2.17450551315959 1e-06 6.82504277932971 1.96745287531045
3.00001908400458 1e-06 8.2911381827517 2.21368957775788
2.71895227980851 1e-06 8.58635507358864 1.95696417228788
3.65202293374754 1e-06 8.38759537215032 2.7064839476245
3.00001169700952 1e-06 7.57191634702212 2.43064853406796
1.60649094490486 1e-06 7.01217154025903 1.52712724421595
2.250448254953 1e-06 6.25208136354891 2.20238828599133
2.3717464105367 1e-06 6.77667005649886 2.14349426107371
1.58093892110808 1e-06 7.22142201322877 1.48144732923622
1.85313396695113 1e-06 6.55714566312161 1.7808087455989
2.17450551315959 1e-06 6.82504277932971 1.96745287531045
2.26804102883543 1e-06 7.93572303703212 1.79676072049732
2.28417965667505 1e-06 7.72731042112836 1.84644931274344
2.47725206596318 1e-06 8.26406351539835 1.86788668948424
4.11462188570595 1e-06 8.70904590183724 3.00122886742642
1.86156381266528 1e-06 8.14567282259649 1.52456685871754
1.86156381266528 1e-06 8.14567282259649 1.52456685871754
2.3356857355894 1e-06 7.14647709994697 2.01228575624324
2.74888929521483 1e-06 7.60423415218415 2.21164522347851
3.59642998206691 1e-06 7.74124150022329 2.93543890351273
2.54777266173194 1e-06 7.10116922445593 2.19539477710875
2.05165345123372 1e-06 8.03878671494423 1.64785762422684
2.56040254700044 1e-06 6.91838219083433 2.263911258384
2.71895227980851 1e-06 8.58635507358864 1.95696417228788
2.2538317269679 1e-06 8.15337039660545 1.7501695249504
2.73661539146808 1e-06 7.97556152382561 2.10381522535951
1.71558699524167 1e-06 7.5688823013903 1.51612363708227
2.7304814895257 1e-06 8.17046326412612 2.05316560248803
2.23892430817653 1e-06 8.61386505423331 1.67018313540593
2.52358685214963 1e-06 7.46756139987994 2.07428682354067
3.32668509208994 1e-06 8.98876577335195 2.26395283311265
1.79011780028401 1e-06 6.94173919530343 1.66045570265641
1.92769992597234 1e-06 7.27237578810567 1.69486577039882
2.49988380554374 1e-06 7.85048757579083 1.96653465078874
2.49988380554374 1e-06 7.85048757579083 1.96653465078874
1.70287621451507 1e-06 7.79021343520108 1.47996974746677
2.51170685554647 1e-06 7.65599053255314 2.01912524514544
1.27456650593 1e-06 6.20534353074065 1.4217593560297
2.47725206596318 1e-06 8.26406351539835 1.86788668948424
1.86156381266528 1e-06 8.14567282259649 1.52456685871754
2.04042495662401 1e-06 8.5006776384514 1.57700531997531
3.30612392363969 1e-06 8.4174802003091 2.40801002315305
2.53556471761713 1e-06 7.28333567723816 2.13270073768788
3.58158621955856 1e-06 7.57566017131206 3.00395545897766
1.79011780028401 1e-06 6.94173919530343 1.66045570265641
2.71379378395471 1e-06 9.04335644602959 1.86956837337288
3.58158621955856 1e-06 7.57566017131206 3.00395545897766
2.71485449207265 1e-06 8.80961537619132 1.91178061235086
3.00001200410575 1e-06 7.74653222180841 2.37223122230093
2.74888929521483 1e-06 7.60423415218415 2.21164522347851
2.53556471761713 1e-06 7.28333567723816 2.13270073768788
2.06696681062279 1e-06 7.81736280103456 1.69166840149496
1.79011780028401 1e-06 6.94173919530343 1.66045570265641
2.74275175790538 1e-06 7.78736476313497 2.15647275585259
2.1072119193817 1e-06 7.39991524624225 1.79154704411446
1.82103293046294 1e-06 6.74686621743723 1.7182649269945
2.06696681062279 1e-06 7.81736280103456 1.69166840149496
2.48823875617348 1e-06 8.05271945918057 1.91612806152132
1.41383417034138 1e-06 7.51203127315178 1.34736348346824
2.28417965667505 1e-06 7.72731042112836 1.84644931274344
2.11161781546993 1e-06 9.45459490752318 1.50119918113356
2.74888929521483 1e-06 7.60423415218415 2.21164522347851
1.88741644191545 1e-06 8.84328516093252 1.45706760049761
2.15161071721048 1e-06 7.01221446297634 1.90477162264353
1.71558699524167 1e-06 7.5688823013903 1.51612363708227
1.63730275414997 1e-06 6.80965344067587 1.57888271383965
2.28417965667505 1e-06 7.72731042112836 1.84644931274344
1.71558699524167 1e-06 7.5688823013903 1.51612363708227
2.28417965667505 1e-06 7.72731042112836 1.84644931274344
2.04042495662401 1e-06 8.5006776384514 1.57700531997531
2.73661539146808 1e-06 7.97556152382561 2.10381522535951
2.71895227980851 1e-06 8.58635507358864 1.95696417228788
1.92769992597234 1e-06 7.27237578810567 1.69486577039882
1.41383417034138 1e-06 7.51203127315178 1.34736348346824
2.46236472743477 1e-06 8.95496082151554 1.74300410444773
1.54939139945943 1e-06 7.87605581622667 1.38401950405161
2.03706481747425 1e-06 6.50357941387978 1.93856345485984
2.3356857355894 1e-06 7.14647709994697 2.01228575624324
1.60649094490486 1e-06 7.01217154025903 1.52712724421595
2.47725206596318 1e-06 8.26406351539835 1.86788668948424
2.46801146606409 1e-06 8.48528829805631 1.8222761635346
2.15161071721048 1e-06 7.01221446297634 1.90477162264353
2.12918880212961 1e-06 7.2031022275786 1.84642382901316
2.57375126395667 1e-06 6.73122607463904 2.34073652360886
2.49988380554374 1e-06 7.85048757579083 1.96653465078874
2.3356857355894 1e-06 7.14647709994697 2.01228575624324
2.48823875617348 1e-06 8.05271945918057 1.91612806152132
1.6713528552768 1e-06 6.61397788334077 1.63597415799238
3.31282621951391 1e-06 8.60041458051257 2.3588539914503
2.04042495662401 1e-06 8.5006776384514 1.57700531997531
2.04227429257272 1e-06 8.26723383929896 1.60943319368888
2.06696681062279 1e-06 7.81736280103456 1.69166840149496
3.28633902575568 1e-06 7.89775239326596 2.56655679470008
2.73661539146808 1e-06 7.97556152382561 2.10381522535951
2.48823875617348 1e-06 8.05271945918057 1.91612806152132
2.72446446706059 1e-06 8.37360604611197 2.00422318864751
2.3356857355894 1e-06 7.14647709994697 2.01228575624324
3.00019774816912 1e-06 8.68687163349221 2.11672836810904
1.88328127087415 1e-06 7.69562854539613 1.59868459893061
2.71895227980851 1e-06 8.58635507358864 1.95696417228788
3.00019774816912 1e-06 8.68687163349221 2.11672836810904
2.49988380554374 1e-06 7.85048757579083 1.96653465078874
2.17450551315959 1e-06 6.82504277932971 1.96745287531045
1.70137128949546 1e-06 8.24225329089106 1.42623363080101
1.87131405148806 1e-06 8.60925006200698 1.47449399884756
2.23892430817653 1e-06 8.61386505423331 1.67018313540593
2.3010953977406 1e-06 7.52735202489622 1.89879089974416
2.31829054923232 1e-06 7.33436384259088 1.95388382876335
2.1072119193817 1e-06 7.39991524624225 1.79154704411446
1.75121696474291 1e-06 8.93207980236664 1.38115412151988
2.0083844500001 1e-06 6.69058700511035 1.87005286067718
4.13632436030779 1e-06 8.86497945204849 2.95207160797806
1.58093892110808 1e-06 7.22142201322877 1.48144732923622
2.75507981773621 1e-06 7.42438912836361 2.27006240029816
2.56040254700044 1e-06 6.91838219083433 2.263911258384
2.08609962104982 1e-06 7.60435183898829 1.73985198649002
1.70287621451507 1e-06 7.79021343520108 1.47996974746677
2.49988380554374 1e-06 7.85048757579083 1.96653465078874
2.05165345123372 1e-06 8.03878671494423 1.64785762422684
1.54939139945943 1e-06 7.87605581622667 1.38401950405161
1.71558699524167 1e-06 7.5688823013903 1.51612363708227
2.0083844500001 1e-06 6.69058700511035 1.87005286067718
3.00001908400458 1e-06 8.2911381827517 2.21368957775788
2.47725206596318 1e-06 8.26406351539835 1.86788668948424
3.33403720701479 1e-06 9.19690367127412 2.21780348333253
2.74888929521483 1e-06 7.60423415218415 2.21164522347851
1.5624161761588 1e-06 7.43612327234349 1.44243572151337
2.28417965667505 1e-06 7.72731042112836 1.84644931274344
2.24341224401785 1e-06 8.37992945510782 1.70761611697801
1.92769992597234 1e-06 7.27237578810567 1.69486577039882
2.77955433647099 1e-06 10.0450525203595 1.75154537976307
2.49988380554374 1e-06 7.85048757579083 1.96653465078874
3.00001169700952 1e-06 7.57191634702212 2.43064853406796
2.08609962104982 1e-06 7.60435183898829 1.73985198649002
2.26804102883543 1e-06 7.93572303703212 1.79676072049732
2.1072119193817 1e-06 7.39991524624225 1.79154704411446
1.95370539317377 1e-06 7.07257373110139 1.74922124997451
1.63730275414997 1e-06 6.80965344067587 1.57888271383965
2.08609962104982 1e-06 7.60435183898829 1.73985198649002
2.3356857355894 1e-06 7.14647709994697 2.01228575624324
1.79011780028401 1e-06 6.94173919530343 1.66045570265641
2.05165345123372 1e-06 8.03878671494423 1.64785762422684
1.41294983204716 1e-06 7.72936558493468 1.32425400882534
3.29292769992818 1e-06 8.06750850279931 2.51138105891263
1.69818796507296 1e-06 8.01508925476171 1.45019933506577
1.29346401533361 1e-06 7.15144996272854 1.3160110378154
1.86871582949047 1e-06 7.91812692687575 1.55853059819269
2.1072119193817 1e-06 7.39991524624225 1.79154704411446
2.73661539146808 1e-06 7.97556152382561 2.10381522535951
2.3356857355894 1e-06 7.14647709994697 2.01228575624324
2.05165345123372 1e-06 8.03878671494423 1.64785762422684
2.48823875617348 1e-06 8.05271945918057 1.91612806152132
2.05165345123372 1e-06 8.03878671494423 1.64785762422684
1.9036391089305 1e-06 7.48001396859151 1.64444364328157
2.28417965667505 1e-06 7.72731042112836 1.84644931274344
2.04042495662401 1e-06 8.5006776384514 1.57700531997531
2.49988380554374 1e-06 7.85048757579083 1.96653465078874
1.92769992597234 1e-06 7.27237578810567 1.69486577039882
2.53556471761713 1e-06 7.28333567723816 2.13270073768788
2.28417965667505 1e-06 7.72731042112836 1.84644931274344
1.86156381266528 1e-06 8.14567282259649 1.52456685871754
2.06696681062279 1e-06 7.81736280103456 1.69166840149496
2.7304814895257 1e-06 8.17046326412612 2.05316560248803
2.15161071721048 1e-06 7.01221446297634 1.90477162264353
2.75507981773621 1e-06 7.42438912836361 2.27006240029816
2.75507981773621 1e-06 7.42438912836361 2.27006240029816
2.48823875617348 1e-06 8.05271945918057 1.91612806152132
2.26804102883543 1e-06 7.93572303703212 1.79676072049732
2.73661539146808 1e-06 7.97556152382561 2.10381522535951
2.3010953977406 1e-06 7.52735202489622 1.89879089974416
1.58583126054393 1e-06 5.59957063449933 1.78376733181397
1.98068370275535 1e-06 6.8793371462522 1.80740751017798
1.9036391089305 1e-06 7.48001396859151 1.64444364328157
2.47725206596318 1e-06 8.26406351539835 1.86788668948424
2.0083844500001 1e-06 6.69058700511035 1.87005286067718
2.28417965667505 1e-06 7.72731042112836 1.84644931274344
2.47725206596318 1e-06 8.26406351539835 1.86788668948424
2.74275175790538 1e-06 7.78736476313497 2.15647275585259
2.47725206596318 1e-06 8.26406351539835 1.86788668948424
2.54777266173194 1e-06 7.10116922445593 2.19539477710875
2.47725206596318 1e-06 8.26406351539835 1.86788668948424
1.58093892110808 1e-06 7.22142201322877 1.48144732923622
2.75507981773621 1e-06 7.42438912836361 2.27006240029816
2.26804102883543 1e-06 7.93572303703212 1.79676072049732
3.00001908400458 1e-06 8.2911381827517 2.21368957775788
2.26804102883543 1e-06 7.93572303703212 1.79676072049732
1.22059809181509 1e-06 8.27604719808717 1.17572546478519
1.69818796507296 1e-06 8.01508925476171 1.45019933506577
2.17450551315959 1e-06 6.82504277932971 1.96745287531045
2.3356857355894 1e-06 7.14647709994697 2.01228575624324
2.1072119193817 1e-06 7.39991524624225 1.79154704411446
2.77484840346166 1e-06 6.88054677395179 2.47809972213997
1.73556348504002 1e-06 7.3527847717894 1.55869923817682
1.69818796507296 1e-06 8.01508925476171 1.45019933506577
1.43870359715018 1e-06 7.08498776548094 1.41156499125251
1.9036391089305 1e-06 7.48001396859151 1.64444364328157
2.74888929521483 1e-06 7.60423415218415 2.21164522347851
2.04042495662401 1e-06 8.5006776384514 1.57700531997531
2.1072119193817 1e-06 7.39991524624225 1.79154704411446
2.52358685214963 1e-06 7.46756139987994 2.07428682354067
2.7304814895257 1e-06 8.17046326412612 2.05316560248803
2.53556471761713 1e-06 7.28333567723816 2.13270073768788
3.30612392363969 1e-06 8.4174802003091 2.40801002315305
2.76793084887479 1e-06 7.06572757606734 2.40127307943525
2.72954339965931 1e-06 9.53587534131799 1.79896019123892
3.00005114831874 1e-06 8.4847665722693 2.16455766037912
3.00001908400458 1e-06 8.2911381827517 2.21368957775788
1.70287621451507 1e-06 7.79021343520108 1.47996974746677
3.00001200410575 1e-06 7.74653222180841 2.37223122230093
2.58833400667391 1e-06 6.5336467126792 2.43033138683901
2.12918880212961 1e-06 7.2031022275786 1.84642382901316
1.5624161761588 1e-06 7.43612327234349 1.44243572151337
2.53556471761713 1e-06 7.28333567723816 2.13270073768788
3.00001200410575 1e-06 7.74653222180841 2.37223122230093
3.00001908400458 1e-06 8.2911381827517 2.21368957775788
1.86871582949047 1e-06 7.91812692687575 1.55853059819269
1.56538097102669 1e-06 8.32399132380852 1.34670874031473
1.60649094490486 1e-06 7.01217154025903 1.52712724421595
2.81816887400043 1e-06 10.3011045997702 1.73617511800626
3.00001200410575 1e-06 7.74653222180841 2.37223122230093
1.87131405148806 1e-06 8.60925006200698 1.47449399884756
2.31829054923232 1e-06 7.33436384259088 1.95388382876335
2.1072119193817 1e-06 7.39991524624225 1.79154704411446
2.27340854861014 1e-06 9.33886032825126 1.59272491112432
2.31829054923232 1e-06 7.33436384259088 1.95388382876335
3.30612392363969 1e-06 8.4174802003091 2.40801002315305
1.49454756932419 1e-06 6.67541360810951 1.50364549514165
2.15161071721048 1e-06 7.01221446297634 1.90477162264353
2.06696681062279 1e-06 7.81736280103456 1.69166840149496
2.52358685214963 1e-06 7.46756139987994 2.07428682354067
2.2538317269679 1e-06 8.15337039660545 1.7501695249504
2.3356857355894 1e-06 7.14647709994697 2.01228575624324
2.7304814895257 1e-06 8.17046326412612 2.05316560248803
2.3356857355894 1e-06 7.14647709994697 2.01228575624324
1.86156381266528 1e-06 8.14567282259649 1.52456685871754
2.49988380554374 1e-06 7.85048757579083 1.96653465078874
1.88328127087415 1e-06 7.69562854539613 1.59868459893061
2.1072119193817 1e-06 7.39991524624225 1.79154704411446
2.49988380554374 1e-06 7.85048757579083 1.96653465078874
2.1072119193817 1e-06 7.39991524624225 1.79154704411446
2.06696681062279 1e-06 7.81736280103456 1.69166840149496
1.88328127087415 1e-06 7.69562854539613 1.59868459893061
2.28417965667505 1e-06 7.72731042112836 1.84644931274344
2.06734649617518 1e-06 6.31455874718823 2.01538911842554
2.47725206596318 1e-06 8.26406351539835 1.86788668948424
1.86871582949047 1e-06 7.91812692687575 1.55853059819269
2.26804102883543 1e-06 7.93572303703212 1.79676072049732
2.23892430817653 1e-06 8.61386505423331 1.67018313540593
2.3010953977406 1e-06 7.52735202489622 1.89879089974416
2.3356857355894 1e-06 7.14647709994697 2.01228575624324
2.2538317269679 1e-06 8.15337039660545 1.7501695249504
2.72446446706059 1e-06 8.37360604611197 2.00422318864751
2.71485449207265 1e-06 8.80961537619132 1.91178061235086
2.12918880212961 1e-06 7.2031022275786 1.84642382901316
2.48823875617348 1e-06 8.05271945918057 1.91612806152132
2.04227429257272 1e-06 8.26723383929896 1.60943319368888
1.29328564196994 1e-06 7.79107071127991 1.25313340386266
3.59642998206691 1e-06 7.74124150022329 2.93543890351273
3.30612392363969 1e-06 8.4174802003091 2.40801002315305
3.29292769992818 1e-06 8.06750850279931 2.51138105891263
2.23892430817653 1e-06 8.61386505423331 1.67018313540593
2.10037079906477 1e-06 6.11766764184101 2.10498246255472
1.79011780028401 1e-06 6.94173919530343 1.66045570265641
1.30786927854407 1e-06 6.94308135629705 1.34805296930408
1.73556348504002 1e-06 7.3527847717894 1.55869923817682
3.30612392363969 1e-06 8.4174802003091 2.40801002315305
2.05165345123372 1e-06 8.03878671494423 1.64785762422684
1.54939139945943 1e-06 7.87605581622667 1.38401950405161
1.9036391089305 1e-06 7.48001396859151 1.64444364328157
2.58833400667391 1e-06 6.5336467126792 2.43033138683901
3.6657611364144 1e-06 8.55386180269823 2.6557805612458
2.15161071721048 1e-06 7.01221446297634 1.90477162264353
2.73661539146808 1e-06 7.97556152382561 2.10381522535951
3.00001200410575 1e-06 7.74653222180841 2.37223122230093
3.29292769992818 1e-06 8.06750850279931 2.51138105891263
2.71485449207265 1e-06 8.80961537619132 1.91178061235086
2.7304814895257 1e-06 8.17046326412612 2.05316560248803
1.98068370275535 1e-06 6.8793371462522 1.80740751017798
2.28417965667505 1e-06 7.72731042112836 1.84644931274344
2.35341481953686 1e-06 6.96148843440079 2.07497791256263
2.71485449207265 1e-06 8.80961537619132 1.91178061235086
2.75507981773621 1e-06 7.42438912836361 2.27006240029816
2.04227429257272 1e-06 8.26723383929896 1.60943319368888
2.3010953977406 1e-06 7.52735202489622 1.89879089974416
2.73661539146808 1e-06 7.97556152382561 2.10381522535951
2.76139318651772 1e-06 7.24576283799463 2.33275672143628
2.49988380554374 1e-06 7.85048757579083 1.96653465078874
2.3717464105367 1e-06 6.77667005649886 2.14349426107371
2.74275175790538 1e-06 7.78736476313497 2.15647275585259
3.65202293374754 1e-06 8.38759537215032 2.7064839476245
1.73556348504002 1e-06 7.3527847717894 1.55869923817682
3.59642998206691 1e-06 7.74124150022329 2.93543890351273
3.00001109489397 1e-06 7.22124790684178 2.56185919817821
1.86871582949047 1e-06 7.91812692687575 1.55853059819269
2.52358685214963 1e-06 7.46756139987994 2.07428682354067
2.72954339965931 1e-06 9.53587534131799 1.79896019123892
1.9036391089305 1e-06 7.48001396859151 1.64444364328157
2.54777266173194 1e-06 7.10116922445593 2.19539477710875
1.88328127087415 1e-06 7.69562854539613 1.59868459893061
2.24341224401785 1e-06 8.37992945510782 1.70761611697801
2.47002899926523 1e-06 9.19948439105853 1.71141326136303
1.9036391089305 1e-06 7.48001396859151 1.64444364328157
1.46321150693234 1e-06 6.87734910526417 1.45410178477971
2.28417965667505 1e-06 7.72731042112836 1.84644931274344
1.95370539317377 1e-06 7.07257373110139 1.74922124997451
2.49988380554374 1e-06 7.85048757579083 1.96653465078874
2.04677267396866 1e-06 8.73719707556547 1.55056037229588
1.85313396695113 1e-06 6.55714566312161 1.7808087455989
2.24207584738983 1e-06 8.85293872686672 1.63860031062045
3.31282621951391 1e-06 8.60041458051257 2.3588539914503
2.73661539146808 1e-06 7.97556152382561 2.10381522535951
3.30612392363969 1e-06 8.4174802003091 2.40801002315305
2.04677267396866 1e-06 8.73719707556547 1.55056037229588
2.46801146606409 1e-06 8.48528829805631 1.8222761635346
2.7304814895257 1e-06 8.17046326412612 2.05316560248803
2.7304814895257 1e-06 8.17046326412612 2.05316560248803
2.74275175790538 1e-06 7.78736476313497 2.15647275585259
2.49988380554374 1e-06 7.85048757579083 1.96653465078874
1.73556348504002 1e-06 7.3527847717894 1.55869923817682
1.92769992597234 1e-06 7.27237578810567 1.69486577039882
2.1072119193817 1e-06 7.39991524624225 1.79154704411446
2.22318009262132 1e-06 6.44982242276341 2.11279489744605
1.92769992597234 1e-06 7.27237578810567 1.69486577039882
1.76109800960319 1e-06 7.1435110805195 1.60709882910993
1.86156381266528 1e-06 8.14567282259649 1.52456685871754
2.48823875617348 1e-06 8.05271945918057 1.91612806152132
1.70287621451507 1e-06 7.79021343520108 1.47996974746677
2.3010953977406 1e-06 7.52735202489622 1.89879089974416
1.88328127087415 1e-06 7.69562854539613 1.59868459893061
4.11462188570595 1e-06 8.70904590183724 3.00122886742642
1.98068370275535 1e-06 6.8793371462522 1.80740751017798
2.06734649617518 1e-06 6.31455874718823 2.01538911842554
2.74275175790538 1e-06 7.78736476313497 2.15647275585259
1.76109800960319 1e-06 7.1435110805195 1.60709882910993
1.55193022635197 1e-06 7.65475930529543 1.41015645473442
3.00001409882277 1e-06 8.10454364231463 2.26438874022292
2.12918880212961 1e-06 7.2031022275786 1.84642382901316
2.3010953977406 1e-06 7.52735202489622 1.89879089974416
3.6657611364144 1e-06 8.55386180269823 2.6557805612458
1.86871582949047 1e-06 7.91812692687575 1.55853059819269
1.46321150693234 1e-06 6.87734910526417 1.45410178477971
1.9036391089305 1e-06 7.48001396859151 1.64444364328157
1.95370539317377 1e-06 7.07257373110139 1.74922124997451
3.01393823212896 1e-06 9.60150188746434 1.94219543585235
2.74888929521483 1e-06 7.60423415218415 2.21164522347851
2.73661539146808 1e-06 7.97556152382561 2.10381522535951
2.71485449207265 1e-06 8.80961537619132 1.91178061235086
1.71558699524167 1e-06 7.5688823013903 1.51612363708227
2.73661539146808 1e-06 7.97556152382561 2.10381522535951
2.1072119193817 1e-06 7.39991524624225 1.79154704411446
3.30612392363969 1e-06 8.4174802003091 2.40801002315305
2.31829054923232 1e-06 7.33436384259088 1.95388382876335
2.49988380554374 1e-06 7.85048757579083 1.96653465078874
2.31829054923232 1e-06 7.33436384259088 1.95388382876335
0.97306786970868 1e-06 6.48392859177677 1.18650957562479
2.35341481953686 1e-06 6.96148843440079 2.07497791256263
3.31965862529671 1e-06 8.79039634239429 2.31091836410907
1.55193022635197 1e-06 7.65475930529543 1.41015645473442
3.00001200410575 1e-06 7.74653222180841 2.37223122230093
2.74888929521483 1e-06 7.60423415218415 2.21164522347851
2.06696681062279 1e-06 7.81736280103456 1.69166840149496
2.51170685554647 1e-06 7.65599053255314 2.01912524514544
2.17450551315959 1e-06 6.82504277932971 1.96745287531045
2.7304814895257 1e-06 8.17046326412612 2.05316560248803
2.31829054923232 1e-06 7.33436384259088 1.95388382876335
2.73661539146808 1e-06 7.97556152382561 2.10381522535951
2.2538317269679 1e-06 8.15337039660545 1.7501695249504
1.9036391089305 1e-06 7.48001396859151 1.64444364328157
2.73661539146808 1e-06 7.97556152382561 2.10381522535951
1.17057893844118 1e-06 7.41592135356005 1.2189642004662
1.87131405148806 1e-06 8.60925006200698 1.47449399884756
3.00000977170153 1e-06 7.9235133824414 2.31705406540746
2.7304814895257 1e-06 8.17046326412612 2.05316560248803
2.7304814895257 1e-06 8.17046326412612 2.05316560248803
2.76139318651772 1e-06 7.24576283799463 2.33275672143628
2.46801146606409 1e-06 8.48528829805631 1.8222761635346
2.3010953977406 1e-06 7.52735202489622 1.89879089974416
3.00001200410575 1e-06 7.74653222180841 2.37223122230093
1.60649094490486 1e-06 7.01217154025903 1.52712724421595
1.6713528552768 1e-06 6.61397788334077 1.63597415799238
3.27286667781342 1e-06 7.56067017507879 2.68766822038417
3.00001409882277 1e-06 8.10454364231463 2.26438874022292
2.04227429257272 1e-06 8.26723383929896 1.60943319368888
1.58093892110808 1e-06 7.22142201322877 1.48144732923622
2.06696681062279 1e-06 7.81736280103456 1.69166840149496
3.27967844279741 1e-06 7.72944193671169 2.62497399682253
2.3356857355894 1e-06 7.14647709994697 2.01228575624324
3.00001409882277 1e-06 8.10454364231463 2.26438874022292
1.70287621451507 1e-06 7.79021343520108 1.47996974746677
3.65202293374754 1e-06 8.38759537215032 2.7064839476245
2.17450551315959 1e-06 6.82504277932971 1.96745287531045
1.86156381266528 1e-06 8.14567282259649 1.52456685871754
1.42221139574807 1e-06 7.29696690424422 1.37616457645686
3.00001409882277 1e-06 8.10454364231463 2.26438874022292
1.58093892110808 1e-06 7.22142201322877 1.48144732923622
3.00001409882277 1e-06 8.10454364231463 2.26438874022292
1.86871582949047 1e-06 7.91812692687575 1.55853059819269
3.00005114831874 1e-06 8.4847665722693 2.16455766037912
2.22318009262132 1e-06 6.44982242276341 2.11279489744605
1.98068370275535 1e-06 6.8793371462522 1.80740751017798
1.92769992597234 1e-06 7.27237578810567 1.69486577039882
2.1072119193817 1e-06 7.39991524624225 1.79154704411446
3.00001169700952 1e-06 7.57191634702212 2.43064853406796
2.52358685214963 1e-06 7.46756139987994 2.07428682354067
1.15835629405522 1e-06 6.06362483610995 1.35948739660158
3.00001179689331 1e-06 7.39767908861185 2.49334340975567
3.29950582999126 1e-06 8.24028489316122 2.45871325754542
2.3010953977406 1e-06 7.52735202489622 1.89879089974416
2.31829054923232 1e-06 7.33436384259088 1.95388382876335
3.00001409882277 1e-06 8.10454364231463 2.26438874022292
2.26804102883543 1e-06 7.93572303703212 1.79676072049732
2.46231750931641 1e-06 8.71610360839177 1.78025626474704
2.51170685554647 1e-06 7.65599053255314 2.01912524514544
2.73661539146808 1e-06 7.97556152382561 2.10381522535951
2.73661539146808 1e-06 7.97556152382561 2.10381522535951
2.48823875617348 1e-06 8.05271945918057 1.91612806152132
1.41866418286273 1e-06 7.94856534603298 1.30586607518651
3.00001079502556 1e-06 7.0389025897414 2.63868586831387
1.82103293046294 1e-06 6.74686621743723 1.7182649269945
1.70137128949546 1e-06 8.24225329089106 1.42623363080101
2.48823875617348 1e-06 8.05271945918057 1.91612806152132
1.88647594799658 1e-06 6.3699118374869 1.84930014038006
2.12918880212961 1e-06 7.2031022275786 1.84642382901316
3.00005114831874 1e-06 8.4847665722693 2.16455766037912
1.60649094490486 1e-06 7.01217154025903 1.52712724421595
2.73661539146808 1e-06 7.97556152382561 2.10381522535951
2.26804102883543 1e-06 7.93572303703212 1.79676072049732
2.2538317269679 1e-06 8.15337039660545 1.7501695249504
4.07156446339781 1e-06 8.40541993768927 3.10459977536641
2.2538317269679 1e-06 8.15337039660545 1.7501695249504
3.30612392363969 1e-06 8.4174802003091 2.40801002315305
2.15161071721048 1e-06 7.01221446297634 1.90477162264353
1.98068370275535 1e-06 6.8793371462522 1.80740751017798
3.29292769992818 1e-06 8.06750850279931 2.51138105891263
2.2538317269679 1e-06 8.15337039660545 1.7501695249504
1.82103293046294 1e-06 6.74686621743723 1.7182649269945
2.77484840346166 1e-06 6.88054677395179 2.47809972213997
2.47725206596318 1e-06 8.26406351539835 1.86788668948424
2.26804102883543 1e-06 7.93572303703212 1.79676072049732
1.71558699524167 1e-06 7.5688823013903 1.51612363708227
2.72446446706059 1e-06 8.37360604611197 2.00422318864751
2.76139318651772 1e-06 7.24576283799463 2.33275672143628
3.00000977170153 1e-06 7.9235133824414 2.31705406540746
1.76109800960319 1e-06 7.1435110805195 1.60709882910993
2.0083844500001 1e-06 6.69058700511035 1.87005286067718
2.26804102883543 1e-06 7.93572303703212 1.79676072049732
1.76109800960319 1e-06 7.1435110805195 1.60709882910993
2.24341224401785 1e-06 8.37992945510782 1.70761611697801
2.7304814895257 1e-06 8.17046326412612 2.05316560248803
2.71485449207265 1e-06 8.80961537619132 1.91178061235086
2.52358685214963 1e-06 7.46756139987994 2.07428682354067
3.00001109489397 1e-06 7.22124790684178 2.56185919817821
2.17450551315959 1e-06 6.82504277932971 1.96745287531045
1.92769992597234 1e-06 7.27237578810567 1.69486577039882
1.98068370275535 1e-06 6.8793371462522 1.80740751017798
3.00000977170153 1e-06 7.9235133824414 2.31705406540746
1.6713528552768 1e-06 6.61397788334077 1.63597415799238
2.71379378395471 1e-06 9.04335644602959 1.86956837337288
1.6713528552768 1e-06 6.61397788334077 1.63597415799238
3.00001409882277 1e-06 8.10454364231463 2.26438874022292
2.12918880212961 1e-06 7.2031022275786 1.84642382901316
2.06696681062279 1e-06 7.81736280103456 1.69166840149496
2.05165345123372 1e-06 8.03878671494423 1.64785762422684
1.95370539317377 1e-06 7.07257373110139 1.74922124997451
3.00001079502556 1e-06 7.0389025897414 2.63868586831387
2.56040254700044 1e-06 6.91838219083433 2.263911258384
1.71558699524167 1e-06 7.5688823013903 1.51612363708227
2.28417965667505 1e-06 7.72731042112836 1.84644931274344
2.26804102883543 1e-06 7.93572303703212 1.79676072049732
2.75507981773621 1e-06 7.42438912836361 2.27006240029816
1.60649094490486 1e-06 7.01217154025903 1.52712724421595
3.00001200410575 1e-06 7.74653222180841 2.37223122230093
2.46231750931641 1e-06 8.71610360839177 1.78025626474704
2.73661539146808 1e-06 7.97556152382561 2.10381522535951
2.71485449207265 1e-06 8.80961537619132 1.91178061235086
2.26804102883543 1e-06 7.93572303703212 1.79676072049732
2.3356857355894 1e-06 7.14647709994697 2.01228575624324
2.74888929521483 1e-06 7.60423415218415 2.21164522347851
2.46801146606409 1e-06 8.48528829805631 1.8222761635346
2.12918880212961 1e-06 7.2031022275786 1.84642382901316
1.79011780028401 1e-06 6.94173919530343 1.66045570265641
2.52358685214963 1e-06 7.46756139987994 2.07428682354067
2.05165345123372 1e-06 8.03878671494423 1.64785762422684
2.0083844500001 1e-06 6.69058700511035 1.87005286067718
2.24207584738983 1e-06 8.85293872686672 1.63860031062045
2.52358685214963 1e-06 7.46756139987994 2.07428682354067
2.72446446706059 1e-06 8.37360604611197 2.00422318864751
2.08609962104982 1e-06 7.60435183898829 1.73985198649002
1.71178061157113 1e-06 8.47099631934986 1.4072588413363
1.70734965977359 1e-06 6.4239113514747 1.69828159782083
2.2538317269679 1e-06 8.15337039660545 1.7501695249504
1.82103293046294 1e-06 6.74686621743723 1.7182649269945
2.08609962104982 1e-06 7.60435183898829 1.73985198649002
2.08300945589132 1e-06 9.21469595363627 1.51337503357847
2.71379378395471 1e-06 9.04335644602959 1.86956837337288
2.08609962104982 1e-06 7.60435183898829 1.73985198649002
1.76109800960319 1e-06 7.1435110805195 1.60709882910993
3.30612392363969 1e-06 8.4174802003091 2.40801002315305
2.46236472743477 1e-06 8.95496082151554 1.74300410444773
3.00001409882277 1e-06 8.10454364231463 2.26438874022292
1.27456650593 1e-06 6.20534353074065 1.4217593560297
1.9036391089305 1e-06 7.48001396859151 1.64444364328157
2.3010953977406 1e-06 7.52735202489622 1.89879089974416
2.76139318651772 1e-06 7.24576283799463 2.33275672143628
3.00000977170153 1e-06 7.9235133824414 2.31705406540746
1.53074014734695 1e-06 6.47989459353153 1.55955705537033
1.53074014734695 1e-06 6.47989459353153 1.55955705537033
2.57375126395667 1e-06 6.73122607463904 2.34073652360886
2.7304814895257 1e-06 8.17046326412612 2.05316560248803
2.74275175790538 1e-06 7.78736476313497 2.15647275585259
2.3010953977406 1e-06 7.52735202489622 1.89879089974416
3.00019774816912 1e-06 8.68687163349221 2.11672836810904
3.00001200410575 1e-06 7.74653222180841 2.37223122230093
2.74275175790538 1e-06 7.78736476313497 2.15647275585259
1.5624161761588 1e-06 7.43612327234349 1.44243572151337
1.92769992597234 1e-06 7.27237578810567 1.69486577039882
2.31829054923232 1e-06 7.33436384259088 1.95388382876335
2.04677267396866 1e-06 8.73719707556547 1.55056037229588
2.52358685214963 1e-06 7.46756139987994 2.07428682354067
1.86156381266528 1e-06 8.14567282259649 1.52456685871754
2.06696681062279 1e-06 7.81736280103456 1.69166840149496
1.92769992597234 1e-06 7.27237578810567 1.69486577039882
1.95370539317377 1e-06 7.07257373110139 1.74922124997451
2.15161071721048 1e-06 7.01221446297634 1.90477162264353
2.48823875617348 1e-06 8.05271945918057 1.91612806152132
3.63834030402157 1e-06 8.22458911978484 2.75915317813783
2.47725206596318 1e-06 8.26406351539835 1.86788668948424
1.31788442552868 1e-06 6.01876272711779 1.48162191655686
1.76109800960319 1e-06 7.1435110805195 1.60709882910993
1.72863689721594 1e-06 8.70095484485721 1.39246822085535
3.25004323790363 1e-06 7.0192416803354 2.92260473363117
2.49988380554374 1e-06 7.85048757579083 1.96653465078874
2.53556471761713 1e-06 7.28333567723816 2.13270073768788
1.63730275414997 1e-06 6.80965344067587 1.57888271383965
2.71796509010022 1e-06 9.28625149133851 1.831574963755
3.00001200410575 1e-06 7.74653222180841 2.37223122230093
1.49454756932419 1e-06 6.67541360810951 1.50364549514165
1.41383417034138 1e-06 7.51203127315178 1.34736348346824
2.17450551315959 1e-06 6.82504277932971 1.96745287531045
2.53556471761713 1e-06 7.28333567723816 2.13270073768788
2.73661539146808 1e-06 7.97556152382561 2.10381522535951
1.63730275414997 1e-06 6.80965344067587 1.57888271383965
2.51170685554647 1e-06 7.65599053255314 2.01912524514544
2.31829054923232 1e-06 7.33436384259088 1.95388382876335
3.29950582999126 1e-06 8.24028489316122 2.45871325754542
2.24341224401785 1e-06 8.37992945510782 1.70761611697801
2.23892430817653 1e-06 8.61386505423331 1.67018313540593
2.52358685214963 1e-06 7.46756139987994 2.07428682354067
2.74888929521483 1e-06 7.60423415218415 2.21164522347851
2.73661539146808 1e-06 7.97556152382561 2.10381522535951
3.31965862529671 1e-06 8.79039634239429 2.31091836410907
2.48823875617348 1e-06 8.05271945918057 1.91612806152132
3.28633902575568 1e-06 7.89775239326596 2.56655679470008
1.86156381266528 1e-06 8.14567282259649 1.52456685871754
2.28417965667505 1e-06 7.72731042112836 1.84644931274344
2.47725206596318 1e-06 8.26406351539835 1.86788668948424
2.05165345123372 1e-06 8.03878671494423 1.64785762422684
1.95370539317377 1e-06 7.07257373110139 1.74922124997451
2.31829054923232 1e-06 7.33436384259088 1.95388382876335
2.49988380554374 1e-06 7.85048757579083 1.96653465078874
2.04677267396866 1e-06 8.73719707556547 1.55056037229588
1.5624161761588 1e-06 7.43612327234349 1.44243572151337
1.86871582949047 1e-06 7.91812692687575 1.55853059819269
2.74275175790538 1e-06 7.78736476313497 2.15647275585259
1.16959501983148 1e-06 7.20666497454256 1.23758841295542
3.00001169700952 1e-06 7.57191634702212 2.43064853406796
2.24207584738983 1e-06 8.85293872686672 1.63860031062045
2.15161071721048 1e-06 7.01221446297634 1.90477162264353
3.00000977170153 1e-06 7.9235133824414 2.31705406540746
1.20803554155973 1e-06 6.59443506392268 1.32590546439363
2.15161071721048 1e-06 7.01221446297634 1.90477162264353
1.55415035475674 1e-06 8.09929894039899 1.36315798703298
2.17450551315959 1e-06 6.82504277932971 1.96745287531045
2.73661539146808 1e-06 7.97556152382561 2.10381522535951
1.82103293046294 1e-06 6.74686621743723 1.7182649269945
2.3356857355894 1e-06 7.14647709994697 2.01228575624324
3.28633902575568 1e-06 7.89775239326596 2.56655679470008
2.05165345123372 1e-06 8.03878671494423 1.64785762422684
1.28685697143993 1e-06 7.36249730324953 1.29020294711168
2.06696681062279 1e-06 7.81736280103456 1.69166840149496
1.82103293046294 1e-06 6.74686621743723 1.7182649269945
2.54777266173194 1e-06 7.10116922445593 2.19539477710875
2.46801146606409 1e-06 8.48528829805631 1.8222761635346
1.41383417034138 1e-06 7.51203127315178 1.34736348346824
1.862489276361 1e-06 8.37647331714381 1.49673945411156
2.1072119193817 1e-06 7.39991524624225 1.79154704411446
2.71379378395471 1e-06 9.04335644602959 1.86956837337288
2.71379378395471 1e-06 9.04335644602959 1.86956837337288
2.72446446706059 1e-06 8.37360604611197 2.00422318864751
1.58093892110808 1e-06 7.22142201322877 1.48144732923622
1.95370539317377 1e-06 7.07257373110139 1.74922124997451
2.28417965667505 1e-06 7.72731042112836 1.84644931274344
2.77484840346166 1e-06 6.88054677395179 2.47809972213997
1.5624161761588 1e-06 7.43612327234349 1.44243572151337
2.51170685554647 1e-06 7.65599053255314 2.01912524514544
3.00001409882277 1e-06 8.10454364231463 2.26438874022292
1.88328127087415 1e-06 7.69562854539613 1.59868459893061
2.74275175790538 1e-06 7.78736476313497 2.15647275585259
3.33403720701479 1e-06 9.19690367127412 2.21780348333253
2.74275175790538 1e-06 7.78736476313497 2.15647275585259
2.74888929521483 1e-06 7.60423415218415 2.21164522347851
2.31829054923232 1e-06 7.33436384259088 1.95388382876335
4.00529360175603 1e-06 7.95275977842692 3.28088695085671
2.51170685554647 1e-06 7.65599053255314 2.01912524514544
1.30786927854407 1e-06 6.94308135629705 1.34805296930408
2.3717464105367 1e-06 6.77667005649886 2.14349426107371
1.9036391089305 1e-06 7.48001396859151 1.64444364328157
2.46801146606409 1e-06 8.48528829805631 1.8222761635346
1.71558699524167 1e-06 7.5688823013903 1.51612363708227
2.3010953977406 1e-06 7.52735202489622 1.89879089974416
1.86871582949047 1e-06 7.91812692687575 1.55853059819269
2.3356857355894 1e-06 7.14647709994697 2.01228575624324
2.7304814895257 1e-06 8.17046326412612 2.05316560248803
2.2538317269679 1e-06 8.15337039660545 1.7501695249504
2.23892430817653 1e-06 8.61386505423331 1.67018313540593
1.86156381266528 1e-06 8.14567282259649 1.52456685871754
2.48823875617348 1e-06 8.05271945918057 1.91612806152132
3.00219654357756 1e-06 9.12182334856898 2.02493986288419
3.00070406057489 1e-06 8.898844203564 2.07011333569056
3.00001908400458 1e-06 8.2911381827517 2.21368957775788
2.35341481953686 1e-06 6.96148843440079 2.07497791256263
1.5624161761588 1e-06 7.43612327234349 1.44243572151337
2.49988380554374 1e-06 7.85048757579083 1.96653465078874
3.6657611364144 1e-06 8.55386180269823 2.6557805612458
3.63834030402157 1e-06 8.22458911978484 2.75915317813783
1.17482586721298 1e-06 6.9998027897539 1.26087807804105
2.05165345123372 1e-06 8.03878671494423 1.64785762422684
2.23892430817653 1e-06 8.61386505423331 1.67018313540593
2.25357363853505 1e-06 9.0951182368579 1.61291151547133
1.78482917956777 1e-06 6.04966186038924 1.8435363418374
2.52358685214963 1e-06 7.46756139987994 2.07428682354067
2.22318009262132 1e-06 6.44982242276341 2.11279489744605
2.05165345123372 1e-06 8.03878671494423 1.64785762422684
1.74498778270017 1e-06 6.23701925064185 1.76671936761504
2.53556471761713 1e-06 7.28333567723816 2.13270073768788
2.51170685554647 1e-06 7.65599053255314 2.01912524514544
2.24207584738983 1e-06 8.85293872686672 1.63860031062045
1.87131405148806 1e-06 8.60925006200698 1.47449399884756
2.46801146606409 1e-06 8.48528829805631 1.8222761635346
1.38971581211231 1e-06 8.89838953201189 1.21197890619822
3.00000977170153 1e-06 7.9235133824414 2.31705406540746
2.72446446706059 1e-06 8.37360604611197 2.00422318864751
2.75507981773621 1e-06 7.42438912836361 2.27006240029816
2.2538317269679 1e-06 8.15337039660545 1.7501695249504
2.03706481747425 1e-06 6.50357941387978 1.93856345485984
1.3306230625265 1e-06 6.73826710872655 1.38726980681071
2.31829054923232 1e-06 7.33436384259088 1.95388382876335
2.1072119193817 1e-06 7.39991524624225 1.79154704411446
1.82103293046294 1e-06 6.74686621743723 1.7182649269945
2.23892430817653 1e-06 8.61386505423331 1.67018313540593
2.71895227980851 1e-06 8.58635507358864 1.95696417228788
2.48823875617348 1e-06 8.05271945918057 1.91612806152132
2.47725206596318 1e-06 8.26406351539835 1.86788668948424
1.46321150693234 1e-06 6.87734910526417 1.45410178477971
2.76139318651772 1e-06 7.24576283799463 2.33275672143628
1.9036391089305 1e-06 7.48001396859151 1.64444364328157
2.28417965667505 1e-06 7.72731042112836 1.84644931274344
2.06696681062279 1e-06 7.81736280103456 1.69166840149496
3.30612392363969 1e-06 8.4174802003091 2.40801002315305
1.86871582949047 1e-06 7.91812692687575 1.55853059819269
1.86156381266528 1e-06 8.14567282259649 1.52456685871754
2.04227429257272 1e-06 8.26723383929896 1.60943319368888
2.24207584738983 1e-06 8.85293872686672 1.63860031062045
3.30612392363969 1e-06 8.4174802003091 2.40801002315305
3.30612392363969 1e-06 8.4174802003091 2.40801002315305
1.92769992597234 1e-06 7.27237578810567 1.69486577039882
2.46801146606409 1e-06 8.48528829805631 1.8222761635346
2.47725206596318 1e-06 8.26406351539835 1.86788668948424
2.46801146606409 1e-06 8.48528829805631 1.8222761635346
1.43870359715018 1e-06 7.08498776548094 1.41156499125251
3.30612392363969 1e-06 8.4174802003091 2.40801002315305
2.75507981773621 1e-06 7.42438912836361 2.27006240029816
2.73661539146808 1e-06 7.97556152382561 2.10381522535951
4.07156446339781 1e-06 8.40541993768927 3.10459977536641
1.46752169399526 1e-06 8.61652012597131 1.27131765532343
2.1072119193817 1e-06 7.39991524624225 1.79154704411446
2.75507981773621 1e-06 7.42438912836361 2.27006240029816
1.92769992597234 1e-06 7.27237578810567 1.69486577039882
2.73661539146808 1e-06 7.97556152382561 2.10381522535951
2.26804102883543 1e-06 7.93572303703212 1.79676072049732
1.53074014734695 1e-06 6.47989459353153 1.55955705537033
2.7304814895257 1e-06 8.17046326412612 2.05316560248803
2.3717464105367 1e-06 6.77667005649886 2.14349426107371
1.71558699524167 1e-06 7.5688823013903 1.51612363708227
2.72446446706059 1e-06 8.37360604611197 2.00422318864751
2.52358685214963 1e-06 7.46756139987994 2.07428682354067
1.92769992597234 1e-06 7.27237578810567 1.69486577039882
2.7304814895257 1e-06 8.17046326412612 2.05316560248803
2.12918880212961 1e-06 7.2031022275786 1.84642382901316
1.95370539317377 1e-06 7.07257373110139 1.74922124997451
1.58093892110808 1e-06 7.22142201322877 1.48144732923622
3.30612392363969 1e-06 8.4174802003091 2.40801002315305
1.79011780028401 1e-06 6.94173919530343 1.66045570265641
1.63730275414997 1e-06 6.80965344067587 1.57888271383965
2.08609962104982 1e-06 7.60435183898829 1.73985198649002
2.49988380554374 1e-06 7.85048757579083 1.96653465078874
2.04677267396866 1e-06 8.73719707556547 1.55056037229588
1.76109800960319 1e-06 7.1435110805195 1.60709882910993
2.05165345123372 1e-06 8.03878671494423 1.64785762422684
1.95370539317377 1e-06 7.07257373110139 1.74922124997451
2.54777266173194 1e-06 7.10116922445593 2.19539477710875
2.73661539146808 1e-06 7.97556152382561 2.10381522535951
1.32027126143966 1e-06 8.22770202013647 1.22993102256082
2.2538317269679 1e-06 8.15337039660545 1.7501695249504
2.54777266173194 1e-06 7.10116922445593 2.19539477710875
2.0083844500001 1e-06 6.69058700511035 1.87005286067718
1.98068370275535 1e-06 6.8793371462522 1.80740751017798
2.1072119193817 1e-06 7.39991524624225 1.79154704411446
2.75507981773621 1e-06 7.42438912836361 2.27006240029816
1.6713528552768 1e-06 6.61397788334077 1.63597415799238
1.88741644191545 1e-06 8.84328516093252 1.45706760049761
1.69818796507296 1e-06 8.01508925476171 1.45019933506577
2.17450551315959 1e-06 6.82504277932971 1.96745287531045
1.82103293046294 1e-06 6.74686621743723 1.7182649269945
1.29346401533361 1e-06 7.15144996272854 1.3160110378154
3.56579503301421 1e-06 7.40266666006188 3.08078211933095
1.58093892110808 1e-06 7.22142201322877 1.48144732923622
2.52358685214963 1e-06 7.46756139987994 2.07428682354067
2.3356857355894 1e-06 7.14647709994697 2.01228575624324
3.58158621955856 1e-06 7.57566017131206 3.00395545897766
1.46321150693234 1e-06 6.87734910526417 1.45410178477971
2.1072119193817 1e-06 7.39991524624225 1.79154704411446
1.69818796507296 1e-06 8.01508925476171 1.45019933506577
2.26804102883543 1e-06 7.93572303703212 1.79676072049732
2.51170685554647 1e-06 7.65599053255314 2.01912524514544
3.00001200410575 1e-06 7.74653222180841 2.37223122230093
1.01513452682963 1e-06 6.10289195448026 1.25456605242847
1.76109800960319 1e-06 7.1435110805195 1.60709882910993
2.1072119193817 1e-06 7.39991524624225 1.79154704411446
3.70815618741355 1e-06 9.08381868352875 2.51168309943405
2.52358685214963 1e-06 7.46756139987994 2.07428682354067
2.7304814895257 1e-06 8.17046326412612 2.05316560248803
2.2538317269679 1e-06 8.15337039660545 1.7501695249504
4.04990807744312 1e-06 8.25555518847967 3.15977554650481
2.7304814895257 1e-06 8.17046326412612 2.05316560248803
1.85313396695113 1e-06 6.55714566312161 1.7808087455989
1.98068370275535 1e-06 6.8793371462522 1.80740751017798
2.06696681062279 1e-06 7.81736280103456 1.69166840149496
2.51170685554647 1e-06 7.65599053255314 2.01912524514544
3.00001409882277 1e-06 8.10454364231463 2.26438874022292
2.03706481747425 1e-06 6.50357941387978 1.93856345485984
3.00001200410575 1e-06 7.74653222180841 2.37223122230093
3.00001200410575 1e-06 7.74653222180841 2.37223122230093
2.51170685554647 1e-06 7.65599053255314 2.01912524514544
2.52358685214963 1e-06 7.46756139987994 2.07428682354067
2.35341481953686 1e-06 6.96148843440079 2.07497791256263
1.92769992597234 1e-06 7.27237578810567 1.69486577039882
1.76109800960319 1e-06 7.1435110805195 1.60709882910993
2.49988380554374 1e-06 7.85048757579083 1.96653465078874
2.1072119193817 1e-06 7.39991524624225 1.79154704411446
2.06696681062279 1e-06 7.81736280103456 1.69166840149496
1.43870359715018 1e-06 7.08498776548094 1.41156499125251
2.74991830287526 1e-06 9.78952289756796 1.77230349208985
1.71558699524167 1e-06 7.5688823013903 1.51612363708227
2.74275175790538 1e-06 7.78736476313497 2.15647275585259
4.15831512692138 1e-06 9.02497180666028 2.90412919245986
2.28417965667505 1e-06 7.72731042112836 1.84644931274344
2.48823875617348 1e-06 8.05271945918057 1.91612806152132
2.49988380554374 1e-06 7.85048757579083 1.96653465078874
2.28417965667505 1e-06 7.72731042112836 1.84644931274344
2.7304814895257 1e-06 8.17046326412612 2.05316560248803
2.24341224401785 1e-06 8.37992945510782 1.70761611697801
4.69427999683459 1e-06 8.6398861165121 3.68885671651748
2.71895227980851 1e-06 8.58635507358864 1.95696417228788
3.00070406057489 1e-06 8.898844203564 2.07011333569056
3.00000977170153 1e-06 7.9235133824414 2.31705406540746
2.7304814895257 1e-06 8.17046326412612 2.05316560248803
3.27967844279741 1e-06 7.72944193671169 2.62497399682253
2.7304814895257 1e-06 8.17046326412612 2.05316560248803
1.79011780028401 1e-06 6.94173919530343 1.66045570265641
2.24207584738983 1e-06 8.85293872686672 1.63860031062045
2.71895227980851 1e-06 8.58635507358864 1.95696417228788
1.95370539317377 1e-06 7.07257373110139 1.74922124997451
2.12918880212961 1e-06 7.2031022275786 1.84642382901316
1.70287621451507 1e-06 7.79021343520108 1.47996974746677
1.69818796507296 1e-06 8.01508925476171 1.45019933506577
3.00000977170153 1e-06 7.9235133824414 2.31705406540746
1.86156381266528 1e-06 8.14567282259649 1.52456685871754
1.53074014734695 1e-06 6.47989459353153 1.55955705537033
3.00001409882277 1e-06 8.10454364231463 2.26438874022292
2.74888929521483 1e-06 7.60423415218415 2.21164522347851
3.00005114831874 1e-06 8.4847665722693 2.16455766037912
3.00001200410575 1e-06 7.74653222180841 2.37223122230093
2.05165345123372 1e-06 8.03878671494423 1.64785762422684
2.15161071721048 1e-06 7.01221446297634 1.90477162264353
3.00000977170153 1e-06 7.9235133824414 2.31705406540746
2.48823875617348 1e-06 8.05271945918057 1.91612806152132
2.46231750931641 1e-06 8.71610360839177 1.78025626474704
2.51170685554647 1e-06 7.65599053255314 2.01912524514544
2.46236472743477 1e-06 8.95496082151554 1.74300410444773
1.95370539317377 1e-06 7.07257373110139 1.74922124997451
2.35341481953686 1e-06 6.96148843440079 2.07497791256263
2.3010953977406 1e-06 7.52735202489622 1.89879089974416
3.33403720701479 1e-06 9.19690367127412 2.21780348333253
1.43870359715018 1e-06 7.08498776548094 1.41156499125251
1.86156381266528 1e-06 8.14567282259649 1.52456685871754
1.6713528552768 1e-06 6.61397788334077 1.63597415799238
2.1072119193817 1e-06 7.39991524624225 1.79154704411446
1.71558699524167 1e-06 7.5688823013903 1.51612363708227
3.31965862529671 1e-06 8.79039634239429 2.31091836410907
4.15831512692138 1e-06 9.02497180666028 2.90412919245986
2.51170685554647 1e-06 7.65599053255314 2.01912524514544
2.1072119193817 1e-06 7.39991524624225 1.79154704411446
2.75507981773621 1e-06 7.42438912836361 2.27006240029816
1.86871582949047 1e-06 7.91812692687575 1.55853059819269
1.95370539317377 1e-06 7.07257373110139 1.74922124997451
2.74888929521483 1e-06 7.60423415218415 2.21164522347851
2.22318009262132 1e-06 6.44982242276341 2.11279489744605
1.73556348504002 1e-06 7.3527847717894 1.55869923817682
3.33403720701479 1e-06 9.19690367127412 2.21780348333253
2.05165345123372 1e-06 8.03878671494423 1.64785762422684
2.04042495662401 1e-06 8.5006776384514 1.57700531997531
1.42221139574807 1e-06 7.29696690424422 1.37616457645686
1.95370539317377 1e-06 7.07257373110139 1.74922124997451
2.06696681062279 1e-06 7.81736280103456 1.69166840149496
2.51170685554647 1e-06 7.65599053255314 2.01912524514544
2.15161071721048 1e-06 7.01221446297634 1.90477162264353
2.72446446706059 1e-06 8.37360604611197 2.00422318864751
2.71485449207265 1e-06 8.80961537619132 1.91178061235086
1.54939139945943 1e-06 7.87605581622667 1.38401950405161
3.00005114831874 1e-06 8.4847665722693 2.16455766037912
1.88328127087415 1e-06 7.69562854539613 1.59868459893061
2.15161071721048 1e-06 7.01221446297634 1.90477162264353
1.53074014734695 1e-06 6.47989459353153 1.55955705537033
1.76109800960319 1e-06 7.1435110805195 1.60709882910993
3.00001409882277 1e-06 8.10454364231463 2.26438874022292
2.06696681062279 1e-06 7.81736280103456 1.69166840149496
1.79011780028401 1e-06 6.94173919530343 1.66045570265641
2.2538317269679 1e-06 8.15337039660545 1.7501695249504
2.77484840346166 1e-06 6.88054677395179 2.47809972213997
2.49988380554374 1e-06 7.85048757579083 1.96653465078874
1.79011780028401 1e-06 6.94173919530343 1.66045570265641
2.49988380554374 1e-06 7.85048757579083 1.96653465078874
3.63834030402157 1e-06 8.22458911978484 2.75915317813783
2.28417965667505 1e-06 7.72731042112836 1.84644931274344
1.5624161761588 1e-06 7.43612327234349 1.44243572151337
2.74275175790538 1e-06 7.78736476313497 2.15647275585259
2.24341224401785 1e-06 8.37992945510782 1.70761611697801
2.51170685554647 1e-06 7.65599053255314 2.01912524514544
2.75507981773621 1e-06 7.42438912836361 2.27006240029816
2.17450551315959 1e-06 6.82504277932971 1.96745287531045
1.88328127087415 1e-06 7.69562854539613 1.59868459893061
1.5624161761588 1e-06 7.43612327234349 1.44243572151337
2.76139318651772 1e-06 7.24576283799463 2.33275672143628
3.32668509208994 1e-06 8.98876577335195 2.26395283311265
2.74888929521483 1e-06 7.60423415218415 2.21164522347851
2.3010953977406 1e-06 7.52735202489622 1.89879089974416
2.2538317269679 1e-06 8.15337039660545 1.7501695249504
3.27967844279741 1e-06 7.72944193671169 2.62497399682253
1.23736401853397 1e-06 6.39737044216484 1.36974998030556
1.75121696474291 1e-06 8.93207980236664 1.38115412151988
1.98068370275535 1e-06 6.8793371462522 1.80740751017798
2.3356857355894 1e-06 7.14647709994697 2.01228575624324
1.55415035475674 1e-06 8.09929894039899 1.36315798703298
3.00001908400458 1e-06 8.2911381827517 2.21368957775788
2.15161071721048 1e-06 7.01221446297634 1.90477162264353
3.00001200410575 1e-06 7.74653222180841 2.37223122230093
2.47725206596318 1e-06 8.26406351539835 1.86788668948424
1.77890463333681 1e-06 9.16433660547828 1.37274296703764
2.3010953977406 1e-06 7.52735202489622 1.89879089974416
2.71895227980851 1e-06 8.58635507358864 1.95696417228788
3.31282621951391 1e-06 8.60041458051257 2.3588539914503
