# Supplementary material for: A Unified Probabilistic Framework for Dose–Response Assessment of Human Health Effects
Source: Environ Health Perspect. 2015 May 22;123(12):1241–54. doi: 10.1289/ehp.1409385 (PMC4671238; doi:10.1289/ehp.1409385)
Supplement: (219 KB) ZIP [file ehp.1409385.s002.acco.zip › SupplementalDataAndRCodeFiles/meth.w.bmr.50.bootstrap.samples.dat]

"ADM" "a" "b" "c"
5.78480407729229 1e-06 7.01221446297634 1.90477162264353
6.2945787384513 1e-06 7.81736280103456 1.69166840149496
6.38509939408268 1e-06 7.65599053255314 2.01912524514544
7.30574871631891 1e-06 8.68687163349221 2.11672836810904
6.70551226181864 1e-06 7.57566017131206 3.00395545897766
5.73561183509691 1e-06 7.07257373110139 1.74922124997451
6.4713729314988 1e-06 7.93572303703212 1.79676072049732
6.20601008868689 1e-06 7.52735202489622 1.89879089974416
5.56680431436167 1e-06 6.94173919530343 1.66045570265641
7.2463658039329 1e-06 9.0951182368579 1.61291151547133
6.33610367087811 1e-06 7.72731042112836 1.84644931274344
7.09909539655934 1e-06 8.24028489316122 2.45871325754542
6.07989973211104 1e-06 7.33436384259088 1.95388382876335
6.19226201889788 1e-06 7.24576283799463 2.33275672143628
5.2314090127036 1e-06 6.67541360810951 1.50364549514165
6.20601008868689 1e-06 7.52735202489622 1.89879089974416
6.13330886787388 1e-06 7.28333567723816 2.13270073768788
5.78480407729229 1e-06 7.01221446297634 1.90477162264353
6.44294016796768 1e-06 7.60423415218415 2.21164522347851
7.0785861797829 1e-06 8.85293872686672 1.63860031062045
5.85814642441022 1e-06 7.27237578810567 1.69486577039882
6.43569255226747 1e-06 8.03878671494423 1.64785762422684
6.61285111740202 1e-06 8.15337039660545 1.7501695249504
7.43343567991862 1e-06 9.04335644602959 1.86956837337288
6.2945787384513 1e-06 7.81736280103456 1.69166840149496
5.90625650388757 1e-06 7.2031022275786 1.84642382901316
6.76122706428936 1e-06 8.37992945510782 1.70761611697801
6.8934016431245 1e-06 8.10454364231463 2.26438874022292
7.11985323513321 1e-06 8.58635507358864 1.95696417228788
6.57018769400586 1e-06 7.78736476313497 2.15647275585259
5.54511071038483 1e-06 6.63883346134169 2.03596832923113
5.4508590096997 1e-06 6.74686621743723 1.7182649269945
6.51207061843376 1e-06 7.57191634702212 2.43064853406796
6.65076056454069 1e-06 8.05271945918057 1.91612806152132
5.78480407729229 1e-06 7.01221446297634 1.90477162264353
6.31744450159941 1e-06 7.42438912836361 2.27006240029816
7.09432379236678 1e-06 8.71610360839177 1.78025626474704
7.50116714537097 1e-06 8.79039634239429 2.31091836410907
6.13330886787388 1e-06 7.28333567723816 2.13270073768788
6.33610367087811 1e-06 7.72731042112836 1.84644931274344
5.3989579365544 1e-06 6.80965344067587 1.57888271383965
6.11896208827693 1e-06 7.69562854539613 1.59868459893061
5.90274301660529 1e-06 7.65475930529543 1.41015645473442
6.12606081826328 1e-06 7.0389025897414 2.63868586831387
6.19226201889788 1e-06 7.24576283799463 2.33275672143628
6.79167557837345 1e-06 8.26406351539835 1.86788668948424
7.09909539655934 1e-06 8.24028489316122 2.45871325754542
6.11896208827693 1e-06 7.69562854539613 1.59868459893061
6.61285111740202 1e-06 8.15337039660545 1.7501695249504
6.59684122429045 1e-06 7.56067017507879 2.68766822038417
6.15991103726083 1e-06 7.60435183898829 1.73985198649002
6.38509939408268 1e-06 7.65599053255314 2.01912524514544
6.91662204637291 1e-06 8.61386505423331 1.67018313540593
7.09432379236678 1e-06 8.71610360839177 1.78025626474704
6.07989973211104 1e-06 7.33436384259088 1.95388382876335
6.4713729314988 1e-06 7.93572303703212 1.79676072049732
6.07989973211104 1e-06 7.33436384259088 1.95388382876335
6.08129919099708 1e-06 7.79021343520108 1.47996974746677
6.25808567466381 1e-06 7.46756139987994 2.07428682354067
6.79167557837345 1e-06 8.26406351539835 1.86788668948424
6.2945787384513 1e-06 7.81736280103456 1.69166840149496
5.9564888830544 1e-06 7.14647709994697 2.01228575624324
6.79167557837345 1e-06 8.26406351539835 1.86788668948424
6.31744450159941 1e-06 7.42438912836361 2.27006240029816
6.83470817364424 1e-06 8.17046326412612 2.05316560248803
6.20601008868689 1e-06 7.52735202489622 1.89879089974416
7.11985323513321 1e-06 8.58635507358864 1.95696417228788
7.09432379236678 1e-06 8.71610360839177 1.78025626474704
5.85814642441022 1e-06 7.27237578810567 1.69486577039882
6.11896208827693 1e-06 7.69562854539613 1.59868459893061
6.08129919099708 1e-06 7.79021343520108 1.47996974746677
6.43569255226747 1e-06 8.03878671494423 1.64785762422684
5.75561858048288 1e-06 6.73122607463904 2.34073652360886
5.90625650388757 1e-06 7.2031022275786 1.84642382901316
6.2945787384513 1e-06 7.81736280103456 1.69166840149496
5.17693064820385 1e-06 6.4239113514747 1.69828159782083
6.73780538352542 1e-06 8.5006776384514 1.57700531997531
6.58353033237311 1e-06 8.26723383929896 1.60943319368888
5.3450867034452 1e-06 6.87734910526417 1.45410178477971
7.30574871631891 1e-06 8.68687163349221 2.11672836810904
5.3989579365544 1e-06 6.80965344067587 1.57888271383965
6.55712200089842 1e-06 8.37647331714381 1.49673945411156
7.02601764643166 1e-06 8.2911381827517 2.21368957775788
5.94351691655185 1e-06 7.5688823013903 1.51612363708227
6.85022215243107 1e-06 8.93207980236664 1.38115412151988
6.20601008868689 1e-06 7.52735202489622 1.89879089974416
6.11896208827693 1e-06 7.69562854539613 1.59868459893061
6.20601008868689 1e-06 7.52735202489622 1.89879089974416
5.73561183509691 1e-06 7.07257373110139 1.74922124997451
6.4713729314988 1e-06 7.93572303703212 1.79676072049732
6.46887615829996 1e-06 7.38891775558852 2.75618468157558
7.16313040757032 1e-06 8.4847665722693 2.16455766037912
6.33610367087811 1e-06 7.72731042112836 1.84644931274344
5.79498913872397 1e-06 6.6841184097752 2.56769304820934
6.84675142249021 1e-06 7.89775239326596 2.56655679470008
6.8934016431245 1e-06 8.10454364231463 2.26438874022292
5.90625650388757 1e-06 7.2031022275786 1.84642382901316
6.22511639084473 1e-06 8.01508925476171 1.45019933506577
6.03085463791768 1e-06 7.39991524624225 1.79154704411446
6.11896208827693 1e-06 7.69562854539613 1.59868459893061
6.83470817364424 1e-06 8.17046326412612 2.05316560248803
5.26457285991594 1e-06 6.31455874718823 2.01538911842554
6.76426446366098 1e-06 7.9235133824414 2.31705406540746
6.11896208827693 1e-06 7.69562854539613 1.59868459893061
7.09909539655934 1e-06 8.24028489316122 2.45871325754542
5.88429913084464 1e-06 6.91838219083433 2.263911258384
6.15991103726083 1e-06 7.60435183898829 1.73985198649002
5.63867432835911 1e-06 7.22142201322877 1.48144732923622
6.44294016796768 1e-06 7.60423415218415 2.21164522347851
7.27271861228401 1e-06 8.80961537619132 1.91178061235086
6.25808567466381 1e-06 7.46756139987994 2.07428682354067
6.93932077198753 1e-06 8.48528829805631 1.8222761635346
6.15991103726083 1e-06 7.60435183898829 1.73985198649002
6.51560386748186 1e-06 7.85048757579083 1.96653465078874
6.31744450159941 1e-06 7.42438912836361 2.27006240029816
6.46887615829996 1e-06 7.38891775558852 2.75618468157558
5.9564888830544 1e-06 7.14647709994697 2.01228575624324
6.19226201889788 1e-06 7.24576283799463 2.33275672143628
6.44294016796768 1e-06 7.60423415218415 2.21164522347851
6.8934016431245 1e-06 8.10454364231463 2.26438874022292
7.22902514165057 1e-06 8.4174802003091 2.40801002315305
6.33610367087811 1e-06 7.72731042112836 1.84644931274344
5.4997914232825 1e-06 6.69058700511035 1.87005286067718
6.8934016431245 1e-06 8.10454364231463 2.26438874022292
6.31744450159941 1e-06 7.42438912836361 2.27006240029816
7.09909539655934 1e-06 8.24028489316122 2.45871325754542
7.77819459574001 1e-06 9.53587534131799 1.79896019123892
6.33610367087811 1e-06 7.72731042112836 1.84644931274344
5.68678336235986 1e-06 7.1435110805195 1.60709882910993
6.51560386748186 1e-06 7.85048757579083 1.96653465078874
7.16313040757032 1e-06 8.4847665722693 2.16455766037912
6.65076056454069 1e-06 8.05271945918057 1.91612806152132
6.25863435094478 1e-06 7.22124790684178 2.56185919817821
6.61285111740202 1e-06 8.15337039660545 1.7501695249504
5.59083383246377 1e-06 7.29696690424422 1.37616457645686
6.38509939408268 1e-06 7.65599053255314 2.01912524514544
5.3989579365544 1e-06 6.80965344067587 1.57888271383965
6.93932077198753 1e-06 8.48528829805631 1.8222761635346
6.97200845572102 1e-06 8.06750850279931 2.51138105891263
6.2945787384513 1e-06 7.81736280103456 1.69166840149496
5.90625650388757 1e-06 7.2031022275786 1.84642382901316
6.2945787384513 1e-06 7.81736280103456 1.69166840149496
5.94351691655185 1e-06 7.5688823013903 1.51612363708227
6.57018769400586 1e-06 7.78736476313497 2.15647275585259
6.25808567466381 1e-06 7.46756139987994 2.07428682354067
7.43343567991862 1e-06 9.04335644602959 1.86956837337288
6.20601008868689 1e-06 7.52735202489622 1.89879089974416
6.03085463791768 1e-06 7.39991524624225 1.79154704411446
5.90625650388757 1e-06 7.2031022275786 1.84642382901316
6.97417184945334 1e-06 8.37360604611197 2.00422318864751
6.83470817364424 1e-06 8.17046326412612 2.05316560248803
6.25808567466381 1e-06 7.46756139987994 2.07428682354067
7.11985323513321 1e-06 8.58635507358864 1.95696417228788
6.20601008868689 1e-06 7.52735202489622 1.89879089974416
6.2945787384513 1e-06 7.81736280103456 1.69166840149496
6.2945787384513 1e-06 7.81736280103456 1.69166840149496
7.77659214136703 1e-06 9.35628795470711 1.98190421994373
6.4713729314988 1e-06 7.93572303703212 1.79676072049732
6.63755273968208 1e-06 7.74653222180841 2.37223122230093
6.91662204637291 1e-06 8.61386505423331 1.67018313540593
6.25808567466381 1e-06 7.46756139987994 2.07428682354067
5.98558569561821 1e-06 7.48001396859151 1.64444364328157
5.9564888830544 1e-06 7.14647709994697 2.01228575624324
6.61285111740202 1e-06 8.15337039660545 1.7501695249504
6.43569255226747 1e-06 8.03878671494423 1.64785762422684
6.25808567466381 1e-06 7.46756139987994 2.07428682354067
6.44294016796768 1e-06 7.60423415218415 2.21164522347851
6.51560386748186 1e-06 7.85048757579083 1.96653465078874
6.76426446366098 1e-06 7.9235133824414 2.31705406540746
5.68678336235986 1e-06 7.1435110805195 1.60709882910993
7.2463658039329 1e-06 9.0951182368579 1.61291151547133
7.50116714537097 1e-06 8.79039634239429 2.31091836410907
5.90625650388757 1e-06 7.2031022275786 1.84642382901316
7.09432379236678 1e-06 8.71610360839177 1.78025626474704
6.7221682789147 1e-06 7.72944193671169 2.62497399682253
6.93932077198753 1e-06 8.48528829805631 1.8222761635346
7.11985323513321 1e-06 8.58635507358864 1.95696417228788
6.38509939408268 1e-06 7.65599053255314 2.01912524514544
6.08129919099708 1e-06 7.79021343520108 1.47996974746677
6.55712200089842 1e-06 8.37647331714381 1.49673945411156
5.3989579365544 1e-06 6.80965344067587 1.57888271383965
7.95436088542503 1e-06 9.41616202987685 2.17248719685352
6.97417184945334 1e-06 8.37360604611197 2.00422318864751
7.07894162516857 1e-06 8.06356685473913 2.8143276854474
6.8934016431245 1e-06 8.10454364231463 2.26438874022292
6.4713729314988 1e-06 7.93572303703212 1.79676072049732
6.19226201889788 1e-06 7.24576283799463 2.33275672143628
6.07989973211104 1e-06 7.33436384259088 1.95388382876335
6.20601008868689 1e-06 7.52735202489622 1.89879089974416
5.4508590096997 1e-06 6.74686621743723 1.7182649269945
7.45489615423674 1e-06 8.898844203564 2.07011333569056
5.12275515301638 1e-06 6.47989459353153 1.55955705537033
5.85814642441022 1e-06 7.27237578810567 1.69486577039882
6.11896208827693 1e-06 7.69562854539613 1.59868459893061
6.97417184945334 1e-06 8.37360604611197 2.00422318864751
5.4997914232825 1e-06 6.69058700511035 1.87005286067718
5.95923096727492 1e-06 8.00837006383914 1.24012707346053
7.09432379236678 1e-06 8.71610360839177 1.78025626474704
5.73561183509691 1e-06 7.07257373110139 1.74922124997451
6.2945787384513 1e-06 7.81736280103456 1.69166840149496
7.2463658039329 1e-06 9.0951182368579 1.61291151547133
7.7078617430142 1e-06 8.70904590183724 3.00122886742642
6.19226201889788 1e-06 7.24576283799463 2.33275672143628
6.70040461748117 1e-06 7.97556152382561 2.10381522535951
6.83470817364424 1e-06 8.17046326412612 2.05316560248803
6.8934016431245 1e-06 8.10454364231463 2.26438874022292
5.73561183509691 1e-06 7.07257373110139 1.74922124997451
5.94351691655185 1e-06 7.5688823013903 1.51612363708227
5.38322574154047 1e-06 6.50357941387978 1.93856345485984
5.83432162133057 1e-06 6.96148843440079 2.07497791256263
6.13330886787388 1e-06 7.28333567723816 2.13270073768788
6.5286653702755 1e-06 8.47099631934986 1.4072588413363
6.97417184945334 1e-06 8.37360604611197 2.00422318864751
6.25879744315428 1e-06 7.91812692687575 1.55853059819269
6.11896208827693 1e-06 7.69562854539613 1.59868459893061
6.33610367087811 1e-06 7.72731042112836 1.84644931274344
6.4713729314988 1e-06 7.93572303703212 1.79676072049732
6.25879744315428 1e-06 7.91812692687575 1.55853059819269
6.00932569448732 1e-06 7.10116922445593 2.19539477710875
6.25808567466381 1e-06 7.46756139987994 2.07428682354067
6.07989973211104 1e-06 7.33436384259088 1.95388382876335
6.57018769400586 1e-06 7.78736476313497 2.15647275585259
6.97200845572102 1e-06 8.06750850279931 2.51138105891263
6.61285111740202 1e-06 8.15337039660545 1.7501695249504
6.91662204637291 1e-06 8.61386505423331 1.67018313540593
7.35141295064517 1e-06 8.25555518847967 3.15977554650481
7.11985323513321 1e-06 8.58635507358864 1.95696417228788
6.03085463791768 1e-06 7.39991524624225 1.79154704411446
6.76426446366098 1e-06 7.9235133824414 2.31705406540746
6.07989973211104 1e-06 7.33436384259088 1.95388382876335
7.40646400402865 1e-06 9.45459490752318 1.50119918113356
6.25879744315428 1e-06 7.91812692687575 1.55853059819269
6.93932077198753 1e-06 8.48528829805631 1.8222761635346
6.61285111740202 1e-06 8.15337039660545 1.7501695249504
5.56680431436167 1e-06 6.94173919530343 1.66045570265641
5.90625650388757 1e-06 7.2031022275786 1.84642382901316
6.25808567466381 1e-06 7.46756139987994 2.07428682354067
6.38509939408268 1e-06 7.65599053255314 2.01912524514544
6.51207061843376 1e-06 7.57191634702212 2.43064853406796
6.03085463791768 1e-06 7.39991524624225 1.79154704411446
6.63755273968208 1e-06 7.74653222180841 2.37223122230093
5.9564888830544 1e-06 7.14647709994697 2.01228575624324
5.88429913084464 1e-06 6.91838219083433 2.263911258384
6.58353033237311 1e-06 8.26723383929896 1.60943319368888
6.57018769400586 1e-06 7.78736476313497 2.15647275585259
6.71448832017982 1e-06 8.60925006200698 1.47449399884756
6.25879744315428 1e-06 7.91812692687575 1.55853059819269
6.11896208827693 1e-06 7.69562854539613 1.59868459893061
6.19226201889788 1e-06 7.24576283799463 2.33275672143628
5.78480407729229 1e-06 7.01221446297634 1.90477162264353
6.20601008868689 1e-06 7.52735202489622 1.89879089974416
7.45121112306736 1e-06 8.55386180269823 2.6557805612458
6.43569255226747 1e-06 8.03878671494423 1.64785762422684
5.01755425183787 1e-06 6.29018426459375 1.621402388183
6.25808567466381 1e-06 7.46756139987994 2.07428682354067
5.83432162133057 1e-06 6.96148843440079 2.07497791256263
6.51207061843376 1e-06 7.57191634702212 2.43064853406796
5.46479753982093 1e-06 7.08498776548094 1.41156499125251
6.51560386748186 1e-06 7.85048757579083 1.96653465078874
6.4713729314988 1e-06 7.93572303703212 1.79676072049732
6.13330886787388 1e-06 7.28333567723816 2.13270073768788
6.76122706428936 1e-06 8.37992945510782 1.70761611697801
6.20601008868689 1e-06 7.52735202489622 1.89879089974416
6.65076056454069 1e-06 8.05271945918057 1.91612806152132
7.45489615423674 1e-06 8.898844203564 2.07011333569056
6.65076056454069 1e-06 8.05271945918057 1.91612806152132
5.4508590096997 1e-06 6.74686621743723 1.7182649269945
6.20601008868689 1e-06 7.52735202489622 1.89879089974416
6.70040461748117 1e-06 7.97556152382561 2.10381522535951
7.02601764643166 1e-06 8.2911381827517 2.21368957775788
6.51207061843376 1e-06 7.57191634702212 2.43064853406796
6.20601008868689 1e-06 7.52735202489622 1.89879089974416
6.33610367087811 1e-06 7.72731042112836 1.84644931274344
6.15991103726083 1e-06 7.60435183898829 1.73985198649002
7.58394310565962 1e-06 9.69506460350514 1.4924214406484
5.63867432835911 1e-06 7.22142201322877 1.48144732923622
6.40501498647833 1e-06 8.14567282259649 1.52456685871754
6.2945787384513 1e-06 7.81736280103456 1.69166840149496
6.4713729314988 1e-06 7.93572303703212 1.79676072049732
6.93932077198753 1e-06 8.48528829805631 1.8222761635346
5.68678336235986 1e-06 7.1435110805195 1.60709882910993
5.35941176873055 1e-06 7.20666497454256 1.23758841295542
5.98558569561821 1e-06 7.48001396859151 1.64444364328157
7.36274085129523 1e-06 8.60041458051257 2.3588539914503
6.44294016796768 1e-06 7.60423415218415 2.21164522347851
5.83432162133057 1e-06 6.96148843440079 2.07497791256263
6.70040461748117 1e-06 7.97556152382561 2.10381522535951
5.90625650388757 1e-06 7.2031022275786 1.84642382901316
6.33610367087811 1e-06 7.72731042112836 1.84644931274344
6.34068139343405 1e-06 8.32399132380852 1.34670874031473
6.07989973211104 1e-06 7.33436384259088 1.95388382876335
6.25879744315428 1e-06 7.91812692687575 1.55853059819269
5.85814642441022 1e-06 7.27237578810567 1.69486577039882
5.85814642441022 1e-06 7.27237578810567 1.69486577039882
5.61666306886918 1e-06 6.8793371462522 1.80740751017798
6.59684122429045 1e-06 7.56067017507879 2.68766822038417
6.44294016796768 1e-06 7.60423415218415 2.21164522347851
6.2945787384513 1e-06 7.81736280103456 1.69166840149496
7.07894162516857 1e-06 8.06356685473913 2.8143276854474
5.17378463514092 1e-06 6.73826710872655 1.38726980681071
6.71448832017982 1e-06 8.60925006200698 1.47449399884756
5.90625650388757 1e-06 7.2031022275786 1.84642382901316
6.93932077198753 1e-06 8.48528829805631 1.8222761635346
7.16313040757032 1e-06 8.4847665722693 2.16455766037912
6.38509939408268 1e-06 7.65599053255314 2.01912524514544
5.78480407729229 1e-06 7.01221446297634 1.90477162264353
6.79167557837345 1e-06 8.26406351539835 1.86788668948424
6.25808567466381 1e-06 7.46756139987994 2.07428682354067
6.20601008868689 1e-06 7.52735202489622 1.89879089974416
6.8934016431245 1e-06 8.10454364231463 2.26438874022292
6.97417184945334 1e-06 8.37360604611197 2.00422318864751
6.51207061843376 1e-06 7.57191634702212 2.43064853406796
6.07989973211104 1e-06 7.33436384259088 1.95388382876335
5.66501671834479 1e-06 6.82504277932971 1.96745287531045
6.33610367087811 1e-06 7.72731042112836 1.84644931274344
6.91662204637291 1e-06 8.61386505423331 1.67018313540593
6.08129919099708 1e-06 7.79021343520108 1.47996974746677
6.18981986275027 1e-06 8.09929894039899 1.36315798703298
5.61666306886918 1e-06 6.8793371462522 1.80740751017798
5.78480407729229 1e-06 7.01221446297634 1.90477162264353
6.33610367087811 1e-06 7.72731042112836 1.84644931274344
6.25879744315428 1e-06 7.91812692687575 1.55853059819269
6.33610367087811 1e-06 7.72731042112836 1.84644931274344
6.22511639084473 1e-06 8.01508925476171 1.45019933506577
6.61285111740202 1e-06 8.15337039660545 1.7501695249504
6.25879744315428 1e-06 7.91812692687575 1.55853059819269
5.94351691655185 1e-06 7.5688823013903 1.51612363708227
5.90625650388757 1e-06 7.2031022275786 1.84642382901316
7.32529202168558 1e-06 8.38759537215032 2.7064839476245
6.76426446366098 1e-06 7.9235133824414 2.31705406540746
5.73561183509691 1e-06 7.07257373110139 1.74922124997451
5.90625650388757 1e-06 7.2031022275786 1.84642382901316
7.61157100525005 1e-06 9.12182334856898 2.02493986288419
5.83432162133057 1e-06 6.96148843440079 2.07497791256263
6.38509939408268 1e-06 7.65599053255314 2.01912524514544
4.95914822275502 1e-06 6.34390526216187 1.48831941306211
6.91662204637291 1e-06 8.61386505423331 1.67018313540593
6.91662204637291 1e-06 8.61386505423331 1.67018313540593
6.63755273968208 1e-06 7.74653222180841 2.37223122230093
6.07989973211104 1e-06 7.33436384259088 1.95388382876335
6.73780538352542 1e-06 8.5006776384514 1.57700531997531
6.38509939408268 1e-06 7.65599053255314 2.01912524514544
6.31744450159941 1e-06 7.42438912836361 2.27006240029816
6.00932569448732 1e-06 7.10116922445593 2.19539477710875
6.03085463791768 1e-06 7.39991524624225 1.79154704411446
6.25808567466381 1e-06 7.46756139987994 2.07428682354067
5.29022845330684 1e-06 6.94308135629705 1.34805296930408
7.95492166650537 1e-06 9.02497180666028 2.90412919245986
5.90625650388757 1e-06 7.2031022275786 1.84642382901316
6.33610367087811 1e-06 7.72731042112836 1.84644931274344
6.71448832017982 1e-06 8.60925006200698 1.47449399884756
6.51560386748186 1e-06 7.85048757579083 1.96653465078874
5.68678336235986 1e-06 7.1435110805195 1.60709882910993
6.08129919099708 1e-06 7.79021343520108 1.47996974746677
6.97417184945334 1e-06 8.37360604611197 2.00422318864751
6.13330886787388 1e-06 7.28333567723816 2.13270073768788
6.57018769400586 1e-06 7.78736476313497 2.15647275585259
6.61285111740202 1e-06 8.15337039660545 1.7501695249504
6.57622225814115 1e-06 8.89838953201189 1.21197890619822
6.11896208827693 1e-06 7.69562854539613 1.59868459893061
5.26457285991594 1e-06 6.31455874718823 2.01538911842554
6.31744450159941 1e-06 7.42438912836361 2.27006240029816
6.91662204637291 1e-06 8.61386505423331 1.67018313540593
5.61666306886918 1e-06 6.8793371462522 1.80740751017798
5.98558569561821 1e-06 7.48001396859151 1.64444364328157
6.76122706428936 1e-06 8.37992945510782 1.70761611697801
5.4997914232825 1e-06 6.69058700511035 1.87005286067718
6.03085463791768 1e-06 7.39991524624225 1.79154704411446
5.9564888830544 1e-06 7.14647709994697 2.01228575624324
6.4713729314988 1e-06 7.93572303703212 1.79676072049732
6.63755273968208 1e-06 7.74653222180841 2.37223122230093
5.3989579365544 1e-06 6.80965344067587 1.57888271383965
7.60126258271128 1e-06 9.44733298810372 1.6857581651603
6.15991103726083 1e-06 7.60435183898829 1.73985198649002
6.33610367087811 1e-06 7.72731042112836 1.84644931274344
6.51207061843376 1e-06 7.57191634702212 2.43064853406796
6.15085728339099 1e-06 8.16953947222236 1.29135712696044
6.70040461748117 1e-06 7.97556152382561 2.10381522535951
6.97417184945334 1e-06 8.37360604611197 2.00422318864751
6.13330886787388 1e-06 7.28333567723816 2.13270073768788
5.76759727762505 1e-06 7.43612327234349 1.44243572151337
5.90625650388757 1e-06 7.2031022275786 1.84642382901316
6.97417184945334 1e-06 8.37360604611197 2.00422318864751
4.63071048378174 1e-06 6.06362483610995 1.35948739660158
6.70551226181864 1e-06 7.57566017131206 3.00395545897766
5.85814642441022 1e-06 7.27237578810567 1.69486577039882
6.93932077198753 1e-06 8.48528829805631 1.8222761635346
6.4713729314988 1e-06 7.93572303703212 1.79676072049732
6.07989973211104 1e-06 7.33436384259088 1.95388382876335
6.25879744315428 1e-06 7.91812692687575 1.55853059819269
6.33610367087811 1e-06 7.72731042112836 1.84644931274344
7.09432379236678 1e-06 8.71610360839177 1.78025626474704
6.97200845572102 1e-06 8.06750850279931 2.51138105891263
5.85814642441022 1e-06 7.27237578810567 1.69486577039882
6.57018769400586 1e-06 7.78736476313497 2.15647275585259
6.97200845572102 1e-06 8.06750850279931 2.51138105891263
5.90625650388757 1e-06 7.2031022275786 1.84642382901316
5.98558569561821 1e-06 7.48001396859151 1.64444364328157
6.63755273968208 1e-06 7.74653222180841 2.37223122230093
7.11985323513321 1e-06 8.58635507358864 1.95696417228788
6.7221682789147 1e-06 7.72944193671169 2.62497399682253
7.0785861797829 1e-06 8.85293872686672 1.63860031062045
6.44294016796768 1e-06 7.60423415218415 2.21164522347851
6.4713729314988 1e-06 7.93572303703212 1.79676072049732
6.57018769400586 1e-06 7.78736476313497 2.15647275585259
5.01755425183787 1e-06 6.29018426459375 1.621402388183
6.44294016796768 1e-06 7.60423415218415 2.21164522347851
7.0785861797829 1e-06 8.85293872686672 1.63860031062045
6.51560386748186 1e-06 7.85048757579083 1.96653465078874
6.65076056454069 1e-06 8.05271945918057 1.91612806152132
6.40501498647833 1e-06 8.14567282259649 1.52456685871754
5.68678336235986 1e-06 7.1435110805195 1.60709882910993
5.9564888830544 1e-06 7.14647709994697 2.01228575624324
6.91662204637291 1e-06 8.61386505423331 1.67018313540593
5.46479753982093 1e-06 7.08498776548094 1.41156499125251
5.78480407729229 1e-06 7.01221446297634 1.90477162264353
6.11896208827693 1e-06 7.69562854539613 1.59868459893061
6.13330886787388 1e-06 7.28333567723816 2.13270073768788
6.19226201889788 1e-06 7.24576283799463 2.33275672143628
6.51560386748186 1e-06 7.85048757579083 1.96653465078874
6.2945787384513 1e-06 7.81736280103456 1.69166840149496
7.6452474607448 1e-06 8.98876577335195 2.26395283311265
5.9564888830544 1e-06 7.14647709994697 2.01228575624324
5.4508590096997 1e-06 6.74686621743723 1.7182649269945
6.07989973211104 1e-06 7.33436384259088 1.95388382876335
6.20601008868689 1e-06 7.52735202489622 1.89879089974416
6.38509939408268 1e-06 7.65599053255314 2.01912524514544
7.25673690044462 1e-06 8.95496082151554 1.74300410444773
6.03085463791768 1e-06 7.39991524624225 1.79154704411446
6.25879744315428 1e-06 7.91812692687575 1.55853059819269
6.25879744315428 1e-06 7.91812692687575 1.55853059819269
5.4997914232825 1e-06 6.69058700511035 1.87005286067718
6.31744450159941 1e-06 7.42438912836361 2.27006240029816
6.2945787384513 1e-06 7.81736280103456 1.69166840149496
7.71295380155483 1e-06 8.90083139448361 2.55868130154821
4.63071048378174 1e-06 6.06362483610995 1.35948739660158
5.90274301660529 1e-06 7.65475930529543 1.41015645473442
5.61666306886918 1e-06 6.8793371462522 1.80740751017798
6.68737057687183 1e-06 8.70095484485721 1.39246822085535
7.09432379236678 1e-06 8.71610360839177 1.78025626474704
5.59083383246377 1e-06 7.29696690424422 1.37616457645686
6.33610367087811 1e-06 7.72731042112836 1.84644931274344
6.97417184945334 1e-06 8.37360604611197 2.00422318864751
6.7221682789147 1e-06 7.72944193671169 2.62497399682253
6.44294016796768 1e-06 7.60423415218415 2.21164522347851
6.83470817364424 1e-06 8.17046326412612 2.05316560248803
6.13330886787388 1e-06 7.28333567723816 2.13270073768788
6.2945787384513 1e-06 7.81736280103456 1.69166840149496
6.4713729314988 1e-06 7.93572303703212 1.79676072049732
6.2945787384513 1e-06 7.81736280103456 1.69166840149496
6.44294016796768 1e-06 7.60423415218415 2.21164522347851
5.66501671834479 1e-06 6.82504277932971 1.96745287531045
5.984106473559 1e-06 6.84450442060866 2.72827922101175
6.40501498647833 1e-06 8.14567282259649 1.52456685871754
6.98768435599963 1e-06 7.79572865903567 3.34940359325633
6.61285111740202 1e-06 8.15337039660545 1.7501695249504
6.61285111740202 1e-06 8.15337039660545 1.7501695249504
6.55712200089842 1e-06 8.37647331714381 1.49673945411156
6.51207061843376 1e-06 7.57191634702212 2.43064853406796
7.21306973276575 1e-06 9.31411785094264 1.43373153010185
6.38509939408268 1e-06 7.65599053255314 2.01912524514544
6.33610367087811 1e-06 7.72731042112836 1.84644931274344
6.61285111740202 1e-06 8.15337039660545 1.7501695249504
7.27271861228401 1e-06 8.80961537619132 1.91178061235086
6.73780538352542 1e-06 8.5006776384514 1.57700531997531
6.61285111740202 1e-06 8.15337039660545 1.7501695249504
5.9345828783144 1e-06 6.88054677395179 2.47809972213997
5.85814642441022 1e-06 7.27237578810567 1.69486577039882
6.06553433728725 1e-06 7.06572757606734 2.40127307943525
5.66501671834479 1e-06 6.82504277932971 1.96745287531045
7.02601764643166 1e-06 8.2911381827517 2.21368957775788
6.07989973211104 1e-06 7.33436384259088 1.95388382876335
5.9345828783144 1e-06 6.88054677395179 2.47809972213997
7.16313040757032 1e-06 8.4847665722693 2.16455766037912
6.25879744315428 1e-06 7.91812692687575 1.55853059819269
6.38509939408268 1e-06 7.65599053255314 2.01912524514544
6.20601008868689 1e-06 7.52735202489622 1.89879089974416
6.97200845572102 1e-06 8.06750850279931 2.51138105891263
5.78480407729229 1e-06 7.01221446297634 1.90477162264353
6.76122706428936 1e-06 8.37992945510782 1.70761611697801
6.65076056454069 1e-06 8.05271945918057 1.91612806152132
7.11985323513321 1e-06 8.58635507358864 1.95696417228788
5.33741771429472 1e-06 6.55714566312161 1.7808087455989
6.79167557837345 1e-06 8.26406351539835 1.86788668948424
6.08129919099708 1e-06 7.79021343520108 1.47996974746677
5.98558569561821 1e-06 7.48001396859151 1.64444364328157
7.30574871631891 1e-06 8.68687163349221 2.11672836810904
7.36274085129523 1e-06 8.60041458051257 2.3588539914503
6.07989973211104 1e-06 7.33436384259088 1.95388382876335
5.22468642180399 1e-06 6.3699118374869 1.84930014038006
6.2945787384513 1e-06 7.81736280103456 1.69166840149496
6.31744450159941 1e-06 7.42438912836361 2.27006240029816
5.9345828783144 1e-06 6.88054677395179 2.47809972213997
6.63755273968208 1e-06 7.74653222180841 2.37223122230093
5.98558569561821 1e-06 7.48001396859151 1.64444364328157
5.3450867034452 1e-06 6.87734910526417 1.45410178477971
6.11896208827693 1e-06 7.69562854539613 1.59868459893061
7.27271861228401 1e-06 8.80961537619132 1.91178061235086
5.54511071038483 1e-06 6.63883346134169 2.03596832923113
5.56680431436167 1e-06 6.94173919530343 1.66045570265641
6.65076056454069 1e-06 8.05271945918057 1.91612806152132
6.8934016431245 1e-06 8.10454364231463 2.26438874022292
6.11896208827693 1e-06 7.69562854539613 1.59868459893061
6.44294016796768 1e-06 7.60423415218415 2.21164522347851
6.38639003579211 1e-06 7.39767908861185 2.49334340975567
7.20152295068302 1e-06 8.22458911978484 2.75915317813783
5.17378463514092 1e-06 6.73826710872655 1.38726980681071
5.14005295484351 1e-06 6.11766764184101 2.10498246255472
6.2945787384513 1e-06 7.81736280103456 1.69166840149496
6.31744450159941 1e-06 7.42438912836361 2.27006240029816
5.4997914232825 1e-06 6.69058700511035 1.87005286067718
5.01755425183787 1e-06 6.29018426459375 1.621402388183
6.31744450159941 1e-06 7.42438912836361 2.27006240029816
5.98558569561821 1e-06 7.48001396859151 1.64444364328157
5.9564888830544 1e-06 7.14647709994697 2.01228575624324
5.56680431436167 1e-06 6.94173919530343 1.66045570265641
5.85814642441022 1e-06 7.27237578810567 1.69486577039882
6.57018769400586 1e-06 7.78736476313497 2.15647275585259
6.51560386748186 1e-06 7.85048757579083 1.96653465078874
6.63755273968208 1e-06 7.74653222180841 2.37223122230093
5.83432162133057 1e-06 6.96148843440079 2.07497791256263
7.09432379236678 1e-06 8.71610360839177 1.78025626474704
6.65076056454069 1e-06 8.05271945918057 1.91612806152132
6.51207061843376 1e-06 7.57191634702212 2.43064853406796
6.2945787384513 1e-06 7.81736280103456 1.69166840149496
6.83470817364424 1e-06 8.17046326412612 2.05316560248803
5.73561183509691 1e-06 7.07257373110139 1.74922124997451
6.4713729314988 1e-06 7.93572303703212 1.79676072049732
6.03085463791768 1e-06 7.39991524624225 1.79154704411446
6.25879744315428 1e-06 7.91812692687575 1.55853059819269
5.85814642441022 1e-06 7.27237578810567 1.69486577039882
6.4713729314988 1e-06 7.93572303703212 1.79676072049732
5.61666306886918 1e-06 6.8793371462522 1.80740751017798
6.15991103726083 1e-06 7.60435183898829 1.73985198649002
5.61666306886918 1e-06 6.8793371462522 1.80740751017798
5.4508590096997 1e-06 6.74686621743723 1.7182649269945
6.20601008868689 1e-06 7.52735202489622 1.89879089974416
6.79167557837345 1e-06 8.26406351539835 1.86788668948424
7.07894162516857 1e-06 8.06356685473913 2.8143276854474
7.30574871631891 1e-06 8.68687163349221 2.11672836810904
5.81207675263575 1e-06 7.3527847717894 1.55869923817682
6.43569255226747 1e-06 8.03878671494423 1.64785762422684
6.13330886787388 1e-06 7.28333567723816 2.13270073768788
5.63867432835911 1e-06 7.22142201322877 1.48144732923622
6.15991103726083 1e-06 7.60435183898829 1.73985198649002
6.11896208827693 1e-06 7.69562854539613 1.59868459893061
6.33610367087811 1e-06 7.72731042112836 1.84644931274344
6.25879744315428 1e-06 7.91812692687575 1.55853059819269
6.37442041627311 1e-06 8.24225329089106 1.42623363080101
7.16313040757032 1e-06 8.4847665722693 2.16455766037912
6.38509939408268 1e-06 7.65599053255314 2.01912524514544
6.13330886787388 1e-06 7.28333567723816 2.13270073768788
6.03085463791768 1e-06 7.39991524624225 1.79154704411446
6.51560386748186 1e-06 7.85048757579083 1.96653465078874
6.8934016431245 1e-06 8.10454364231463 2.26438874022292
6.25808567466381 1e-06 7.46756139987994 2.07428682354067
6.38639003579211 1e-06 7.39767908861185 2.49334340975567
6.44294016796768 1e-06 7.60423415218415 2.21164522347851
6.91662204637291 1e-06 8.61386505423331 1.67018313540593
5.9564888830544 1e-06 7.14647709994697 2.01228575624324
5.3989579365544 1e-06 6.80965344067587 1.57888271383965
5.3450867034452 1e-06 6.87734910526417 1.45410178477971
6.61285111740202 1e-06 8.15337039660545 1.7501695249504
5.78480407729229 1e-06 7.01221446297634 1.90477162264353
7.77659214136703 1e-06 9.35628795470711 1.98190421994373
6.2945787384513 1e-06 7.81736280103456 1.69166840149496
6.61285111740202 1e-06 8.15337039660545 1.7501695249504
7.45121112306736 1e-06 8.55386180269823 2.6557805612458
7.16313040757032 1e-06 8.4847665722693 2.16455766037912
5.46479753982093 1e-06 7.08498776548094 1.41156499125251
7.07894162516857 1e-06 8.06356685473913 2.8143276854474
6.61285111740202 1e-06 8.15337039660545 1.7501695249504
7.16313040757032 1e-06 8.4847665722693 2.16455766037912
7.16313040757032 1e-06 8.4847665722693 2.16455766037912
7.71295380155483 1e-06 8.90083139448361 2.55868130154821
6.63755273968208 1e-06 7.74653222180841 2.37223122230093
6.70040461748117 1e-06 7.97556152382561 2.10381522535951
6.2945787384513 1e-06 7.81736280103456 1.69166840149496
7.32529202168558 1e-06 8.38759537215032 2.7064839476245
6.13330886787388 1e-06 7.28333567723816 2.13270073768788
6.25808567466381 1e-06 7.46756139987994 2.07428682354067
6.51207061843376 1e-06 7.57191634702212 2.43064853406796
7.42600885867252 1e-06 9.19948439105853 1.71141326136303
6.4713729314988 1e-06 7.93572303703212 1.79676072049732
6.8934016431245 1e-06 8.10454364231463 2.26438874022292
6.97417184945334 1e-06 8.37360604611197 2.00422318864751
6.11896208827693 1e-06 7.69562854539613 1.59868459893061
6.8934016431245 1e-06 8.10454364231463 2.26438874022292
5.5857417830756 1e-06 6.58826431578418 2.22032099782152
5.33741771429472 1e-06 6.55714566312161 1.7808087455989
7.11985323513321 1e-06 8.58635507358864 1.95696417228788
6.58353033237311 1e-06 8.26723383929896 1.60943319368888
6.03085463791768 1e-06 7.39991524624225 1.79154704411446
5.85814642441022 1e-06 7.27237578810567 1.69486577039882
6.20601008868689 1e-06 7.52735202489622 1.89879089974416
6.00338695339891 1e-06 7.94856534603298 1.30586607518651
5.4508590096997 1e-06 6.74686621743723 1.7182649269945
6.51207061843376 1e-06 7.57191634702212 2.43064853406796
6.51207061843376 1e-06 7.57191634702212 2.43064853406796
6.93932077198753 1e-06 8.48528829805631 1.8222761635346
5.63867432835911 1e-06 7.22142201322877 1.48144732923622
7.02601764643166 1e-06 8.2911381827517 2.21368957775788
6.13330886787388 1e-06 7.28333567723816 2.13270073768788
6.31744450159941 1e-06 7.42438912836361 2.27006240029816
5.51595568550245 1e-06 7.01217154025903 1.52712724421595
6.70040461748117 1e-06 7.97556152382561 2.10381522535951
6.93932077198753 1e-06 8.48528829805631 1.8222761635346
6.13330886787388 1e-06 7.28333567723816 2.13270073768788
6.2945787384513 1e-06 7.81736280103456 1.69166840149496
7.11985323513321 1e-06 8.58635507358864 1.95696417228788
5.3989579365544 1e-06 6.80965344067587 1.57888271383965
6.57018769400586 1e-06 7.78736476313497 2.15647275585259
6.15991103726083 1e-06 7.60435183898829 1.73985198649002
6.31744450159941 1e-06 7.42438912836361 2.27006240029816
7.35141295064517 1e-06 8.25555518847967 3.15977554650481
6.33610367087811 1e-06 7.72731042112836 1.84644931274344
6.57018769400586 1e-06 7.78736476313497 2.15647275585259
6.13330886787388 1e-06 7.28333567723816 2.13270073768788
7.50116714537097 1e-06 8.79039634239429 2.31091836410907
6.97417184945334 1e-06 8.37360604611197 2.00422318864751
5.38322574154047 1e-06 6.50357941387978 1.93856345485984
5.71158541969975 1e-06 6.77667005649886 2.14349426107371
6.51560386748186 1e-06 7.85048757579083 1.96653465078874
7.07894162516857 1e-06 8.06356685473913 2.8143276854474
6.2945787384513 1e-06 7.81736280103456 1.69166840149496
5.83432162133057 1e-06 6.96148843440079 2.07497791256263
7.09432379236678 1e-06 8.71610360839177 1.78025626474704
5.9564888830544 1e-06 7.14647709994697 2.01228575624324
6.76122706428936 1e-06 8.37992945510782 1.70761611697801
6.70040461748117 1e-06 7.97556152382561 2.10381522535951
6.20601008868689 1e-06 7.52735202489622 1.89879089974416
6.03085463791768 1e-06 7.39991524624225 1.79154704411446
6.93932077198753 1e-06 8.48528829805631 1.8222761635346
6.61285111740202 1e-06 8.15337039660545 1.7501695249504
5.85814642441022 1e-06 7.27237578810567 1.69486577039882
5.29022845330684 1e-06 6.94308135629705 1.34805296930408
5.9345828783144 1e-06 6.88054677395179 2.47809972213997
6.40501498647833 1e-06 8.14567282259649 1.52456685871754
6.25863435094478 1e-06 7.22124790684178 2.56185919817821
6.65076056454069 1e-06 8.05271945918057 1.91612806152132
6.61285111740202 1e-06 8.15337039660545 1.7501695249504
6.25879744315428 1e-06 7.91812692687575 1.55853059819269
5.4508590096997 1e-06 6.74686621743723 1.7182649269945
7.16313040757032 1e-06 8.4847665722693 2.16455766037912
5.73561183509691 1e-06 7.07257373110139 1.74922124997451
6.57018769400586 1e-06 7.78736476313497 2.15647275585259
6.33610367087811 1e-06 7.72731042112836 1.84644931274344
6.84675142249021 1e-06 7.89775239326596 2.56655679470008
6.11896208827693 1e-06 7.69562854539613 1.59868459893061
5.61901764735753 1e-06 6.5336467126792 2.43033138683901
6.33610367087811 1e-06 7.72731042112836 1.84644931274344
7.22902514165057 1e-06 8.4174802003091 2.40801002315305
6.51560386748186 1e-06 7.85048757579083 1.96653465078874
6.97417184945334 1e-06 8.37360604611197 2.00422318864751
6.38509939408268 1e-06 7.65599053255314 2.01912524514544
6.15991103726083 1e-06 7.60435183898829 1.73985198649002
7.02601764643166 1e-06 8.2911381827517 2.21368957775788
6.20601008868689 1e-06 7.52735202489622 1.89879089974416
6.25808567466381 1e-06 7.46756139987994 2.07428682354067
5.78480407729229 1e-06 7.01221446297634 1.90477162264353
6.13330886787388 1e-06 7.28333567723816 2.13270073768788
5.61666306886918 1e-06 6.8793371462522 1.80740751017798
5.9564888830544 1e-06 7.14647709994697 2.01228575624324
6.15991103726083 1e-06 7.60435183898829 1.73985198649002
6.84675142249021 1e-06 7.89775239326596 2.56655679470008
5.88429913084464 1e-06 6.91838219083433 2.263911258384
5.5857417830756 1e-06 6.58826431578418 2.22032099782152
6.44294016796768 1e-06 7.60423415218415 2.21164522347851
7.16313040757032 1e-06 8.4847665722693 2.16455766037912
6.76122706428936 1e-06 8.37992945510782 1.70761611697801
5.9564888830544 1e-06 7.14647709994697 2.01228575624324
6.15991103726083 1e-06 7.60435183898829 1.73985198649002
6.85022215243107 1e-06 8.93207980236664 1.38115412151988
6.71448832017982 1e-06 8.60925006200698 1.47449399884756
6.03085463791768 1e-06 7.39991524624225 1.79154704411446
7.02601764643166 1e-06 8.2911381827517 2.21368957775788
6.33610367087811 1e-06 7.72731042112836 1.84644931274344
6.4713729314988 1e-06 7.93572303703212 1.79676072049732
6.25879744315428 1e-06 7.91812692687575 1.55853059819269
7.09909539655934 1e-06 8.24028489316122 2.45871325754542
5.90625650388757 1e-06 7.2031022275786 1.84642382901316
6.38509939408268 1e-06 7.65599053255314 2.01912524514544
6.25863435094478 1e-06 7.22124790684178 2.56185919817821
6.07989973211104 1e-06 7.33436384259088 1.95388382876335
5.68678336235986 1e-06 7.1435110805195 1.60709882910993
6.07989973211104 1e-06 7.33436384259088 1.95388382876335
6.83470817364424 1e-06 8.17046326412612 2.05316560248803
6.83470817364424 1e-06 8.17046326412612 2.05316560248803
6.63755273968208 1e-06 7.74653222180841 2.37223122230093
6.4713729314988 1e-06 7.93572303703212 1.79676072049732
6.84675142249021 1e-06 7.89775239326596 2.56655679470008
6.57018769400586 1e-06 7.78736476313497 2.15647275585259
6.38509939408268 1e-06 7.65599053255314 2.01912524514544
5.68678336235986 1e-06 7.1435110805195 1.60709882910993
6.13330886787388 1e-06 7.28333567723816 2.13270073768788
6.44294016796768 1e-06 7.60423415218415 2.21164522347851
6.25808567466381 1e-06 7.46756139987994 2.07428682354067
7.9502880597156 1e-06 9.60150188746434 1.94219543585235
5.81534415883154 1e-06 7.79107071127991 1.25313340386266
6.20601008868689 1e-06 7.52735202489622 1.89879089974416
6.55712200089842 1e-06 8.37647331714381 1.49673945411156
6.2945787384513 1e-06 7.81736280103456 1.69166840149496
6.51560386748186 1e-06 7.85048757579083 1.96653465078874
5.78480407729229 1e-06 7.01221446297634 1.90477162264353
6.70040461748117 1e-06 7.97556152382561 2.10381522535951
6.83470817364424 1e-06 8.17046326412612 2.05316560248803
5.22468642180399 1e-06 6.3699118374869 1.84930014038006
6.33610367087811 1e-06 7.72731042112836 1.84644931274344
6.57018769400586 1e-06 7.78736476313497 2.15647275585259
5.68678336235986 1e-06 7.1435110805195 1.60709882910993
7.50116714537097 1e-06 8.79039634239429 2.31091836410907
6.2945787384513 1e-06 7.81736280103456 1.69166840149496
7.25673690044462 1e-06 8.95496082151554 1.74300410444773
7.32529202168558 1e-06 8.38759537215032 2.7064839476245
6.25808567466381 1e-06 7.46756139987994 2.07428682354067
7.79596894327594 1e-06 9.19690367127412 2.21780348333253
6.8765424573223 1e-06 8.84328516093252 1.45706760049761
6.13330886787388 1e-06 7.28333567723816 2.13270073768788
5.33741771429472 1e-06 6.55714566312161 1.7808087455989
6.93932077198753 1e-06 8.48528829805631 1.8222761635346
5.98558569561821 1e-06 7.48001396859151 1.64444364328157
5.94351691655185 1e-06 7.5688823013903 1.51612363708227
5.98558569561821 1e-06 7.48001396859151 1.64444364328157
6.11896208827693 1e-06 7.69562854539613 1.59868459893061
6.2945787384513 1e-06 7.81736280103456 1.69166840149496
6.07989973211104 1e-06 7.33436384259088 1.95388382876335
5.68678336235986 1e-06 7.1435110805195 1.60709882910993
5.33741771429472 1e-06 6.55714566312161 1.7808087455989
6.89787928863959 1e-06 8.73719707556547 1.55056037229588
6.71448832017982 1e-06 8.60925006200698 1.47449399884756
7.36274085129523 1e-06 8.60041458051257 2.3588539914503
6.2945787384513 1e-06 7.81736280103456 1.69166840149496
6.07989973211104 1e-06 7.33436384259088 1.95388382876335
6.4713729314988 1e-06 7.93572303703212 1.79676072049732
6.06553433728725 1e-06 7.06572757606734 2.40127307943525
5.73561183509691 1e-06 7.07257373110139 1.74922124997451
6.8934016431245 1e-06 8.10454364231463 2.26438874022292
7.5801529143816 1e-06 8.72456170527046 2.60662353897616
6.58353033237311 1e-06 8.26723383929896 1.60943319368888
5.72293925472185 1e-06 7.51203127315178 1.34736348346824
5.9564888830544 1e-06 7.14647709994697 2.01228575624324
6.15991103726083 1e-06 7.60435183898829 1.73985198649002
7.11985323513321 1e-06 8.58635507358864 1.95696417228788
6.8934016431245 1e-06 8.10454364231463 2.26438874022292
6.73780538352542 1e-06 8.5006776384514 1.57700531997531
5.85814642441022 1e-06 7.27237578810567 1.69486577039882
5.4508590096997 1e-06 6.74686621743723 1.7182649269945
5.4997914232825 1e-06 6.69058700511035 1.87005286067718
6.04365198659503 1e-06 7.87605581622667 1.38401950405161
6.44294016796768 1e-06 7.60423415218415 2.21164522347851
6.8765424573223 1e-06 8.84328516093252 1.45706760049761
5.83432162133057 1e-06 6.96148843440079 2.07497791256263
6.63755273968208 1e-06 7.74653222180841 2.37223122230093
6.20601008868689 1e-06 7.52735202489622 1.89879089974416
5.06851366673002 1e-06 6.23701925064185 1.76671936761504
5.51595568550245 1e-06 7.01217154025903 1.52712724421595
5.76759727762505 1e-06 7.43612327234349 1.44243572151337
5.46479753982093 1e-06 7.08498776548094 1.41156499125251
5.9564888830544 1e-06 7.14647709994697 2.01228575624324
6.91662204637291 1e-06 8.61386505423331 1.67018313540593
7.77659214136703 1e-06 9.35628795470711 1.98190421994373
5.81207675263575 1e-06 7.3527847717894 1.55869923817682
5.63867432835911 1e-06 7.22142201322877 1.48144732923622
6.25808567466381 1e-06 7.46756139987994 2.07428682354067
6.31744450159941 1e-06 7.42438912836361 2.27006240029816
5.4508590096997 1e-06 6.74686621743723 1.7182649269945
6.2945787384513 1e-06 7.81736280103456 1.69166840149496
6.18981986275027 1e-06 8.09929894039899 1.36315798703298
7.11985323513321 1e-06 8.58635507358864 1.95696417228788
6.20601008868689 1e-06 7.52735202489622 1.89879089974416
6.51560386748186 1e-06 7.85048757579083 1.96653465078874
5.43876366711651 1e-06 6.1875422183071 2.84150096205409
5.66501671834479 1e-06 6.82504277932971 1.96745287531045
7.5801529143816 1e-06 8.72456170527046 2.60662353897616
6.51560386748186 1e-06 7.85048757579083 1.96653465078874
6.70551226181864 1e-06 7.57566017131206 3.00395545897766
6.57018769400586 1e-06 7.78736476313497 2.15647275585259
7.60126258271128 1e-06 9.44733298810372 1.6857581651603
5.46479753982093 1e-06 7.08498776548094 1.41156499125251
5.06368413692543 1e-06 6.53821061165371 1.4341099993196
6.25808567466381 1e-06 7.46756139987994 2.07428682354067
5.73561183509691 1e-06 7.07257373110139 1.74922124997451
5.73561183509691 1e-06 7.07257373110139 1.74922124997451
7.09909539655934 1e-06 8.24028489316122 2.45871325754542
7.02601764643166 1e-06 8.2911381827517 2.21368957775788
6.11896208827693 1e-06 7.69562854539613 1.59868459893061
6.20601008868689 1e-06 7.52735202489622 1.89879089974416
6.25879744315428 1e-06 7.91812692687575 1.55853059819269
7.11985323513321 1e-06 8.58635507358864 1.95696417228788
6.2945787384513 1e-06 7.81736280103456 1.69166840149496
6.76426446366098 1e-06 7.9235133824414 2.31705406540746
6.4713729314988 1e-06 7.93572303703212 1.79676072049732
6.44294016796768 1e-06 7.60423415218415 2.21164522347851
7.20152295068302 1e-06 8.22458911978484 2.75915317813783
6.57018769400586 1e-06 7.78736476313497 2.15647275585259
6.13330886787388 1e-06 7.28333567723816 2.13270073768788
7.25673690044462 1e-06 8.95496082151554 1.74300410444773
6.83470817364424 1e-06 8.17046326412612 2.05316560248803
6.4713729314988 1e-06 7.93572303703212 1.79676072049732
6.33547428426543 1e-06 7.21049372489902 2.83301056489417
5.33741771429472 1e-06 6.55714566312161 1.7808087455989
5.9564888830544 1e-06 7.14647709994697 2.01228575624324
6.31744450159941 1e-06 7.42438912836361 2.27006240029816
6.91662204637291 1e-06 8.61386505423331 1.67018313540593
5.72293925472185 1e-06 7.51203127315178 1.34736348346824
6.15991103726083 1e-06 7.60435183898829 1.73985198649002
5.46479753982093 1e-06 7.08498776548094 1.41156499125251
5.98558569561821 1e-06 7.48001396859151 1.64444364328157
6.20601008868689 1e-06 7.52735202489622 1.89879089974416
6.57018769400586 1e-06 7.78736476313497 2.15647275585259
7.09909539655934 1e-06 8.24028489316122 2.45871325754542
5.86062555852966 1e-06 7.72936558493468 1.32425400882534
6.59684122429045 1e-06 7.56067017507879 2.68766822038417
6.70040461748117 1e-06 7.97556152382561 2.10381522535951
6.70040461748117 1e-06 7.97556152382561 2.10381522535951
6.65076056454069 1e-06 8.05271945918057 1.91612806152132
6.25808567466381 1e-06 7.46756139987994 2.07428682354067
6.76122706428936 1e-06 8.37992945510782 1.70761611697801
6.00932569448732 1e-06 7.10116922445593 2.19539477710875
6.33610367087811 1e-06 7.72731042112836 1.84644931274344
5.73561183509691 1e-06 7.07257373110139 1.74922124997451
6.11896208827693 1e-06 7.69562854539613 1.59868459893061
6.44294016796768 1e-06 7.60423415218415 2.21164522347851
7.46945067472012 1e-06 8.40541993768927 3.10459977536641
7.41916426088549 1e-06 9.33886032825126 1.59272491112432
6.38509939408268 1e-06 7.65599053255314 2.01912524514544
6.00932569448732 1e-06 7.10116922445593 2.19539477710875
6.43569255226747 1e-06 8.03878671494423 1.64785762422684
6.43569255226747 1e-06 8.03878671494423 1.64785762422684
5.73561183509691 1e-06 7.07257373110139 1.74922124997451
7.16313040757032 1e-06 8.4847665722693 2.16455766037912
6.4713729314988 1e-06 7.93572303703212 1.79676072049732
6.22511639084473 1e-06 8.01508925476171 1.45019933506577
6.76426446366098 1e-06 7.9235133824414 2.31705406540746
5.9564888830544 1e-06 7.14647709994697 2.01228575624324
6.97417184945334 1e-06 8.37360604611197 2.00422318864751
6.97417184945334 1e-06 8.37360604611197 2.00422318864751
6.83470817364424 1e-06 8.17046326412612 2.05316560248803
7.36274085129523 1e-06 8.60041458051257 2.3588539914503
8.30005261119669 1e-06 9.68547682795883 2.37432551845654
6.38639003579211 1e-06 7.39767908861185 2.49334340975567
5.71158541969975 1e-06 6.77667005649886 2.14349426107371
5.35941176873055 1e-06 7.20666497454256 1.23758841295542
5.4997914232825 1e-06 6.69058700511035 1.87005286067718
5.78480407729229 1e-06 7.01221446297634 1.90477162264353
6.51560386748186 1e-06 7.85048757579083 1.96653465078874
7.02601764643166 1e-06 8.2911381827517 2.21368957775788
7.11985323513321 1e-06 8.58635507358864 1.95696417228788
6.46887615829996 1e-06 7.38891775558852 2.75618468157558
6.15991103726083 1e-06 7.60435183898829 1.73985198649002
7.09909539655934 1e-06 8.24028489316122 2.45871325754542
4.87285037709476 1e-06 6.67934474613538 1.16228006706221
6.20601008868689 1e-06 7.52735202489622 1.89879089974416
6.20601008868689 1e-06 7.52735202489622 1.89879089974416
4.76024619602599 1e-06 5.97092118876739 1.61743779269555
6.43569255226747 1e-06 8.03878671494423 1.64785762422684
6.65076056454069 1e-06 8.05271945918057 1.91612806152132
7.11985323513321 1e-06 8.58635507358864 1.95696417228788
7.50116714537097 1e-06 8.79039634239429 2.31091836410907
6.33610367087811 1e-06 7.72731042112836 1.84644931274344
5.78480407729229 1e-06 7.01221446297634 1.90477162264353
6.44294016796768 1e-06 7.60423415218415 2.21164522347851
6.58353033237311 1e-06 8.26723383929896 1.60943319368888
5.76759727762505 1e-06 7.43612327234349 1.44243572151337
6.65076056454069 1e-06 8.05271945918057 1.91612806152132
5.9564888830544 1e-06 7.14647709994697 2.01228575624324
5.90625650388757 1e-06 7.2031022275786 1.84642382901316
6.7221682789147 1e-06 7.72944193671169 2.62497399682253
6.68737057687183 1e-06 8.70095484485721 1.39246822085535
6.07989973211104 1e-06 7.33436384259088 1.95388382876335
5.38322574154047 1e-06 6.50357941387978 1.93856345485984
6.13330886787388 1e-06 7.28333567723816 2.13270073768788
6.83470817364424 1e-06 8.17046326412612 2.05316560248803
6.31744450159941 1e-06 7.42438912836361 2.27006240029816
7.07894162516857 1e-06 8.06356685473913 2.8143276854474
5.72293925472185 1e-06 7.51203127315178 1.34736348346824
6.97200845572102 1e-06 8.06750850279931 2.51138105891263
7.0785861797829 1e-06 8.85293872686672 1.63860031062045
5.73561183509691 1e-06 7.07257373110139 1.74922124997451
6.25879744315428 1e-06 7.91812692687575 1.55853059819269
6.58353033237311 1e-06 8.26723383929896 1.60943319368888
6.83470817364424 1e-06 8.17046326412612 2.05316560248803
6.61285111740202 1e-06 8.15337039660545 1.7501695249504
7.02601764643166 1e-06 8.2911381827517 2.21368957775788
6.15991103726083 1e-06 7.60435183898829 1.73985198649002
7.36274085129523 1e-06 8.60041458051257 2.3588539914503
6.93932077198753 1e-06 8.48528829805631 1.8222761635346
5.83432162133057 1e-06 6.96148843440079 2.07497791256263
6.73780538352542 1e-06 8.5006776384514 1.57700531997531
5.51595568550245 1e-06 7.01217154025903 1.52712724421595
6.70040461748117 1e-06 7.97556152382561 2.10381522535951
6.43569255226747 1e-06 8.03878671494423 1.64785762422684
6.76122706428936 1e-06 8.37992945510782 1.70761611697801
7.30574871631891 1e-06 8.68687163349221 2.11672836810904
5.86062555852966 1e-06 7.72936558493468 1.32425400882534
6.51560386748186 1e-06 7.85048757579083 1.96653465078874
6.51560386748186 1e-06 7.85048757579083 1.96653465078874
6.76122706428936 1e-06 8.37992945510782 1.70761611697801
6.25808567466381 1e-06 7.46756139987994 2.07428682354067
7.09909539655934 1e-06 8.24028489316122 2.45871325754542
5.85814642441022 1e-06 7.27237578810567 1.69486577039882
6.4713729314988 1e-06 7.93572303703212 1.79676072049732
6.65076056454069 1e-06 8.05271945918057 1.91612806152132
7.77659214136703 1e-06 9.35628795470711 1.98190421994373
6.40501498647833 1e-06 8.14567282259649 1.52456685871754
6.15991103726083 1e-06 7.60435183898829 1.73985198649002
6.63755273968208 1e-06 7.74653222180841 2.37223122230093
5.5857417830756 1e-06 6.58826431578418 2.22032099782152
5.90625650388757 1e-06 7.2031022275786 1.84642382901316
5.3450867034452 1e-06 6.87734910526417 1.45410178477971
5.41304136181512 1e-06 7.15144996272854 1.3160110378154
6.76426446366098 1e-06 7.9235133824414 2.31705406540746
6.25863435094478 1e-06 7.22124790684178 2.56185919817821
6.03085463791768 1e-06 7.39991524624225 1.79154704411446
6.15991103726083 1e-06 7.60435183898829 1.73985198649002
7.09909539655934 1e-06 8.24028489316122 2.45871325754542
6.58353033237311 1e-06 8.26723383929896 1.60943319368888
6.93932077198753 1e-06 8.48528829805631 1.8222761635346
6.65076056454069 1e-06 8.05271945918057 1.91612806152132
5.984106473559 1e-06 6.84450442060866 2.72827922101175
6.93932077198753 1e-06 8.48528829805631 1.8222761635346
7.36274085129523 1e-06 8.60041458051257 2.3588539914503
7.50116714537097 1e-06 8.79039634239429 2.31091836410907
6.91662204637291 1e-06 8.61386505423331 1.67018313540593
6.51207061843376 1e-06 7.57191634702212 2.43064853406796
5.94351691655185 1e-06 7.5688823013903 1.51612363708227
5.83432162133057 1e-06 6.96148843440079 2.07497791256263
7.7078617430142 1e-06 8.70904590183724 3.00122886742642
5.73561183509691 1e-06 7.07257373110139 1.74922124997451
7.42600885867252 1e-06 9.19948439105853 1.71141326136303
6.58353033237311 1e-06 8.26723383929896 1.60943319368888
5.90625650388757 1e-06 7.2031022275786 1.84642382901316
7.6452474607448 1e-06 8.98876577335195 2.26395283311265
6.38509939408268 1e-06 7.65599053255314 2.01912524514544
6.33610367087811 1e-06 7.72731042112836 1.84644931274344
7.16313040757032 1e-06 8.4847665722693 2.16455766037912
6.7221682789147 1e-06 7.72944193671169 2.62497399682253
5.68678336235986 1e-06 7.1435110805195 1.60709882910993
6.25808567466381 1e-06 7.46756139987994 2.07428682354067
6.07989973211104 1e-06 7.33436384259088 1.95388382876335
6.37442041627311 1e-06 8.24225329089106 1.42623363080101
6.71448832017982 1e-06 8.60925006200698 1.47449399884756
6.11896208827693 1e-06 7.69562854539613 1.59868459893061
6.91662204637291 1e-06 8.61386505423331 1.67018313540593
7.5801529143816 1e-06 8.72456170527046 2.60662353897616
6.31744450159941 1e-06 7.42438912836361 2.27006240029816
5.78480407729229 1e-06 7.01221446297634 1.90477162264353
6.33610367087811 1e-06 7.72731042112836 1.84644931274344
6.33610367087811 1e-06 7.72731042112836 1.84644931274344
6.31744450159941 1e-06 7.42438912836361 2.27006240029816
6.79167557837345 1e-06 8.26406351539835 1.86788668948424
6.65076056454069 1e-06 8.05271945918057 1.91612806152132
7.02601764643166 1e-06 8.2911381827517 2.21368957775788
5.4508590096997 1e-06 6.74686621743723 1.7182649269945
5.9564888830544 1e-06 7.14647709994697 2.01228575624324
6.19226201889788 1e-06 7.24576283799463 2.33275672143628
5.6760837899247 1e-06 7.575767276481 1.26956391935262
5.90625650388757 1e-06 7.2031022275786 1.84642382901316
6.93932077198753 1e-06 8.48528829805631 1.8222761635346
6.93932077198753 1e-06 8.48528829805631 1.8222761635346
6.51560386748186 1e-06 7.85048757579083 1.96653465078874
8.04188817069474 1e-06 8.90742843653855 3.58548555711111
5.9345828783144 1e-06 6.88054677395179 2.47809972213997
6.13330886787388 1e-06 7.28333567723816 2.13270073768788
5.11034159980123 1e-06 6.18144595552845 1.92612398348562
6.58353033237311 1e-06 8.26723383929896 1.60943319368888
5.81207675263575 1e-06 7.3527847717894 1.55869923817682
6.76122706428936 1e-06 8.37992945510782 1.70761611697801
6.58353033237311 1e-06 8.26723383929896 1.60943319368888
6.31744450159941 1e-06 7.42438912836361 2.27006240029816
6.8934016431245 1e-06 8.10454364231463 2.26438874022292
6.4713729314988 1e-06 7.93572303703212 1.79676072049732
7.22902514165057 1e-06 8.4174802003091 2.40801002315305
6.04365198659503 1e-06 7.87605581622667 1.38401950405161
6.79167557837345 1e-06 8.26406351539835 1.86788668948424
6.93932077198753 1e-06 8.48528829805631 1.8222761635346
4.69974365337767 1e-06 6.01876272711779 1.48162191655686
6.70040461748117 1e-06 7.97556152382561 2.10381522535951
6.15991103726083 1e-06 7.60435183898829 1.73985198649002
5.78480407729229 1e-06 7.01221446297634 1.90477162264353
6.44294016796768 1e-06 7.60423415218415 2.21164522347851
5.88429913084464 1e-06 6.91838219083433 2.263911258384
5.61666306886918 1e-06 6.8793371462522 1.80740751017798
7.02601764643166 1e-06 8.2911381827517 2.21368957775788
7.02601764643166 1e-06 8.2911381827517 2.21368957775788
7.16313040757032 1e-06 8.4847665722693 2.16455766037912
6.31744450159941 1e-06 7.42438912836361 2.27006240029816
7.2463658039329 1e-06 9.0951182368579 1.61291151547133
6.83470817364424 1e-06 8.17046326412612 2.05316560248803
7.2463658039329 1e-06 9.0951182368579 1.61291151547133
4.89546601322215 1e-06 6.39737044216484 1.36974998030556
5.73561183509691 1e-06 7.07257373110139 1.74922124997451
6.11896208827693 1e-06 7.69562854539613 1.59868459893061
5.56680431436167 1e-06 6.94173919530343 1.66045570265641
6.83470817364424 1e-06 8.17046326412612 2.05316560248803
6.00932569448732 1e-06 7.10116922445593 2.19539477710875
6.31744450159941 1e-06 7.42438912836361 2.27006240029816
6.4713729314988 1e-06 7.93572303703212 1.79676072049732
6.76426446366098 1e-06 7.9235133824414 2.31705406540746
6.83258870332338 1e-06 7.74124150022329 2.93543890351273
