# Supplementary material for: A Unified Probabilistic Framework for Dose–Response Assessment of Human Health Effects
Source: Environ Health Perspect. 2015 May 22;123(12):1241–54. doi: 10.1289/ehp.1409385 (PMC4671238; doi:10.1289/ehp.1409385)
Supplement: (219 KB) ZIP [file ehp.1409385.s002.acco.zip › SupplementalDataAndRCodeFiles/methyleug.m.txt]

methyleugenol.m				
4				
0	4	4	0
dose.kg.bw	forest.kk	liver.kk	sample.size
0	0	0	50
3	8	4	50
10	40	10	50
30	50	15	50
